# Supplementary material for: Human and bacterial genetic variation shape oral microbiomes and health
Source: Nature. 2026 Jan 28;651(8105):429–39. doi: 10.1038/s41586-025-10037-7 (PMC12979206; doi:10.1038/s41586-025-10037-7)
Supplement: Supplementary file 3 — Supplementary Tables 1–9. [file 41586_2025_10037_MOESM3_ESM.xlsx]

## Sheet: ST1
Supplementary Table 1. Prevalence of microbial taxa in SPARK cohort.
Proportion of individuals in SPARK (n=12,519) with non-zero relative abundances for microbial taxa.
Rank	Taxa	Prevalence
Kingdom	k__Bacteria	100
Kingdom	k__Eukaryota	15.8
Kingdom	k__Archaea	0.23
Phylum	k__Bacteria|p__Firmicutes	100
Phylum	k__Bacteria|p__Actinobacteria	100
Phylum	k__Bacteria|p__Bacteroidetes	99.98
Phylum	k__Bacteria|p__Proteobacteria	99.96
Phylum	k__Bacteria|p__Fusobacteria	99.86
Phylum	k__Bacteria|p__Candidatus_Saccharibacteria	99.01
Phylum	k__Bacteria|p__Spirochaetes	86.43
Phylum	k__Bacteria|p__Candidatus_Absconditabacteria	81.08
Phylum	k__Bacteria|p__Tenericutes	75.82
Phylum	k__Bacteria|p__Candidatus_Gracilibacteria	70.08
Phylum	k__Bacteria|p__Synergistetes	42.2
Phylum	k__Eukaryota|p__Basidiomycota	11.25
Phylum	k__Bacteria|p__Bacteria_unclassified	10.4
Phylum	k__Bacteria|p__Chloroflexi	6.57
Phylum	k__Eukaryota|p__Ascomycota	5.76
Phylum	k__Bacteria|p__Deinococcus_Thermus	3.97
Phylum	k__Bacteria|p__Verrucomicrobia	0.46
Phylum	k__Archaea|p__Euryarchaeota	0.18
Phylum	k__Bacteria|p__Cyanobacteria	0.18
Phylum	k__Bacteria|p__Candidatus_Melainabacteria	0.06
Phylum	k__Bacteria|p__Acidobacteria	0.05
Phylum	k__Bacteria|p__Chlamydiae	0.05
Phylum	k__Archaea|p__Thaumarchaeota	0.04
Phylum	k__Bacteria|p__Thermotogae	0.03
Phylum	k__Bacteria|p__Nitrospirae	0.02
Phylum	k__Bacteria|p__Planctomycetes	0.02
Phylum	k__Bacteria|p__Thermodesulfobacteria	0.01
Phylum	k__Archaea|p__Crenarchaeota	0.01
Class	k__Bacteria|p__Firmicutes|c__Bacilli	100
Class	k__Bacteria|p__Actinobacteria|c__Actinomycetia	100
Class	k__Bacteria|p__Firmicutes|c__Negativicutes	99.99
Class	k__Bacteria|p__Bacteroidetes|c__Bacteroidia	99.96
Class	k__Bacteria|p__Fusobacteria|c__Fusobacteriia	99.86
Class	k__Bacteria|p__Bacteroidetes|c__Flavobacteriia	99.79
Class	k__Bacteria|p__Firmicutes|c__Clostridia	99.79
Class	k__Bacteria|p__Proteobacteria|c__Gammaproteobacteria	99.74
Class	k__Bacteria|p__Proteobacteria|c__Epsilonproteobacteria	99.67
Class	k__Bacteria|p__Proteobacteria|c__Betaproteobacteria	99.66
Class	k__Bacteria|p__Actinobacteria|c__Coriobacteriia	99.12
Class	k__Bacteria|p__Candidatus_Saccharibacteria|c__Candidatus_Saccharibacteria_unclassified	98.31
Class	k__Bacteria|p__Firmicutes|c__Erysipelotrichia	96.42
Class	k__Bacteria|p__Bacteroidetes|c__CFGB570	93.88
Class	k__Bacteria|p__Candidatus_Saccharibacteria|c__Candidatus_Saccharimonia	91.4
Class	k__Bacteria|p__Candidatus_Saccharibacteria|c__Candidatus_Nanosyncoccalia	90.87
Class	k__Bacteria|p__Firmicutes|c__Tissierellia	89.92
Class	k__Bacteria|p__Firmicutes|c__CFGB1764	87.43
Class	k__Bacteria|p__Spirochaetes|c__Spirochaetia	86.4
Class	k__Bacteria|p__Candidatus_Absconditabacteria|c__Candidatus_Absconditabacteria_unclassified	81.08
Class	k__Bacteria|p__Bacteroidetes|c__Bacteroidetes_unclassified	73.78
Class	k__Bacteria|p__Candidatus_Gracilibacteria|c__Candidatus_Gracilibacteria_unclassified	70.08
Class	k__Bacteria|p__Firmicutes|c__CFGB1534	63.31
Class	k__Bacteria|p__Bacteroidetes|c__CFGB76125	62.41
Class	k__Bacteria|p__Tenericutes|c__Mollicutes	62.22
Class	k__Bacteria|p__Firmicutes|c__CFGB76096	53.81
Class	k__Bacteria|p__Firmicutes|c__CFGB1781	47.86
Class	k__Bacteria|p__Bacteroidetes|c__CFGB497	44.03
Class	k__Bacteria|p__Synergistetes|c__Synergistia	42.2
Class	k__Bacteria|p__Bacteroidetes|c__CFGB496	37.83
Class	k__Bacteria|p__Firmicutes|c__CFGB73294	36.82
Class	k__Bacteria|p__Proteobacteria|c__CFGB4196	36.07
Class	k__Bacteria|p__Candidatus_Saccharibacteria|c__Candidatus_Nanoperiomorbia	33.92
Class	k__Bacteria|p__Candidatus_Saccharibacteria|c__CFGB9314	33.07
Class	k__Bacteria|p__Bacteroidetes|c__CFGB494	32.65
Class	k__Bacteria|p__Bacteroidetes|c__CFGB651	28.4
Class	k__Bacteria|p__Actinobacteria|c__CFGB1056	17.6
Class	k__Bacteria|p__Proteobacteria|c__Deltaproteobacteria	16.74
Class	k__Bacteria|p__Firmicutes|c__CFGB14224	15.97
Class	k__Bacteria|p__Proteobacteria|c__Alphaproteobacteria	15.01
Class	k__Bacteria|p__Firmicutes|c__CFGB4967	14.95
Class	k__Bacteria|p__Candidatus_Saccharibacteria|c__CFGB12783	13.56
Class	k__Bacteria|p__Proteobacteria|c__CFGB2428	13.55
Class	k__Bacteria|p__Spirochaetes|c__CFGB1021	13.54
Class	k__Bacteria|p__Proteobacteria|c__CFGB76657	13.19
Class	k__Bacteria|p__Bacteroidetes|c__CFGB47554	13.09
Class	k__Eukaryota|p__Basidiomycota|c__Malasseziomycetes	11.25
Class	k__Bacteria|p__Bacteria_unclassified|c__CFGB1762	10.33
Class	k__Bacteria|p__Firmicutes|c__CFGB1872	8.63
Class	k__Bacteria|p__Firmicutes|c__CFGB1230	6.89
Class	k__Bacteria|p__Chloroflexi|c__Anaerolineae	6.57
Class	k__Bacteria|p__Bacteroidetes|c__CFGB72483	5.95
Class	k__Eukaryota|p__Ascomycota|c__Saccharomycetes	5.73
Class	k__Bacteria|p__Bacteroidetes|c__CFGB72586	5.44
Class	k__Bacteria|p__Deinococcus_Thermus|c__Deinococci	3.97
Class	k__Bacteria|p__Bacteroidetes|c__CFGB76315	3.02
Class	k__Bacteria|p__Proteobacteria|c__CFGB2427	2.7
Class	k__Bacteria|p__Firmicutes|c__CFGB1195	2.18
Class	k__Bacteria|p__Bacteroidetes|c__CFGB618	1.54
Class	k__Bacteria|p__Tenericutes|c__CFGB40097	1.29
Class	k__Bacteria|p__Bacteroidetes|c__Sphingobacteriia	0.82
Class	k__Bacteria|p__Verrucomicrobia|c__Verrucomicrobiae	0.46
Class	k__Bacteria|p__Firmicutes|c__CFGB2928	0.35
Class	k__Bacteria|p__Firmicutes|c__Firmicutes_unclassified	0.35
Class	k__Bacteria|p__Firmicutes|c__CFGB4806	0.3
Class	k__Bacteria|p__Firmicutes|c__CFGB14936	0.26
Class	k__Bacteria|p__Bacteroidetes|c__Cytophagia	0.23
Class	k__Bacteria|p__Firmicutes|c__CFGB10238	0.22
Class	k__Archaea|p__Euryarchaeota|c__Methanobacteria	0.18
Class	k__Bacteria|p__Cyanobacteria|c__Cyanobacteria_unclassified	0.18
Class	k__Bacteria|p__Firmicutes|c__CFGB76783	0.18
Class	k__Bacteria|p__Firmicutes|c__CFGB76352	0.12
Class	k__Bacteria|p__Firmicutes|c__CFGB2982	0.12
Class	k__Bacteria|p__Proteobacteria|c__Hydrogenophilalia	0.12
Class	k__Bacteria|p__Firmicutes|c__CFGB3068	0.1
Class	k__Bacteria|p__Firmicutes|c__CFGB10477	0.09
Class	k__Bacteria|p__Bacteroidetes|c__CFGB4405	0.09
Class	k__Bacteria|p__Firmicutes|c__CFGB38642	0.09
Class	k__Bacteria|p__Firmicutes|c__CFGB16518	0.08
Class	k__Bacteria|p__Bacteroidetes|c__Chitinophagia	0.06
Class	k__Bacteria|p__Actinobacteria|c__CFGB1778	0.06
Class	k__Bacteria|p__Firmicutes|c__CFGB75721	0.06
Class	k__Bacteria|p__Acidobacteria|c__Acidobacteriia	0.05
Class	k__Bacteria|p__Firmicutes|c__CFGB3012	0.05
Class	k__Bacteria|p__Chlamydiae|c__Chlamydiia	0.05
Class	k__Bacteria|p__Firmicutes|c__CFGB72924	0.05
Class	k__Bacteria|p__Actinobacteria|c__CFGB76796	0.05
Class	k__Bacteria|p__Bacteria_unclassified|c__Bacteria_unclassified	0.05
Class	k__Bacteria|p__Firmicutes|c__CFGB2880	0.04
Class	k__Bacteria|p__Firmicutes|c__CFGB1292	0.04
Class	k__Bacteria|p__Firmicutes|c__CFGB76465	0.04
Class	k__Eukaryota|p__Ascomycota|c__Eurotiomycetes	0.04
Class	k__Bacteria|p__Bacteria_unclassified|c__CFGB76763	0.04
Class	k__Bacteria|p__Firmicutes|c__CFGB1011	0.04
Class	k__Bacteria|p__Firmicutes|c__CFGB1227	0.04
Class	k__Bacteria|p__Fusobacteria|c__CFGB76375	0.03
Class	k__Archaea|p__Thaumarchaeota|c__Thaumarchaeota_unclassified	0.03
Class	k__Bacteria|p__Tenericutes|c__CFGB1787	0.03
Class	k__Bacteria|p__Fusobacteria|c__CFGB76370	0.03
Class	k__Bacteria|p__Thermotogae|c__Thermotogae	0.03
Class	k__Bacteria|p__Firmicutes|c__CFGB72926	0.03
Class	k__Bacteria|p__Firmicutes|c__CFGB76102	0.02
Class	k__Bacteria|p__Bacteroidetes|c__CFGB629	0.02
Class	k__Bacteria|p__Candidatus_Melainabacteria|c__CFGB2106	0.02
Class	k__Bacteria|p__Firmicutes|c__CFGB73062	0.02
Class	k__Bacteria|p__Actinobacteria|c__Actinobacteria	0.02
Class	k__Bacteria|p__Firmicutes|c__CFGB1422	0.02
Class	k__Bacteria|p__Firmicutes|c__CFGB75522	0.02
Class	k__Bacteria|p__Firmicutes|c__CFGB75783	0.02
Class	k__Bacteria|p__Bacteroidetes|c__CFGB24868	0.02
Class	k__Bacteria|p__Firmicutes|c__CFGB76106	0.02
Class	k__Bacteria|p__Actinobacteria|c__Rubrobacteria	0.02
Class	k__Bacteria|p__Firmicutes|c__CFGB8822	0.02
Class	k__Bacteria|p__Firmicutes|c__CFGB28775	0.02
Class	k__Bacteria|p__Candidatus_Saccharibacteria|c__CFGB23610	0.02
Class	k__Bacteria|p__Firmicutes|c__CFGB1507	0.02
Class	k__Bacteria|p__Candidatus_Melainabacteria|c__Candidatus_Melainabacteria_unclassified	0.02
Class	k__Bacteria|p__Proteobacteria|c__CFGB3069	0.02
Class	k__Bacteria|p__Firmicutes|c__CFGB9120	0.02
Class	k__Bacteria|p__Firmicutes|c__CFGB76600	0.02
Class	k__Bacteria|p__Actinobacteria|c__CFGB12107	0.02
Class	k__Bacteria|p__Firmicutes|c__CFGB1126	0.02
Class	k__Bacteria|p__Firmicutes|c__CFGB76101	0.02
Class	k__Bacteria|p__Firmicutes|c__CFGB3048	0.02
Class	k__Bacteria|p__Firmicutes|c__CFGB15209	0.02
Class	k__Bacteria|p__Bacteroidetes|c__CFGB2107	0.02
Class	k__Bacteria|p__Firmicutes|c__CFGB9989	0.02
Class	k__Bacteria|p__Firmicutes|c__CFGB1311	0.02
Class	k__Bacteria|p__Nitrospirae|c__Nitrospira	0.02
Class	k__Bacteria|p__Firmicutes|c__CFGB72899	0.02
Class	k__Bacteria|p__Actinobacteria|c__CFGB10299	0.02
Class	k__Bacteria|p__Bacteroidetes|c__CFGB11479	0.02
Class	k__Bacteria|p__Firmicutes|c__CFGB45503	0.02
Class	k__Bacteria|p__Firmicutes|c__CFGB10312	0.02
Class	k__Bacteria|p__Firmicutes|c__CFGB9581	0.02
Class	k__Bacteria|p__Proteobacteria|c__CFGB76483	0.02
Class	k__Bacteria|p__Firmicutes|c__CFGB3070	0.02
Class	k__Bacteria|p__Firmicutes|c__CFGB1226	0.02
Class	k__Bacteria|p__Bacteroidetes|c__CFGB658	0.02
Class	k__Bacteria|p__Planctomycetes|c__Planctomycetia	0.02
Class	k__Bacteria|p__Firmicutes|c__CFGB3237	0.02
Class	k__Bacteria|p__Proteobacteria|c__CFGB52626	0.01
Class	k__Bacteria|p__Firmicutes|c__CFGB31455	0.01
Class	k__Bacteria|p__Thermodesulfobacteria|c__Thermodesulfobacteria	0.01
Class	k__Archaea|p__Thaumarchaeota|c__Nitrososphaeria	0.01
Class	k__Bacteria|p__Firmicutes|c__CFGB1798	0.01
Class	k__Bacteria|p__Firmicutes|c__CFGB76046	0.01
Class	k__Bacteria|p__Firmicutes|c__CFGB2985	0.01
Class	k__Bacteria|p__Candidatus_Saccharibacteria|c__CFGB50592	0.01
Class	k__Bacteria|p__Tenericutes|c__CFGB4862	0.01
Class	k__Bacteria|p__Firmicutes|c__CFGB2840	0.01
Class	k__Bacteria|p__Bacteroidetes|c__CFGB593	0.01
Class	k__Bacteria|p__Firmicutes|c__CFGB3004	0.01
Class	k__Bacteria|p__Firmicutes|c__CFGB1260	0.01
Class	k__Bacteria|p__Firmicutes|c__CFGB2957	0.01
Class	k__Bacteria|p__Firmicutes|c__CFGB1211	0.01
Class	k__Bacteria|p__Firmicutes|c__CFGB3009	0.01
Class	k__Bacteria|p__Firmicutes|c__CFGB40183	0.01
Class	k__Bacteria|p__Firmicutes|c__CFGB45507	0.01
Class	k__Bacteria|p__Firmicutes|c__CFGB75922	0.01
Class	k__Bacteria|p__Proteobacteria|c__CFGB2404	0.01
Class	k__Bacteria|p__Firmicutes|c__CFGB2412	0.01
Class	k__Bacteria|p__Firmicutes|c__CFGB76238	0.01
Class	k__Bacteria|p__Firmicutes|c__CFGB1249	0.01
Class	k__Bacteria|p__Bacteroidetes|c__CFGB602	0.01
Class	k__Bacteria|p__Firmicutes|c__CFGB76317	0.01
Class	k__Bacteria|p__Firmicutes|c__CFGB10325	0.01
Class	k__Bacteria|p__Firmicutes|c__CFGB2898	0.01
Class	k__Bacteria|p__Firmicutes|c__CFGB2949	0.01
Class	k__Bacteria|p__Verrucomicrobia|c__CFGB76470	0.01
Class	k__Archaea|p__Crenarchaeota|c__Thermoprotei	0.01
Class	k__Bacteria|p__Firmicutes|c__CFGB76185	0.01
Class	k__Bacteria|p__Firmicutes|c__CFGB9718	0.01
Class	k__Bacteria|p__Firmicutes|c__CFGB2915	0.01
Class	k__Bacteria|p__Firmicutes|c__CFGB3047	0.01
Class	k__Bacteria|p__Proteobacteria|c__Oligoflexia	0.01
Class	k__Bacteria|p__Proteobacteria|c__CFGB76440	0.01
Class	k__Bacteria|p__Actinobacteria|c__Thermoleophilia	0.01
Class	k__Bacteria|p__Bacteroidetes|c__CFGB76189	0.01
Class	k__Bacteria|p__Firmicutes|c__CFGB76779	0.01
Class	k__Bacteria|p__Firmicutes|c__CFGB1437	0.01
Class	k__Bacteria|p__Proteobacteria|c__CFGB76417	0.01
Class	k__Bacteria|p__Firmicutes|c__CFGB9115	0.01
Class	k__Bacteria|p__Verrucomicrobia|c__CFGB59108	0.01
Class	k__Bacteria|p__Verrucomicrobia|c__Opitutae	0.01
Class	k__Bacteria|p__Proteobacteria|c__CFGB2403	0.01
Class	k__Bacteria|p__Proteobacteria|c__CFGB2394	0.01
Class	k__Bacteria|p__Firmicutes|c__CFGB76688	0.01
Class	k__Bacteria|p__Firmicutes|c__CFGB76374	0.01
Class	k__Bacteria|p__Bacteroidetes|c__CFGB628	0.01
Class	k__Bacteria|p__Firmicutes|c__CFGB43318	0.01
Class	k__Bacteria|p__Firmicutes|c__CFGB76329	0.01
Class	k__Bacteria|p__Firmicutes|c__CFGB2881	0.01
Class	k__Bacteria|p__Proteobacteria|c__CFGB2546	0.01
Order	k__Bacteria|p__Firmicutes|c__Bacilli|o__Lactobacillales	100
Order	k__Bacteria|p__Actinobacteria|c__Actinomycetia|o__Actinomycetales	99.98
Order	k__Bacteria|p__Firmicutes|c__Negativicutes|o__Veillonellales	99.98
Order	k__Bacteria|p__Bacteroidetes|c__Bacteroidia|o__Bacteroidales	99.96
Order	k__Bacteria|p__Fusobacteria|c__Fusobacteriia|o__Fusobacteriales	99.86
Order	k__Bacteria|p__Bacteroidetes|c__Flavobacteriia|o__Flavobacteriales	99.79
Order	k__Bacteria|p__Firmicutes|c__Clostridia|o__Eubacteriales	99.79
Order	k__Bacteria|p__Firmicutes|c__Bacilli|o__Bacillales	99.78
Order	k__Bacteria|p__Proteobacteria|c__Epsilonproteobacteria|o__Campylobacterales	99.67
Order	k__Bacteria|p__Proteobacteria|c__Betaproteobacteria|o__Neisseriales	99.58
Order	k__Bacteria|p__Proteobacteria|c__Gammaproteobacteria|o__Pasteurellales	99.53
Order	k__Bacteria|p__Actinobacteria|c__Coriobacteriia|o__Coriobacteriales	99.09
Order	k__Bacteria|p__Firmicutes|c__Negativicutes|o__Selenomonadales	98.81
Order	k__Bacteria|p__Candidatus_Saccharibacteria|c__Candidatus_Saccharibacteria_unclassified|o__Candidatus_Saccharibacteria_unclassified	98.31
Order	k__Bacteria|p__Actinobacteria|c__Actinomycetia|o__Propionibacteriales	98.15
Order	k__Bacteria|p__Firmicutes|c__Erysipelotrichia|o__Erysipelotrichales	96.42
Order	k__Bacteria|p__Proteobacteria|c__Gammaproteobacteria|o__Cardiobacteriales	96.31
Order	k__Bacteria|p__Proteobacteria|c__Betaproteobacteria|o__Burkholderiales	95.51
Order	k__Bacteria|p__Bacteroidetes|c__CFGB570|o__OFGB570	93.88
Order	k__Bacteria|p__Firmicutes|c__Tissierellia|o__Tissierellales	89.87
Order	k__Bacteria|p__Firmicutes|c__CFGB1764|o__OFGB1764	87.43
Order	k__Bacteria|p__Spirochaetes|c__Spirochaetia|o__Spirochaetales	86.4
Order	k__Bacteria|p__Candidatus_Saccharibacteria|c__Candidatus_Nanosyncoccalia|o__Candidatus_Nanogingivales	84.21
Order	k__Bacteria|p__Candidatus_Saccharibacteria|c__Candidatus_Saccharimonia|o__Candidatus_Saccharimonales	83.91
Order	k__Bacteria|p__Candidatus_Absconditabacteria|c__Candidatus_Absconditabacteria_unclassified|o__Candidatus_Absconditabacteria_unclassified	81.08
Order	k__Bacteria|p__Candidatus_Saccharibacteria|c__Candidatus_Nanosyncoccalia|o__Candidatus_Nanosyncoccales	77.42
Order	k__Bacteria|p__Candidatus_Saccharibacteria|c__Candidatus_Saccharimonia|o__Candidatus_Nanosynbacterales	74.27
Order	k__Bacteria|p__Bacteroidetes|c__Bacteroidetes_unclassified|o__Bacteroidetes_unclassified	73.78
Order	k__Bacteria|p__Actinobacteria|c__Actinomycetia|o__Bifidobacteriales	70.75
Order	k__Bacteria|p__Candidatus_Gracilibacteria|c__Candidatus_Gracilibacteria_unclassified|o__Candidatus_Gracilibacteria_unclassified	70.08
Order	k__Bacteria|p__Firmicutes|c__CFGB1534|o__OFGB1534	63.31
Order	k__Bacteria|p__Bacteroidetes|c__CFGB76125|o__OFGB76125	62.41
Order	k__Bacteria|p__Tenericutes|c__Mollicutes|o__Mycoplasmatales	62.21
Order	k__Bacteria|p__Actinobacteria|c__Coriobacteriia|o__Eggerthellales	58.65
Order	k__Bacteria|p__Firmicutes|c__CFGB76096|o__OFGB76096	53.81
Order	k__Bacteria|p__Firmicutes|c__CFGB1781|o__OFGB1781	47.86
Order	k__Bacteria|p__Bacteroidetes|c__CFGB497|o__OFGB497	44.03
Order	k__Bacteria|p__Synergistetes|c__Synergistia|o__Synergistales	42.2
Order	k__Bacteria|p__Bacteroidetes|c__CFGB496|o__OFGB496	37.83
Order	k__Bacteria|p__Firmicutes|c__CFGB73294|o__OFGB73294	36.82
Order	k__Bacteria|p__Proteobacteria|c__CFGB4196|o__OFGB4196	36.07
Order	k__Bacteria|p__Candidatus_Saccharibacteria|c__Candidatus_Nanoperiomorbia|o__Candidatus_Nanoperiomorbales	33.92
Order	k__Bacteria|p__Candidatus_Saccharibacteria|c__CFGB9314|o__OFGB9314	33.07
Order	k__Bacteria|p__Bacteroidetes|c__CFGB494|o__OFGB494	32.65
Order	k__Bacteria|p__Bacteroidetes|c__CFGB651|o__OFGB651	28.4
Order	k__Bacteria|p__Proteobacteria|c__Gammaproteobacteria|o__Moraxellales	26.66
Order	k__Bacteria|p__Proteobacteria|c__Betaproteobacteria|o__Rhodocyclales	18.86
Order	k__Bacteria|p__Actinobacteria|c__CFGB1056|o__OFGB1056	17.6
Order	k__Bacteria|p__Firmicutes|c__CFGB14224|o__OFGB14224	15.97
Order	k__Bacteria|p__Firmicutes|c__CFGB4967|o__OFGB4967	14.95
Order	k__Bacteria|p__Candidatus_Saccharibacteria|c__CFGB12783|o__OFGB12783	13.56
Order	k__Bacteria|p__Proteobacteria|c__CFGB2428|o__OFGB2428	13.55
Order	k__Bacteria|p__Spirochaetes|c__CFGB1021|o__OFGB1021	13.54
Order	k__Bacteria|p__Proteobacteria|c__CFGB76657|o__OFGB76657	13.19
Order	k__Bacteria|p__Bacteroidetes|c__CFGB47554|o__OFGB47554	13.09
Order	k__Bacteria|p__Proteobacteria|c__Gammaproteobacteria|o__Pseudomonadales	11.98
Order	k__Eukaryota|p__Basidiomycota|c__Malasseziomycetes|o__Malasseziales	11.25
Order	k__Bacteria|p__Proteobacteria|c__Alphaproteobacteria|o__Hyphomicrobiales	10.62
Order	k__Bacteria|p__Bacteria_unclassified|c__CFGB1762|o__OFGB1762	10.33
Order	k__Bacteria|p__Proteobacteria|c__Deltaproteobacteria|o__Desulfobacterales	10.11
Order	k__Bacteria|p__Proteobacteria|c__Gammaproteobacteria|o__Xanthomonadales	9.98
Order	k__Bacteria|p__Proteobacteria|c__Deltaproteobacteria|o__Desulfovibrionales	9.11
Order	k__Bacteria|p__Firmicutes|c__CFGB1872|o__OFGB1872	8.63
Order	k__Bacteria|p__Firmicutes|c__CFGB1230|o__OFGB1230	6.89
Order	k__Bacteria|p__Chloroflexi|c__Anaerolineae|o__Anaerolineales	6.57
Order	k__Bacteria|p__Proteobacteria|c__Gammaproteobacteria|o__Enterobacterales	6.36
Order	k__Bacteria|p__Bacteroidetes|c__CFGB72483|o__OFGB72483	5.95
Order	k__Eukaryota|p__Ascomycota|c__Saccharomycetes|o__Saccharomycetales	5.73
Order	k__Bacteria|p__Bacteroidetes|c__CFGB72586|o__OFGB72586	5.44
Order	k__Bacteria|p__Proteobacteria|c__Alphaproteobacteria|o__Sphingomonadales	3.6
Order	k__Bacteria|p__Deinococcus_Thermus|c__Deinococci|o__Thermales	3.39
Order	k__Bacteria|p__Bacteroidetes|c__CFGB76315|o__OFGB76315	3.02
Order	k__Bacteria|p__Proteobacteria|c__CFGB2427|o__OFGB2427	2.7
Order	k__Bacteria|p__Proteobacteria|c__Alphaproteobacteria|o__Rhodobacterales	2.44
Order	k__Bacteria|p__Firmicutes|c__Tissierellia|o__Tissierellia_unclassified	2.43
Order	k__Bacteria|p__Proteobacteria|c__Alphaproteobacteria|o__Caulobacterales	2.23
Order	k__Bacteria|p__Firmicutes|c__CFGB1195|o__OFGB1195	2.18
Order	k__Bacteria|p__Bacteroidetes|c__CFGB618|o__OFGB618	1.54
Order	k__Bacteria|p__Tenericutes|c__CFGB40097|o__OFGB40097	1.29
Order	k__Bacteria|p__Proteobacteria|c__Alphaproteobacteria|o__Rhodospirillales	0.86
Order	k__Bacteria|p__Bacteroidetes|c__Sphingobacteriia|o__Sphingobacteriales	0.82
Order	k__Bacteria|p__Deinococcus_Thermus|c__Deinococci|o__Deinococcales	0.62
Order	k__Bacteria|p__Firmicutes|c__Clostridia|o__Clostridiales	0.59
Order	k__Bacteria|p__Proteobacteria|c__Gammaproteobacteria|o__Aeromonadales	0.48
Order	k__Bacteria|p__Verrucomicrobia|c__Verrucomicrobiae|o__Verrucomicrobiales	0.46
Order	k__Bacteria|p__Firmicutes|c__Negativicutes|o__Acidaminococcales	0.39
Order	k__Bacteria|p__Firmicutes|c__CFGB2928|o__OFGB2928	0.35
Order	k__Bacteria|p__Firmicutes|c__Firmicutes_unclassified|o__Firmicutes_unclassified	0.35
Order	k__Bacteria|p__Proteobacteria|c__Gammaproteobacteria|o__Vibrionales	0.3
Order	k__Bacteria|p__Firmicutes|c__CFGB4806|o__OFGB4806	0.3
Order	k__Bacteria|p__Proteobacteria|c__Gammaproteobacteria|o__Legionellales	0.28
Order	k__Bacteria|p__Firmicutes|c__CFGB14936|o__OFGB14936	0.26
Order	k__Bacteria|p__Bacteroidetes|c__Cytophagia|o__Cytophagales	0.23
Order	k__Bacteria|p__Firmicutes|c__CFGB10238|o__OFGB10238	0.22
Order	k__Bacteria|p__Proteobacteria|c__Gammaproteobacteria|o__Alteromonadales	0.22
Order	k__Archaea|p__Euryarchaeota|c__Methanobacteria|o__Methanobacteriales	0.18
Order	k__Bacteria|p__Firmicutes|c__CFGB76783|o__OFGB76783	0.18
Order	k__Bacteria|p__Cyanobacteria|c__Cyanobacteria_unclassified|o__Oscillatoriales	0.14
Order	k__Bacteria|p__Proteobacteria|c__Gammaproteobacteria|o__Oceanospirillales	0.13
Order	k__Bacteria|p__Proteobacteria|c__Gammaproteobacteria|o__Chromatiales	0.13
Order	k__Bacteria|p__Firmicutes|c__CFGB76352|o__OFGB76352	0.12
Order	k__Bacteria|p__Firmicutes|c__CFGB2982|o__OFGB2982	0.12
Order	k__Bacteria|p__Proteobacteria|c__Hydrogenophilalia|o__Hydrogenophilales	0.12
Order	k__Bacteria|p__Firmicutes|c__CFGB3068|o__OFGB3068	0.1
Order	k__Bacteria|p__Proteobacteria|c__Betaproteobacteria|o__Nitrosomonadales	0.1
Order	k__Bacteria|p__Firmicutes|c__CFGB10477|o__OFGB10477	0.09
Order	k__Bacteria|p__Bacteroidetes|c__CFGB4405|o__OFGB4405	0.09
Order	k__Bacteria|p__Firmicutes|c__CFGB38642|o__OFGB38642	0.09
Order	k__Bacteria|p__Proteobacteria|c__Alphaproteobacteria|o__Rickettsiales	0.08
Order	k__Bacteria|p__Firmicutes|c__Clostridia|o__Clostridia_unclassified	0.08
Order	k__Bacteria|p__Firmicutes|c__CFGB16518|o__OFGB16518	0.08
Order	k__Bacteria|p__Actinobacteria|c__Actinomycetia|o__Pseudonocardiales	0.08
Order	k__Bacteria|p__Bacteroidetes|c__Chitinophagia|o__Chitinophagales	0.06
Order	k__Bacteria|p__Actinobacteria|c__Actinomycetia|o__Nakamurellales	0.06
Order	k__Bacteria|p__Actinobacteria|c__CFGB1778|o__OFGB1778	0.06
Order	k__Bacteria|p__Firmicutes|c__CFGB75721|o__OFGB75721	0.06
Order	k__Bacteria|p__Acidobacteria|c__Acidobacteriia|o__Acidobacteriales	0.05
Order	k__Bacteria|p__Firmicutes|c__CFGB3012|o__OFGB3012	0.05
Order	k__Bacteria|p__Firmicutes|c__CFGB72924|o__OFGB72924	0.05
Order	k__Bacteria|p__Actinobacteria|c__CFGB76796|o__OFGB76796	0.05
Order	k__Bacteria|p__Bacteria_unclassified|c__Bacteria_unclassified|o__Bacteria_unclassified	0.05
Order	k__Bacteria|p__Actinobacteria|c__Actinomycetia|o__Kineosporiales	0.05
Order	k__Bacteria|p__Firmicutes|c__CFGB2880|o__OFGB2880	0.04
Order	k__Bacteria|p__Firmicutes|c__CFGB1292|o__OFGB1292	0.04
Order	k__Bacteria|p__Firmicutes|c__CFGB76465|o__OFGB76465	0.04
Order	k__Eukaryota|p__Ascomycota|c__Eurotiomycetes|o__Eurotiales	0.04
Order	k__Bacteria|p__Bacteria_unclassified|c__CFGB76763|o__OFGB76763	0.04
Order	k__Bacteria|p__Firmicutes|c__CFGB1011|o__OFGB1011	0.04
Order	k__Bacteria|p__Firmicutes|c__CFGB1227|o__OFGB1227	0.04
Order	k__Bacteria|p__Proteobacteria|c__Gammaproteobacteria|o__Nevskiales	0.04
Order	k__Bacteria|p__Spirochaetes|c__Spirochaetia|o__Leptospirales	0.03
Order	k__Bacteria|p__Fusobacteria|c__CFGB76375|o__OFGB76375	0.03
Order	k__Archaea|p__Thaumarchaeota|c__Thaumarchaeota_unclassified|o__Nitrosopumilales	0.03
Order	k__Bacteria|p__Tenericutes|c__CFGB1787|o__OFGB1787	0.03
Order	k__Bacteria|p__Fusobacteria|c__CFGB76370|o__OFGB76370	0.03
Order	k__Bacteria|p__Proteobacteria|c__Deltaproteobacteria|o__Myxococcales	0.03
Order	k__Bacteria|p__Thermotogae|c__Thermotogae|o__Thermotogales	0.03
Order	k__Bacteria|p__Firmicutes|c__Clostridia|o__Candidatus_Borkfalkiales	0.03
Order	k__Bacteria|p__Firmicutes|c__CFGB72926|o__OFGB72926	0.03
Order	k__Bacteria|p__Firmicutes|c__CFGB76102|o__OFGB76102	0.02
Order	k__Bacteria|p__Chlamydiae|c__Chlamydiia|o__Chlamydiales	0.02
Order	k__Bacteria|p__Bacteroidetes|c__CFGB629|o__OFGB629	0.02
Order	k__Bacteria|p__Candidatus_Melainabacteria|c__CFGB2106|o__OFGB2106	0.02
Order	k__Bacteria|p__Firmicutes|c__CFGB73062|o__OFGB73062	0.02
Order	k__Bacteria|p__Proteobacteria|c__Gammaproteobacteria|o__Cellvibrionales	0.02
Order	k__Bacteria|p__Actinobacteria|c__Actinobacteria|o__Micrococcales	0.02
Order	k__Bacteria|p__Cyanobacteria|c__Cyanobacteria_unclassified|o__Chroococcales	0.02
Order	k__Bacteria|p__Firmicutes|c__CFGB1422|o__OFGB1422	0.02
Order	k__Bacteria|p__Firmicutes|c__CFGB75522|o__OFGB75522	0.02
Order	k__Bacteria|p__Firmicutes|c__CFGB75783|o__OFGB75783	0.02
Order	k__Bacteria|p__Bacteroidetes|c__CFGB24868|o__OFGB24868	0.02
Order	k__Bacteria|p__Firmicutes|c__CFGB76106|o__OFGB76106	0.02
Order	k__Bacteria|p__Actinobacteria|c__Rubrobacteria|o__Rubrobacterales	0.02
Order	k__Bacteria|p__Firmicutes|c__CFGB8822|o__OFGB8822	0.02
Order	k__Bacteria|p__Firmicutes|c__CFGB28775|o__OFGB28775	0.02
Order	k__Bacteria|p__Candidatus_Saccharibacteria|c__CFGB23610|o__OFGB23610	0.02
Order	k__Bacteria|p__Firmicutes|c__CFGB1507|o__OFGB1507	0.02
Order	k__Bacteria|p__Candidatus_Melainabacteria|c__Candidatus_Melainabacteria_unclassified|o__Candidatus_Gastranaerophilales	0.02
Order	k__Bacteria|p__Proteobacteria|c__CFGB3069|o__OFGB3069	0.02
Order	k__Bacteria|p__Firmicutes|c__CFGB9120|o__OFGB9120	0.02
Order	k__Bacteria|p__Firmicutes|c__CFGB76600|o__OFGB76600	0.02
Order	k__Bacteria|p__Actinobacteria|c__CFGB12107|o__OFGB12107	0.02
Order	k__Bacteria|p__Firmicutes|c__CFGB1126|o__OFGB1126	0.02
Order	k__Bacteria|p__Firmicutes|c__CFGB76101|o__OFGB76101	0.02
Order	k__Bacteria|p__Firmicutes|c__CFGB3048|o__OFGB3048	0.02
Order	k__Bacteria|p__Proteobacteria|c__Deltaproteobacteria|o__Deltaproteobacteria_unclassified	0.02
Order	k__Bacteria|p__Firmicutes|c__CFGB15209|o__OFGB15209	0.02
Order	k__Bacteria|p__Bacteroidetes|c__CFGB2107|o__OFGB2107	0.02
Order	k__Bacteria|p__Firmicutes|c__CFGB9989|o__OFGB9989	0.02
Order	k__Bacteria|p__Firmicutes|c__CFGB1311|o__OFGB1311	0.02
Order	k__Bacteria|p__Deinococcus_Thermus|c__Deinococci|o__Trueperales	0.02
Order	k__Bacteria|p__Chlamydiae|c__Chlamydiia|o__Parachlamydiales	0.02
Order	k__Bacteria|p__Nitrospirae|c__Nitrospira|o__Nitrospirales	0.02
Order	k__Bacteria|p__Firmicutes|c__CFGB72899|o__OFGB72899	0.02
Order	k__Bacteria|p__Actinobacteria|c__CFGB10299|o__OFGB10299	0.02
Order	k__Bacteria|p__Bacteroidetes|c__CFGB11479|o__OFGB11479	0.02
Order	k__Bacteria|p__Proteobacteria|c__Alphaproteobacteria|o__Alphaproteobacteria_unclassified	0.02
Order	k__Bacteria|p__Firmicutes|c__CFGB45503|o__OFGB45503	0.02
Order	k__Bacteria|p__Firmicutes|c__CFGB10312|o__OFGB10312	0.02
Order	k__Bacteria|p__Firmicutes|c__CFGB9581|o__OFGB9581	0.02
Order	k__Bacteria|p__Proteobacteria|c__CFGB76483|o__OFGB76483	0.02
Order	k__Bacteria|p__Firmicutes|c__CFGB3070|o__OFGB3070	0.02
Order	k__Bacteria|p__Actinobacteria|c__Actinomycetia|o__Sporichthyales	0.02
Order	k__Bacteria|p__Firmicutes|c__CFGB1226|o__OFGB1226	0.02
Order	k__Bacteria|p__Bacteroidetes|c__CFGB658|o__OFGB658	0.02
Order	k__Bacteria|p__Firmicutes|c__CFGB3237|o__OFGB3237	0.02
Order	k__Bacteria|p__Cyanobacteria|c__Cyanobacteria_unclassified|o__Chroococcidiopsidales	0.02
Order	k__Bacteria|p__Proteobacteria|c__CFGB52626|o__OFGB52626	0.01
Order	k__Bacteria|p__Actinobacteria|c__Actinomycetia|o__Geodermatophilales	0.01
Order	k__Bacteria|p__Firmicutes|c__CFGB31455|o__OFGB31455	0.01
Order	k__Bacteria|p__Actinobacteria|c__Actinomycetia|o__Micromonosporales	0.01
Order	k__Bacteria|p__Thermodesulfobacteria|c__Thermodesulfobacteria|o__Thermodesulfobacteriales	0.01
Order	k__Archaea|p__Thaumarchaeota|c__Nitrososphaeria|o__Nitrososphaerales	0.01
Order	k__Bacteria|p__Firmicutes|c__CFGB1798|o__OFGB1798	0.01
Order	k__Bacteria|p__Firmicutes|c__CFGB76046|o__OFGB76046	0.01
Order	k__Bacteria|p__Firmicutes|c__CFGB2985|o__OFGB2985	0.01
Order	k__Bacteria|p__Candidatus_Saccharibacteria|c__CFGB50592|o__OFGB50592	0.01
Order	k__Bacteria|p__Tenericutes|c__CFGB4862|o__OFGB4862	0.01
Order	k__Bacteria|p__Firmicutes|c__CFGB2840|o__OFGB2840	0.01
Order	k__Bacteria|p__Bacteroidetes|c__CFGB593|o__OFGB593	0.01
Order	k__Bacteria|p__Firmicutes|c__CFGB3004|o__OFGB3004	0.01
Order	k__Bacteria|p__Firmicutes|c__CFGB1260|o__OFGB1260	0.01
Order	k__Bacteria|p__Firmicutes|c__CFGB2957|o__OFGB2957	0.01
Order	k__Bacteria|p__Firmicutes|c__CFGB1211|o__OFGB1211	0.01
Order	k__Bacteria|p__Firmicutes|c__CFGB3009|o__OFGB3009	0.01
Order	k__Bacteria|p__Firmicutes|c__CFGB40183|o__OFGB40183	0.01
Order	k__Bacteria|p__Firmicutes|c__CFGB45507|o__OFGB45507	0.01
Order	k__Bacteria|p__Firmicutes|c__CFGB75922|o__OFGB75922	0.01
Order	k__Bacteria|p__Proteobacteria|c__CFGB2404|o__OFGB2404	0.01
Order	k__Bacteria|p__Firmicutes|c__CFGB2412|o__OFGB2412	0.01
Order	k__Bacteria|p__Firmicutes|c__CFGB76238|o__OFGB76238	0.01
Order	k__Bacteria|p__Firmicutes|c__CFGB1249|o__OFGB1249	0.01
Order	k__Bacteria|p__Bacteroidetes|c__CFGB602|o__OFGB602	0.01
Order	k__Bacteria|p__Firmicutes|c__CFGB76317|o__OFGB76317	0.01
Order	k__Bacteria|p__Firmicutes|c__CFGB10325|o__OFGB10325	0.01
Order	k__Bacteria|p__Firmicutes|c__CFGB2898|o__OFGB2898	0.01
Order	k__Bacteria|p__Tenericutes|c__Mollicutes|o__Acholeplasmatales	0.01
Order	k__Bacteria|p__Actinobacteria|c__Actinomycetia|o__Candidatus_Nanopelagicales	0.01
Order	k__Bacteria|p__Actinobacteria|c__Actinomycetia|o__Actinomycetia_unclassified	0.01
Order	k__Bacteria|p__Firmicutes|c__CFGB2949|o__OFGB2949	0.01
Order	k__Bacteria|p__Verrucomicrobia|c__CFGB76470|o__OFGB76470	0.01
Order	k__Archaea|p__Crenarchaeota|c__Thermoprotei|o__Thermoproteales	0.01
Order	k__Bacteria|p__Firmicutes|c__CFGB76185|o__OFGB76185	0.01
Order	k__Bacteria|p__Firmicutes|c__CFGB9718|o__OFGB9718	0.01
Order	k__Bacteria|p__Firmicutes|c__CFGB2915|o__OFGB2915	0.01
Order	k__Bacteria|p__Firmicutes|c__CFGB3047|o__OFGB3047	0.01
Order	k__Bacteria|p__Proteobacteria|c__Oligoflexia|o__Bacteriovoracales	0.01
Order	k__Bacteria|p__Proteobacteria|c__Alphaproteobacteria|o__Holosporales	0.01
Order	k__Bacteria|p__Proteobacteria|c__CFGB76440|o__OFGB76440	0.01
Order	k__Bacteria|p__Cyanobacteria|c__Cyanobacteria_unclassified|o__Synechococcales	0.01
Order	k__Bacteria|p__Actinobacteria|c__Thermoleophilia|o__Solirubrobacterales	0.01
Order	k__Bacteria|p__Bacteroidetes|c__CFGB76189|o__OFGB76189	0.01
Order	k__Bacteria|p__Firmicutes|c__CFGB76779|o__OFGB76779	0.01
Order	k__Bacteria|p__Firmicutes|c__CFGB1437|o__OFGB1437	0.01
Order	k__Bacteria|p__Proteobacteria|c__CFGB76417|o__OFGB76417	0.01
Order	k__Bacteria|p__Firmicutes|c__CFGB9115|o__OFGB9115	0.01
Order	k__Bacteria|p__Actinobacteria|c__Actinomycetia|o__Glycomycetales	0.01
Order	k__Bacteria|p__Verrucomicrobia|c__CFGB59108|o__OFGB59108	0.01
Order	k__Bacteria|p__Verrucomicrobia|c__Opitutae|o__Puniceicoccales	0.01
Order	k__Bacteria|p__Proteobacteria|c__CFGB2403|o__OFGB2403	0.01
Order	k__Bacteria|p__Proteobacteria|c__CFGB2394|o__OFGB2394	0.01
Order	k__Bacteria|p__Firmicutes|c__CFGB76688|o__OFGB76688	0.01
Order	k__Bacteria|p__Firmicutes|c__CFGB76374|o__OFGB76374	0.01
Order	k__Bacteria|p__Bacteroidetes|c__CFGB628|o__OFGB628	0.01
Order	k__Bacteria|p__Firmicutes|c__CFGB43318|o__OFGB43318	0.01
Order	k__Bacteria|p__Firmicutes|c__CFGB76329|o__OFGB76329	0.01
Order	k__Bacteria|p__Planctomycetes|c__Planctomycetia|o__Isosphaerales	0.01
Order	k__Bacteria|p__Firmicutes|c__CFGB2881|o__OFGB2881	0.01
Order	k__Bacteria|p__Actinobacteria|c__Actinobacteria|o__Streptomycetales	0.01
Order	k__Bacteria|p__Planctomycetes|c__Planctomycetia|o__Planctomycetales	0.01
Order	k__Bacteria|p__Proteobacteria|c__Alphaproteobacteria|o__Hyphomonadales	0.01
Order	k__Bacteria|p__Proteobacteria|c__CFGB2546|o__OFGB2546	0.01
Order	k__Bacteria|p__Proteobacteria|c__Gammaproteobacteria|o__Thiotrichales	0.01
Family	k__Bacteria|p__Firmicutes|c__Bacilli|o__Lactobacillales|f__Streptococcaceae	100
Family	k__Bacteria|p__Actinobacteria|c__Actinomycetia|o__Actinomycetales|f__Actinomycetaceae	99.98
Family	k__Bacteria|p__Firmicutes|c__Negativicutes|o__Veillonellales|f__Veillonellaceae	99.98
Family	k__Bacteria|p__Bacteroidetes|c__Bacteroidia|o__Bacteroidales|f__Prevotellaceae	99.96
Family	k__Bacteria|p__Firmicutes|c__Bacilli|o__Lactobacillales|f__Carnobacteriaceae	99.87
Family	k__Bacteria|p__Firmicutes|c__Clostridia|o__Eubacteriales|f__Lachnospiraceae	99.76
Family	k__Bacteria|p__Fusobacteria|c__Fusobacteriia|o__Fusobacteriales|f__Fusobacteriaceae	99.69
Family	k__Bacteria|p__Proteobacteria|c__Epsilonproteobacteria|o__Campylobacterales|f__Campylobacteraceae	99.67
Family	k__Bacteria|p__Firmicutes|c__Bacilli|o__Bacillales|f__Bacillales_unclassified	99.67
Family	k__Bacteria|p__Proteobacteria|c__Betaproteobacteria|o__Neisseriales|f__Neisseriaceae	99.58
Family	k__Bacteria|p__Proteobacteria|c__Gammaproteobacteria|o__Pasteurellales|f__Pasteurellaceae	99.53
Family	k__Bacteria|p__Fusobacteria|c__Fusobacteriia|o__Fusobacteriales|f__Leptotrichiaceae	99.47
Family	k__Bacteria|p__Bacteroidetes|c__Flavobacteriia|o__Flavobacteriales|f__Flavobacteriaceae	99.39
Family	k__Bacteria|p__Bacteroidetes|c__Flavobacteriia|o__Flavobacteriales|f__Weeksellaceae	99.25
Family	k__Bacteria|p__Bacteroidetes|c__Bacteroidia|o__Bacteroidales|f__Porphyromonadaceae	99.24
Family	k__Bacteria|p__Actinobacteria|c__Actinomycetia|o__Corynebacteriales|f__Corynebacteriaceae	99.13
Family	k__Bacteria|p__Actinobacteria|c__Coriobacteriia|o__Coriobacteriales|f__Atopobiaceae	99.06
Family	k__Bacteria|p__Firmicutes|c__Bacilli|o__Lactobacillales|f__Enterococcaceae	98.88
Family	k__Bacteria|p__Firmicutes|c__Negativicutes|o__Selenomonadales|f__Selenomonadaceae	98.81
Family	k__Bacteria|p__Candidatus_Saccharibacteria|c__Candidatus_Saccharibacteria_unclassified|o__Candidatus_Saccharibacteria_unclassified|f__Candidatus_Saccharibacteria_unclassified	98.31
Family	k__Bacteria|p__Actinobacteria|c__Actinomycetia|o__Propionibacteriales|f__Propionibacteriaceae	98.15
Family	k__Bacteria|p__Firmicutes|c__Clostridia|o__Eubacteriales|f__Eubacteriales_Family_XIII_Incertae_Sedis	97.39
Family	k__Bacteria|p__Bacteroidetes|c__Bacteroidia|o__Bacteroidales|f__Tannerellaceae	96.83
Family	k__Bacteria|p__Firmicutes|c__Erysipelotrichia|o__Erysipelotrichales|f__Erysipelotrichaceae	96.37
Family	k__Bacteria|p__Proteobacteria|c__Gammaproteobacteria|o__Cardiobacteriales|f__Cardiobacteriaceae	96.31
Family	k__Bacteria|p__Proteobacteria|c__Betaproteobacteria|o__Burkholderiales|f__Burkholderiaceae	94.6
Family	k__Bacteria|p__Bacteroidetes|c__CFGB570|o__OFGB570|f__FGB570	93.88
Family	k__Bacteria|p__Firmicutes|c__Tissierellia|o__Tissierellales|f__Peptoniphilaceae	89.87
Family	k__Bacteria|p__Firmicutes|c__CFGB1764|o__OFGB1764|f__FGB1764	87.43
Family	k__Bacteria|p__Firmicutes|c__Bacilli|o__Lactobacillales|f__Aerococcaceae	86.88
Family	k__Bacteria|p__Spirochaetes|c__Spirochaetia|o__Spirochaetales|f__Treponemataceae	86.4
Family	k__Bacteria|p__Candidatus_Saccharibacteria|c__Candidatus_Nanosyncoccalia|o__Candidatus_Nanogingivales|f__Candidatus_Nanogingivalaceae	84.21
Family	k__Bacteria|p__Candidatus_Saccharibacteria|c__Candidatus_Saccharimonia|o__Candidatus_Saccharimonales|f__Candidatus_Sacchiramonaceae	83.91
Family	k__Bacteria|p__Candidatus_Absconditabacteria|c__Candidatus_Absconditabacteria_unclassified|o__Candidatus_Absconditabacteria_unclassified|f__Candidatus_Absconditabacteria_unclassified	81.08
Family	k__Bacteria|p__Candidatus_Saccharibacteria|c__Candidatus_Nanosyncoccalia|o__Candidatus_Nanosyncoccales|f__Candidatus_Nanosyncoccacae	77.42
Family	k__Bacteria|p__Candidatus_Saccharibacteria|c__Candidatus_Saccharimonia|o__Candidatus_Nanosynbacterales|f__Candidatus_Nanosynbacteraceae	74.27
Family	k__Bacteria|p__Bacteroidetes|c__Bacteroidetes_unclassified|o__Bacteroidetes_unclassified|f__Bacteroidetes_unclassified	73.78
Family	k__Bacteria|p__Actinobacteria|c__Actinomycetia|o__Micrococcales|f__Cellulomonadaceae	73.58
Family	k__Bacteria|p__Actinobacteria|c__Actinomycetia|o__Bifidobacteriales|f__Bifidobacteriaceae	70.75
Family	k__Bacteria|p__Candidatus_Gracilibacteria|c__Candidatus_Gracilibacteria_unclassified|o__Candidatus_Gracilibacteria_unclassified|f__Candidatus_Gracilibacteria_unclassified	70.08
Family	k__Bacteria|p__Firmicutes|c__CFGB1534|o__OFGB1534|f__FGB1534	63.31
Family	k__Bacteria|p__Bacteroidetes|c__CFGB76125|o__OFGB76125|f__FGB76125	62.41
Family	k__Bacteria|p__Tenericutes|c__Mollicutes|o__Mycoplasmatales|f__Mycoplasmataceae	62.21
Family	k__Bacteria|p__Actinobacteria|c__Coriobacteriia|o__Eggerthellales|f__Eggerthellaceae	58.65
Family	k__Bacteria|p__Firmicutes|c__CFGB76096|o__OFGB76096|f__FGB76096	53.81
Family	k__Bacteria|p__Proteobacteria|c__Betaproteobacteria|o__Burkholderiales|f__Comamonadaceae	51.94
Family	k__Bacteria|p__Firmicutes|c__CFGB1781|o__OFGB1781|f__FGB1781	47.86
Family	k__Bacteria|p__Bacteroidetes|c__CFGB497|o__OFGB497|f__FGB497	44.03
Family	k__Bacteria|p__Synergistetes|c__Synergistia|o__Synergistales|f__Synergistaceae	42.2
Family	k__Bacteria|p__Bacteroidetes|c__CFGB496|o__OFGB496|f__FGB496	37.83
Family	k__Bacteria|p__Firmicutes|c__CFGB73294|o__OFGB73294|f__FGB73294	36.82
Family	k__Bacteria|p__Proteobacteria|c__CFGB4196|o__OFGB4196|f__FGB4196	36.07
Family	k__Bacteria|p__Firmicutes|c__Bacilli|o__Bacillales|f__Staphylococcaceae	34.03
Family	k__Bacteria|p__Candidatus_Saccharibacteria|c__Candidatus_Nanoperiomorbia|o__Candidatus_Nanoperiomorbales|f__Candidatus_Nanoperiomorbaceae	33.92
Family	k__Bacteria|p__Candidatus_Saccharibacteria|c__CFGB9314|o__OFGB9314|f__FGB9314	33.07
Family	k__Bacteria|p__Bacteroidetes|c__CFGB494|o__OFGB494|f__FGB494	32.65
Family	k__Bacteria|p__Firmicutes|c__Bacilli|o__Lactobacillales|f__Lactobacillaceae	31.78
Family	k__Bacteria|p__Bacteroidetes|c__CFGB651|o__OFGB651|f__FGB651	28.4
Family	k__Bacteria|p__Proteobacteria|c__Gammaproteobacteria|o__Moraxellales|f__Moraxellaceae	26.66
Family	k__Bacteria|p__Actinobacteria|c__Actinomycetia|o__Micrococcales|f__Promicromonosporaceae	26.57
Family	k__Bacteria|p__Proteobacteria|c__Betaproteobacteria|o__Rhodocyclales|f__Rhodocyclaceae	18.78
Family	k__Bacteria|p__Actinobacteria|c__CFGB1056|o__OFGB1056|f__FGB1056	17.6
Family	k__Bacteria|p__Firmicutes|c__Erysipelotrichia|o__Erysipelotrichales|f__Coprobacillaceae	16.01
Family	k__Bacteria|p__Firmicutes|c__CFGB14224|o__OFGB14224|f__FGB14224	15.97
Family	k__Bacteria|p__Bacteroidetes|c__Bacteroidia|o__Bacteroidales|f__Bacteroidaceae	15.49
Family	k__Bacteria|p__Firmicutes|c__Clostridia|o__Eubacteriales|f__Eubacteriales_unclassified	14.96
Family	k__Bacteria|p__Firmicutes|c__CFGB4967|o__OFGB4967|f__FGB4967	14.95
Family	k__Bacteria|p__Candidatus_Saccharibacteria|c__CFGB12783|o__OFGB12783|f__FGB12783	13.56
Family	k__Bacteria|p__Proteobacteria|c__CFGB2428|o__OFGB2428|f__FGB2428	13.55
Family	k__Bacteria|p__Spirochaetes|c__CFGB1021|o__OFGB1021|f__FGB1021	13.54
Family	k__Bacteria|p__Proteobacteria|c__CFGB76657|o__OFGB76657|f__FGB76657	13.19
Family	k__Bacteria|p__Bacteroidetes|c__CFGB47554|o__OFGB47554|f__FGB47554	13.09
Family	k__Bacteria|p__Proteobacteria|c__Gammaproteobacteria|o__Pseudomonadales|f__Pseudomonadaceae	11.98
Family	k__Eukaryota|p__Basidiomycota|c__Malasseziomycetes|o__Malasseziales|f__Malasseziaceae	11.25
Family	k__Bacteria|p__Bacteria_unclassified|c__CFGB1762|o__OFGB1762|f__FGB1762	10.33
Family	k__Bacteria|p__Proteobacteria|c__Deltaproteobacteria|o__Desulfobacterales|f__Desulfobulbaceae	10.11
Family	k__Bacteria|p__Proteobacteria|c__Gammaproteobacteria|o__Xanthomonadales|f__Xanthomonadaceae	9.93
Family	k__Bacteria|p__Firmicutes|c__CFGB1872|o__OFGB1872|f__FGB1872	8.63
Family	k__Bacteria|p__Proteobacteria|c__Alphaproteobacteria|o__Hyphomicrobiales|f__Methylobacteriaceae	8.27
Family	k__Bacteria|p__Proteobacteria|c__Deltaproteobacteria|o__Desulfovibrionales|f__Desulfovibrionaceae	8.16
Family	k__Bacteria|p__Firmicutes|c__CFGB1230|o__OFGB1230|f__FGB1230	6.89
Family	k__Bacteria|p__Chloroflexi|c__Anaerolineae|o__Anaerolineales|f__Anaerolineaceae	6.57
Family	k__Bacteria|p__Bacteroidetes|c__CFGB72483|o__OFGB72483|f__FGB72483	5.95
Family	k__Bacteria|p__Bacteroidetes|c__CFGB72586|o__OFGB72586|f__FGB72586	5.44
Family	k__Bacteria|p__Bacteroidetes|c__Bacteroidia|o__Bacteroidales|f__Muribaculaceae	4.51
Family	k__Bacteria|p__Actinobacteria|c__Actinomycetia|o__Micrococcales|f__Dermacoccaceae	4.26
Family	k__Bacteria|p__Proteobacteria|c__Gammaproteobacteria|o__Enterobacterales|f__Enterobacteriaceae	3.97
Family	k__Eukaryota|p__Ascomycota|c__Saccharomycetes|o__Saccharomycetales|f__Debaryomycetaceae	3.83
Family	k__Bacteria|p__Proteobacteria|c__Alphaproteobacteria|o__Sphingomonadales|f__Sphingomonadaceae	3.4
Family	k__Bacteria|p__Deinococcus_Thermus|c__Deinococci|o__Thermales|f__Thermaceae	3.39
Family	k__Bacteria|p__Actinobacteria|c__Actinomycetia|o__Micrococcales|f__Intrasporangiaceae	3.32
Family	k__Bacteria|p__Bacteroidetes|c__CFGB76315|o__OFGB76315|f__FGB76315	3.02
Family	k__Bacteria|p__Firmicutes|c__Clostridia|o__Eubacteriales|f__Oscillospiraceae	2.8
Family	k__Bacteria|p__Proteobacteria|c__CFGB2427|o__OFGB2427|f__FGB2427	2.7
Family	k__Bacteria|p__Firmicutes|c__Bacilli|o__Bacillales|f__Bacillaceae	2.56
Family	k__Bacteria|p__Proteobacteria|c__Alphaproteobacteria|o__Rhodobacterales|f__Rhodobacteraceae	2.44
Family	k__Bacteria|p__Firmicutes|c__Tissierellia|o__Tissierellia_unclassified|f__Tissierellia_unclassified	2.43
Family	k__Bacteria|p__Proteobacteria|c__Alphaproteobacteria|o__Caulobacterales|f__Caulobacteraceae	2.23
Family	k__Bacteria|p__Firmicutes|c__CFGB1195|o__OFGB1195|f__FGB1195	2.18
Family	k__Eukaryota|p__Ascomycota|c__Saccharomycetes|o__Saccharomycetales|f__Saccharomycetaceae	2.03
Family	k__Bacteria|p__Proteobacteria|c__Gammaproteobacteria|o__Enterobacterales|f__Erwiniaceae	1.95
Family	k__Bacteria|p__Actinobacteria|c__Actinomycetia|o__Micrococcales|f__Brevibacteriaceae	1.9
Family	k__Bacteria|p__Actinobacteria|c__Actinomycetia|o__Micrococcales|f__Dermabacteraceae	1.88
Family	k__Bacteria|p__Bacteroidetes|c__CFGB618|o__OFGB618|f__FGB618	1.54
Family	k__Bacteria|p__Actinobacteria|c__Actinomycetia|o__Corynebacteriales|f__Nocardiaceae	1.41
Family	k__Bacteria|p__Tenericutes|c__CFGB40097|o__OFGB40097|f__FGB40097	1.29
Family	k__Bacteria|p__Proteobacteria|c__Deltaproteobacteria|o__Desulfovibrionales|f__Desulfomicrobiaceae	1.25
Family	k__Bacteria|p__Proteobacteria|c__Gammaproteobacteria|o__Enterobacterales|f__Yersiniaceae	1.18
Family	k__Bacteria|p__Actinobacteria|c__Actinomycetia|o__Corynebacteriales|f__Dietziaceae	1.17
Family	k__Bacteria|p__Actinobacteria|c__Coriobacteriia|o__Coriobacteriales|f__Coriobacteriaceae	1.09
Family	k__Bacteria|p__Bacteroidetes|c__Sphingobacteriia|o__Sphingobacteriales|f__Sphingobacteriaceae	0.82
Family	k__Bacteria|p__Proteobacteria|c__Alphaproteobacteria|o__Hyphomicrobiales|f__Phyllobacteriaceae	0.8
Family	k__Bacteria|p__Firmicutes|c__Clostridia|o__Eubacteriales|f__Clostridiaceae	0.8
Family	k__Bacteria|p__Proteobacteria|c__Alphaproteobacteria|o__Rhodospirillales|f__Acetobacteraceae	0.79
Family	k__Bacteria|p__Actinobacteria|c__Actinomycetia|o__Micrococcales|f__Kytococcaceae	0.73
Family	k__Bacteria|p__Bacteroidetes|c__Bacteroidia|o__Bacteroidales|f__Rikenellaceae	0.73
Family	k__Bacteria|p__Proteobacteria|c__Alphaproteobacteria|o__Hyphomicrobiales|f__Rhizobiaceae	0.69
Family	k__Bacteria|p__Actinobacteria|c__Actinomycetia|o__Corynebacteriales|f__Lawsonellaceae	0.69
Family	k__Bacteria|p__Deinococcus_Thermus|c__Deinococci|o__Deinococcales|f__Deinococcaceae	0.62
Family	k__Bacteria|p__Actinobacteria|c__Actinomycetia|o__Micrococcales|f__Tropherymataceae	0.61
Family	k__Bacteria|p__Proteobacteria|c__Betaproteobacteria|o__Burkholderiales|f__Alcaligenaceae	0.59
Family	k__Bacteria|p__Bacteroidetes|c__Bacteroidia|o__Bacteroidales|f__Bacteroidales_unclassified	0.59
Family	k__Bacteria|p__Firmicutes|c__Clostridia|o__Clostridiales|f__Ruminococcaceae	0.58
Family	k__Bacteria|p__Firmicutes|c__Bacilli|o__Bacillales|f__Listeriaceae	0.51
Family	k__Bacteria|p__Proteobacteria|c__Betaproteobacteria|o__Burkholderiales|f__Oxalobacteraceae	0.49
Family	k__Bacteria|p__Proteobacteria|c__Betaproteobacteria|o__Burkholderiales|f__Sutterellaceae	0.47
Family	k__Bacteria|p__Proteobacteria|c__Betaproteobacteria|o__Burkholderiales|f__Burkholderiales_unclassified	0.46
Family	k__Bacteria|p__Verrucomicrobia|c__Verrucomicrobiae|o__Verrucomicrobiales|f__Akkermansiaceae	0.46
Family	k__Bacteria|p__Proteobacteria|c__Gammaproteobacteria|o__Aeromonadales|f__Aeromonadaceae	0.44
Family	k__Bacteria|p__Proteobacteria|c__Alphaproteobacteria|o__Hyphomicrobiales|f__Hyphomicrobiales_unclassified	0.39
Family	k__Bacteria|p__Firmicutes|c__Negativicutes|o__Acidaminococcales|f__Acidaminococcaceae	0.39
Family	k__Bacteria|p__Firmicutes|c__CFGB2928|o__OFGB2928|f__FGB2928	0.35
Family	k__Bacteria|p__Firmicutes|c__Firmicutes_unclassified|o__Firmicutes_unclassified|f__Firmicutes_unclassified	0.35
Family	k__Bacteria|p__Proteobacteria|c__Alphaproteobacteria|o__Sphingomonadales|f__Erythrobacteraceae	0.31
Family	k__Bacteria|p__Proteobacteria|c__Gammaproteobacteria|o__Vibrionales|f__Vibrionaceae	0.3
Family	k__Bacteria|p__Firmicutes|c__CFGB4806|o__OFGB4806|f__FGB4806	0.3
Family	k__Bacteria|p__Proteobacteria|c__Gammaproteobacteria|o__Legionellales|f__Coxiellaceae	0.28
Family	k__Bacteria|p__Actinobacteria|c__Coriobacteriia|o__Coriobacteriales|f__Coriobacteriales_unclassified	0.26
Family	k__Bacteria|p__Firmicutes|c__CFGB14936|o__OFGB14936|f__FGB14936	0.26
Family	k__Bacteria|p__Proteobacteria|c__Alphaproteobacteria|o__Hyphomicrobiales|f__Brucellaceae	0.25
Family	k__Bacteria|p__Actinobacteria|c__Actinomycetia|o__Propionibacteriales|f__Nocardioidaceae	0.22
Family	k__Bacteria|p__Firmicutes|c__CFGB10238|o__OFGB10238|f__FGB10238	0.22
Family	k__Bacteria|p__Actinobacteria|c__Actinomycetia|o__Corynebacteriales|f__Tsukamurellaceae	0.22
Family	k__Bacteria|p__Bacteroidetes|c__Flavobacteriia|o__Flavobacteriales|f__Blattabacteriaceae	0.21
Family	k__Bacteria|p__Proteobacteria|c__Gammaproteobacteria|o__Enterobacterales|f__Hafniaceae	0.18
Family	k__Archaea|p__Euryarchaeota|c__Methanobacteria|o__Methanobacteriales|f__Methanobacteriaceae	0.18
Family	k__Bacteria|p__Firmicutes|c__CFGB76783|o__OFGB76783|f__FGB76783	0.18
Family	k__Bacteria|p__Bacteroidetes|c__Bacteroidia|o__Bacteroidales|f__Odoribacteraceae	0.18
Family	k__Bacteria|p__Actinobacteria|c__Actinomycetia|o__Micrococcales|f__Ornithinimicrobiaceae	0.17
Family	k__Bacteria|p__Proteobacteria|c__Alphaproteobacteria|o__Hyphomicrobiales|f__Aurantimonadaceae	0.16
Family	k__Bacteria|p__Firmicutes|c__Bacilli|o__Bacillales|f__Paenibacillaceae	0.16
Family	k__Bacteria|p__Cyanobacteria|c__Cyanobacteria_unclassified|o__Oscillatoriales|f__Microcoleaceae	0.14
Family	k__Bacteria|p__Firmicutes|c__Clostridia|o__Eubacteriales|f__Peptococcaceae	0.14
Family	k__Bacteria|p__Firmicutes|c__Bacilli|o__Bacillales|f__Planococcaceae	0.13
Family	k__Bacteria|p__Proteobacteria|c__Alphaproteobacteria|o__Hyphomicrobiales|f__Devosiaceae	0.13
Family	k__Bacteria|p__Proteobacteria|c__Gammaproteobacteria|o__Alteromonadales|f__Shewanellaceae	0.13
Family	k__Bacteria|p__Proteobacteria|c__Gammaproteobacteria|o__Chromatiales|f__Chromatiaceae	0.13
Family	k__Bacteria|p__Bacteroidetes|c__Bacteroidia|o__Bacteroidales|f__Barnesiellaceae	0.13
Family	k__Bacteria|p__Firmicutes|c__CFGB76352|o__OFGB76352|f__FGB76352	0.12
Family	k__Bacteria|p__Bacteroidetes|c__Cytophagia|o__Cytophagales|f__Spirosomaceae	0.12
Family	k__Bacteria|p__Firmicutes|c__CFGB2982|o__OFGB2982|f__FGB2982	0.12
Family	k__Bacteria|p__Proteobacteria|c__Gammaproteobacteria|o__Oceanospirillales|f__Halomonadaceae	0.11
Family	k__Bacteria|p__Actinobacteria|c__Actinomycetia|o__Micrococcales|f__Dermatophilaceae	0.1
Family	k__Bacteria|p__Firmicutes|c__CFGB3068|o__OFGB3068|f__FGB3068	0.1
Family	k__Bacteria|p__Firmicutes|c__CFGB10477|o__OFGB10477|f__FGB10477	0.09
Family	k__Bacteria|p__Bacteroidetes|c__CFGB4405|o__OFGB4405|f__FGB4405	0.09
Family	k__Bacteria|p__Proteobacteria|c__Gammaproteobacteria|o__Xanthomonadales|f__Rhodanobacteraceae	0.09
Family	k__Bacteria|p__Firmicutes|c__CFGB38642|o__OFGB38642|f__FGB38642	0.09
Family	k__Bacteria|p__Bacteroidetes|c__Cytophagia|o__Cytophagales|f__Cytophagaceae	0.08
Family	k__Bacteria|p__Actinobacteria|c__Actinomycetia|o__Micrococcales|f__Beutenbergiaceae	0.08
Family	k__Bacteria|p__Firmicutes|c__Clostridia|o__Clostridia_unclassified|f__Clostridia_unclassified	0.08
Family	k__Bacteria|p__Firmicutes|c__CFGB16518|o__OFGB16518|f__FGB16518	0.08
Family	k__Bacteria|p__Actinobacteria|c__Actinomycetia|o__Pseudonocardiales|f__Pseudonocardiaceae	0.08
Family	k__Bacteria|p__Proteobacteria|c__Hydrogenophilalia|o__Hydrogenophilales|f__Hydrogenophilaceae	0.07
Family	k__Bacteria|p__Actinobacteria|c__Actinomycetia|o__Micrococcales|f__Sanguibacteraceae	0.06
Family	k__Bacteria|p__Proteobacteria|c__Alphaproteobacteria|o__Rickettsiales|f__Rickettsiaceae	0.06
Family	k__Bacteria|p__Bacteroidetes|c__Chitinophagia|o__Chitinophagales|f__Chitinophagaceae	0.06
Family	k__Bacteria|p__Actinobacteria|c__Actinomycetia|o__Nakamurellales|f__Nakamurellaceae	0.06
Family	k__Bacteria|p__Proteobacteria|c__Alphaproteobacteria|o__Hyphomicrobiales|f__Boseaceae	0.06
Family	k__Bacteria|p__Proteobacteria|c__Gammaproteobacteria|o__Alteromonadales|f__Pseudoalteromonadaceae	0.06
Family	k__Bacteria|p__Proteobacteria|c__Gammaproteobacteria|o__Enterobacterales|f__Pectobacteriaceae	0.06
Family	k__Bacteria|p__Actinobacteria|c__CFGB1778|o__OFGB1778|f__FGB1778	0.06
Family	k__Bacteria|p__Firmicutes|c__CFGB75721|o__OFGB75721|f__FGB75721	0.06
Family	k__Bacteria|p__Proteobacteria|c__Gammaproteobacteria|o__Enterobacterales|f__Morganellaceae	0.06
Family	k__Bacteria|p__Acidobacteria|c__Acidobacteriia|o__Acidobacteriales|f__Acidobacteriaceae	0.05
Family	k__Bacteria|p__Firmicutes|c__CFGB3012|o__OFGB3012|f__FGB3012	0.05
Family	k__Bacteria|p__Proteobacteria|c__Betaproteobacteria|o__Rhodocyclales|f__Azonexaceae	0.05
Family	k__Bacteria|p__Firmicutes|c__CFGB72924|o__OFGB72924|f__FGB72924	0.05
Family	k__Bacteria|p__Proteobacteria|c__Betaproteobacteria|o__Rhodocyclales|f__Zoogloeaceae	0.05
Family	k__Bacteria|p__Actinobacteria|c__CFGB76796|o__OFGB76796|f__FGB76796	0.05
Family	k__Bacteria|p__Bacteria_unclassified|c__Bacteria_unclassified|o__Bacteria_unclassified|f__Bacteria_unclassified	0.05
Family	k__Bacteria|p__Actinobacteria|c__Actinomycetia|o__Kineosporiales|f__Kineosporiaceae	0.05
Family	k__Bacteria|p__Proteobacteria|c__Betaproteobacteria|o__Nitrosomonadales|f__Methylophilaceae	0.05
Family	k__Bacteria|p__Proteobacteria|c__Gammaproteobacteria|o__Alteromonadales|f__Alteromonadaceae	0.05
Family	k__Bacteria|p__Proteobacteria|c__Hydrogenophilalia|o__Hydrogenophilales|f__Hydrogenophilales_unclassified	0.05
Family	k__Bacteria|p__Proteobacteria|c__Betaproteobacteria|o__Neisseriales|f__Chromobacteriaceae	0.05
Family	k__Bacteria|p__Firmicutes|c__CFGB2880|o__OFGB2880|f__FGB2880	0.04
Family	k__Bacteria|p__Firmicutes|c__CFGB1292|o__OFGB1292|f__FGB1292	0.04
Family	k__Bacteria|p__Firmicutes|c__CFGB76465|o__OFGB76465|f__FGB76465	0.04
Family	k__Bacteria|p__Proteobacteria|c__Gammaproteobacteria|o__Aeromonadales|f__Succinivibrionaceae	0.04
Family	k__Eukaryota|p__Ascomycota|c__Eurotiomycetes|o__Eurotiales|f__Aspergillaceae	0.04
Family	k__Bacteria|p__Firmicutes|c__Bacilli|o__Bacillales|f__Sporolactobacillaceae	0.04
Family	k__Bacteria|p__Proteobacteria|c__Alphaproteobacteria|o__Rhodospirillales|f__Azospirillaceae	0.04
Family	k__Bacteria|p__Bacteria_unclassified|c__CFGB76763|o__OFGB76763|f__FGB76763	0.04
Family	k__Bacteria|p__Firmicutes|c__Clostridia|o__Clostridiales|f__Clostridiales_unclassified	0.04
Family	k__Bacteria|p__Firmicutes|c__CFGB1011|o__OFGB1011|f__FGB1011	0.04
Family	k__Bacteria|p__Firmicutes|c__CFGB1227|o__OFGB1227|f__FGB1227	0.04
Family	k__Bacteria|p__Proteobacteria|c__Betaproteobacteria|o__Nitrosomonadales|f__Sterolibacteriaceae	0.04
Family	k__Bacteria|p__Proteobacteria|c__Alphaproteobacteria|o__Rhodospirillales|f__Rhodospirillaceae	0.04
Family	k__Bacteria|p__Proteobacteria|c__Gammaproteobacteria|o__Nevskiales|f__Sinobacteraceae	0.04
Family	k__Bacteria|p__Spirochaetes|c__Spirochaetia|o__Leptospirales|f__Leptospiraceae	0.03
Family	k__Bacteria|p__Fusobacteria|c__CFGB76375|o__OFGB76375|f__FGB76375	0.03
Family	k__Archaea|p__Thaumarchaeota|c__Thaumarchaeota_unclassified|o__Nitrosopumilales|f__Nitrosopumilaceae	0.03
Family	k__Bacteria|p__Tenericutes|c__CFGB1787|o__OFGB1787|f__FGB1787	0.03
Family	k__Bacteria|p__Bacteroidetes|c__Cytophagia|o__Cytophagales|f__Hymenobacteraceae	0.03
Family	k__Bacteria|p__Fusobacteria|c__CFGB76370|o__OFGB76370|f__FGB76370	0.03
Family	k__Bacteria|p__Thermotogae|c__Thermotogae|o__Thermotogales|f__Fervidobacteriaceae	0.03
Family	k__Bacteria|p__Proteobacteria|c__Alphaproteobacteria|o__Hyphomicrobiales|f__Hyphomicrobiaceae	0.03
Family	k__Bacteria|p__Firmicutes|c__Clostridia|o__Candidatus_Borkfalkiales|f__Candidatus_Borkfalkiaceae	0.03
Family	k__Bacteria|p__Firmicutes|c__CFGB72926|o__OFGB72926|f__FGB72926	0.03
Family	k__Bacteria|p__Actinobacteria|c__Actinomycetia|o__Micrococcales|f__Jonesiaceae	0.02
Family	k__Bacteria|p__Firmicutes|c__CFGB76102|o__OFGB76102|f__FGB76102	0.02
Family	k__Bacteria|p__Chlamydiae|c__Chlamydiia|o__Chlamydiales|f__Chlamydiaceae	0.02
Family	k__Bacteria|p__Bacteroidetes|c__CFGB629|o__OFGB629|f__FGB629	0.02
Family	k__Bacteria|p__Candidatus_Melainabacteria|c__CFGB2106|o__OFGB2106|f__FGB2106	0.02
Family	k__Bacteria|p__Firmicutes|c__CFGB73062|o__OFGB73062|f__FGB73062	0.02
Family	k__Bacteria|p__Proteobacteria|c__Gammaproteobacteria|o__Cellvibrionales|f__Cellvibrionaceae	0.02
Family	k__Bacteria|p__Actinobacteria|c__Actinobacteria|o__Micrococcales|f__Microbacteriaceae	0.02
Family	k__Bacteria|p__Cyanobacteria|c__Cyanobacteria_unclassified|o__Chroococcales|f__Entophysalidaceae	0.02
Family	k__Bacteria|p__Firmicutes|c__CFGB1422|o__OFGB1422|f__FGB1422	0.02
Family	k__Bacteria|p__Firmicutes|c__CFGB75522|o__OFGB75522|f__FGB75522	0.02
Family	k__Bacteria|p__Firmicutes|c__CFGB75783|o__OFGB75783|f__FGB75783	0.02
Family	k__Bacteria|p__Bacteroidetes|c__CFGB24868|o__OFGB24868|f__FGB24868	0.02
Family	k__Bacteria|p__Proteobacteria|c__Deltaproteobacteria|o__Myxococcales|f__Archangiaceae	0.02
Family	k__Bacteria|p__Firmicutes|c__CFGB76106|o__OFGB76106|f__FGB76106	0.02
Family	k__Bacteria|p__Actinobacteria|c__Rubrobacteria|o__Rubrobacterales|f__Rubrobacteraceae	0.02
Family	k__Bacteria|p__Proteobacteria|c__Alphaproteobacteria|o__Rickettsiales|f__Anaplasmataceae	0.02
Family	k__Bacteria|p__Actinobacteria|c__Actinomycetia|o__Micrococcales|f__Micrococcales_unclassified	0.02
Family	k__Bacteria|p__Proteobacteria|c__Alphaproteobacteria|o__Sphingomonadales|f__Sphingosinicellaceae	0.02
Family	k__Bacteria|p__Proteobacteria|c__Alphaproteobacteria|o__Hyphomicrobiales|f__Xanthobacteraceae	0.02
Family	k__Bacteria|p__Firmicutes|c__CFGB8822|o__OFGB8822|f__FGB8822	0.02
Family	k__Bacteria|p__Firmicutes|c__CFGB28775|o__OFGB28775|f__FGB28775	0.02
Family	k__Bacteria|p__Proteobacteria|c__Alphaproteobacteria|o__Sphingomonadales|f__Zymomonadaceae	0.02
Family	k__Bacteria|p__Candidatus_Saccharibacteria|c__CFGB23610|o__OFGB23610|f__FGB23610	0.02
Family	k__Bacteria|p__Firmicutes|c__CFGB1507|o__OFGB1507|f__FGB1507	0.02
Family	k__Bacteria|p__Proteobacteria|c__Epsilonproteobacteria|o__Campylobacterales|f__Helicobacteraceae	0.02
Family	k__Bacteria|p__Candidatus_Melainabacteria|c__Candidatus_Melainabacteria_unclassified|o__Candidatus_Gastranaerophilales|f__Candidatus_Gastranaerophilales_unclassified	0.02
Family	k__Bacteria|p__Proteobacteria|c__CFGB3069|o__OFGB3069|f__FGB3069	0.02
Family	k__Bacteria|p__Firmicutes|c__CFGB9120|o__OFGB9120|f__FGB9120	0.02
Family	k__Bacteria|p__Firmicutes|c__CFGB76600|o__OFGB76600|f__FGB76600	0.02
Family	k__Bacteria|p__Actinobacteria|c__CFGB12107|o__OFGB12107|f__FGB12107	0.02
Family	k__Bacteria|p__Firmicutes|c__Clostridia|o__Eubacteriales|f__Christensenellaceae	0.02
Family	k__Bacteria|p__Firmicutes|c__CFGB1126|o__OFGB1126|f__FGB1126	0.02
Family	k__Bacteria|p__Firmicutes|c__Erysipelotrichia|o__Erysipelotrichales|f__Turicibacteraceae	0.02
Family	k__Bacteria|p__Firmicutes|c__CFGB76101|o__OFGB76101|f__FGB76101	0.02
Family	k__Bacteria|p__Firmicutes|c__CFGB3048|o__OFGB3048|f__FGB3048	0.02
Family	k__Bacteria|p__Proteobacteria|c__Deltaproteobacteria|o__Deltaproteobacteria_unclassified|f__Deltaproteobacteria_unclassified	0.02
Family	k__Bacteria|p__Firmicutes|c__CFGB15209|o__OFGB15209|f__FGB15209	0.02
Family	k__Bacteria|p__Bacteroidetes|c__CFGB2107|o__OFGB2107|f__FGB2107	0.02
Family	k__Bacteria|p__Firmicutes|c__CFGB9989|o__OFGB9989|f__FGB9989	0.02
Family	k__Bacteria|p__Firmicutes|c__CFGB1311|o__OFGB1311|f__FGB1311	0.02
Family	k__Bacteria|p__Proteobacteria|c__Epsilonproteobacteria|o__Campylobacterales|f__Arcobacteraceae	0.02
Family	k__Bacteria|p__Deinococcus_Thermus|c__Deinococci|o__Trueperales|f__Trueperaceae	0.02
Family	k__Bacteria|p__Chlamydiae|c__Chlamydiia|o__Parachlamydiales|f__Parachlamydiaceae	0.02
Family	k__Bacteria|p__Nitrospirae|c__Nitrospira|o__Nitrospirales|f__Nitrospiraceae	0.02
Family	k__Bacteria|p__Firmicutes|c__CFGB72899|o__OFGB72899|f__FGB72899	0.02
Family	k__Bacteria|p__Actinobacteria|c__CFGB10299|o__OFGB10299|f__FGB10299	0.02
Family	k__Bacteria|p__Bacteroidetes|c__CFGB11479|o__OFGB11479|f__FGB11479	0.02
Family	k__Bacteria|p__Proteobacteria|c__Alphaproteobacteria|o__Hyphomicrobiales|f__Lichenibacteriaceae	0.02
Family	k__Bacteria|p__Proteobacteria|c__Alphaproteobacteria|o__Alphaproteobacteria_unclassified|f__Alphaproteobacteria_unclassified	0.02
Family	k__Bacteria|p__Firmicutes|c__CFGB45503|o__OFGB45503|f__FGB45503	0.02
Family	k__Bacteria|p__Firmicutes|c__CFGB10312|o__OFGB10312|f__FGB10312	0.02
Family	k__Bacteria|p__Firmicutes|c__CFGB9581|o__OFGB9581|f__FGB9581	0.02
Family	k__Bacteria|p__Proteobacteria|c__CFGB76483|o__OFGB76483|f__FGB76483	0.02
Family	k__Bacteria|p__Firmicutes|c__CFGB3070|o__OFGB3070|f__FGB3070	0.02
Family	k__Bacteria|p__Actinobacteria|c__Actinomycetia|o__Sporichthyales|f__Sporichthyaceae	0.02
Family	k__Bacteria|p__Bacteroidetes|c__Bacteroidia|o__Bacteroidales|f__Dysgonomonadaceae	0.02
Family	k__Bacteria|p__Firmicutes|c__CFGB1226|o__OFGB1226|f__FGB1226	0.02
Family	k__Bacteria|p__Proteobacteria|c__Alphaproteobacteria|o__Hyphomicrobiales|f__Chelatococcaceae	0.02
Family	k__Bacteria|p__Bacteroidetes|c__CFGB658|o__OFGB658|f__FGB658	0.02
Family	k__Bacteria|p__Firmicutes|c__CFGB3237|o__OFGB3237|f__FGB3237	0.02
Family	k__Bacteria|p__Cyanobacteria|c__Cyanobacteria_unclassified|o__Chroococcidiopsidales|f__Chroococcidiopsidaceae	0.02
Family	k__Bacteria|p__Proteobacteria|c__CFGB52626|o__OFGB52626|f__FGB52626	0.01
Family	k__Bacteria|p__Bacteroidetes|c__Cytophagia|o__Cytophagales|f__Amoebophilaceae	0.01
Family	k__Bacteria|p__Proteobacteria|c__Alphaproteobacteria|o__Hyphomicrobiales|f__Pleomorphomonadaceae	0.01
Family	k__Bacteria|p__Actinobacteria|c__Actinomycetia|o__Geodermatophilales|f__Geodermatophilaceae	0.01
Family	k__Bacteria|p__Firmicutes|c__CFGB31455|o__OFGB31455|f__FGB31455	0.01
Family	k__Bacteria|p__Actinobacteria|c__Actinomycetia|o__Micromonosporales|f__Micromonosporaceae	0.01
Family	k__Bacteria|p__Thermodesulfobacteria|c__Thermodesulfobacteria|o__Thermodesulfobacteriales|f__Thermodesulfobacteriaceae	0.01
Family	k__Bacteria|p__Firmicutes|c__Negativicutes|o__Selenomonadales|f__Sporomusaceae	0.01
Family	k__Archaea|p__Thaumarchaeota|c__Nitrososphaeria|o__Nitrososphaerales|f__Nitrososphaerales_unclassified	0.01
Family	k__Bacteria|p__Proteobacteria|c__Alphaproteobacteria|o__Rhodospirillales|f__Geminicoccaceae	0.01
Family	k__Bacteria|p__Firmicutes|c__CFGB1798|o__OFGB1798|f__FGB1798	0.01
Family	k__Bacteria|p__Proteobacteria|c__Alphaproteobacteria|o__Hyphomicrobiales|f__Stappiaceae	0.01
Family	k__Bacteria|p__Firmicutes|c__CFGB76046|o__OFGB76046|f__FGB76046	0.01
Family	k__Bacteria|p__Firmicutes|c__CFGB2985|o__OFGB2985|f__FGB2985	0.01
Family	k__Bacteria|p__Candidatus_Saccharibacteria|c__CFGB50592|o__OFGB50592|f__FGB50592	0.01
Family	k__Bacteria|p__Tenericutes|c__CFGB4862|o__OFGB4862|f__FGB4862	0.01
Family	k__Bacteria|p__Firmicutes|c__CFGB2840|o__OFGB2840|f__FGB2840	0.01
Family	k__Bacteria|p__Bacteroidetes|c__CFGB593|o__OFGB593|f__FGB593	0.01
Family	k__Bacteria|p__Firmicutes|c__CFGB3004|o__OFGB3004|f__FGB3004	0.01
Family	k__Bacteria|p__Firmicutes|c__CFGB1260|o__OFGB1260|f__FGB1260	0.01
Family	k__Bacteria|p__Firmicutes|c__CFGB2957|o__OFGB2957|f__FGB2957	0.01
Family	k__Bacteria|p__Firmicutes|c__CFGB1211|o__OFGB1211|f__FGB1211	0.01
Family	k__Bacteria|p__Firmicutes|c__CFGB3009|o__OFGB3009|f__FGB3009	0.01
Family	k__Bacteria|p__Firmicutes|c__CFGB40183|o__OFGB40183|f__FGB40183	0.01
Family	k__Bacteria|p__Firmicutes|c__CFGB45507|o__OFGB45507|f__FGB45507	0.01
Family	k__Bacteria|p__Firmicutes|c__CFGB75922|o__OFGB75922|f__FGB75922	0.01
Family	k__Bacteria|p__Proteobacteria|c__CFGB2404|o__OFGB2404|f__FGB2404	0.01
Family	k__Bacteria|p__Firmicutes|c__CFGB2412|o__OFGB2412|f__FGB2412	0.01
Family	k__Bacteria|p__Firmicutes|c__CFGB76238|o__OFGB76238|f__FGB76238	0.01
Family	k__Bacteria|p__Firmicutes|c__CFGB1249|o__OFGB1249|f__FGB1249	0.01
Family	k__Bacteria|p__Bacteroidetes|c__CFGB602|o__OFGB602|f__FGB602	0.01
Family	k__Bacteria|p__Firmicutes|c__CFGB76317|o__OFGB76317|f__FGB76317	0.01
Family	k__Bacteria|p__Firmicutes|c__CFGB10325|o__OFGB10325|f__FGB10325	0.01
Family	k__Bacteria|p__Firmicutes|c__CFGB2898|o__OFGB2898|f__FGB2898	0.01
Family	k__Bacteria|p__Tenericutes|c__Mollicutes|o__Acholeplasmatales|f__Acholeplasmataceae	0.01
Family	k__Bacteria|p__Actinobacteria|c__Actinomycetia|o__Candidatus_Nanopelagicales|f__Candidatus_Nanopelagicaceae	0.01
Family	k__Bacteria|p__Actinobacteria|c__Actinomycetia|o__Actinomycetia_unclassified|f__Actinomycetia_unclassified	0.01
Family	k__Bacteria|p__Firmicutes|c__CFGB2949|o__OFGB2949|f__FGB2949	0.01
Family	k__Bacteria|p__Verrucomicrobia|c__CFGB76470|o__OFGB76470|f__FGB76470	0.01
Family	k__Archaea|p__Crenarchaeota|c__Thermoprotei|o__Thermoproteales|f__Thermoproteaceae	0.01
Family	k__Bacteria|p__Proteobacteria|c__Alphaproteobacteria|o__Hyphomicrobiales|f__Phreatobacteraceae	0.01
Family	k__Bacteria|p__Firmicutes|c__CFGB76185|o__OFGB76185|f__FGB76185	0.01
Family	k__Bacteria|p__Firmicutes|c__CFGB9718|o__OFGB9718|f__FGB9718	0.01
Family	k__Bacteria|p__Firmicutes|c__CFGB2915|o__OFGB2915|f__FGB2915	0.01
Family	k__Bacteria|p__Firmicutes|c__CFGB3047|o__OFGB3047|f__FGB3047	0.01
Family	k__Bacteria|p__Proteobacteria|c__Oligoflexia|o__Bacteriovoracales|f__Bacteriovoracaceae	0.01
Family	k__Bacteria|p__Proteobacteria|c__Alphaproteobacteria|o__Holosporales|f__Candidatus_Paracaedibacteraceae	0.01
Family	k__Bacteria|p__Proteobacteria|c__CFGB76440|o__OFGB76440|f__FGB76440	0.01
Family	k__Bacteria|p__Actinobacteria|c__Actinomycetia|o__Micrococcales|f__Ruaniaceae	0.01
Family	k__Bacteria|p__Cyanobacteria|c__Cyanobacteria_unclassified|o__Synechococcales|f__Chamaesiphonaceae	0.01
Family	k__Bacteria|p__Actinobacteria|c__Thermoleophilia|o__Solirubrobacterales|f__Patulibacteraceae	0.01
Family	k__Bacteria|p__Proteobacteria|c__Gammaproteobacteria|o__Enterobacterales|f__Bruguierivoracaceae	0.01
Family	k__Bacteria|p__Bacteroidetes|c__CFGB76189|o__OFGB76189|f__FGB76189	0.01
Family	k__Bacteria|p__Firmicutes|c__CFGB76779|o__OFGB76779|f__FGB76779	0.01
Family	k__Bacteria|p__Firmicutes|c__CFGB1437|o__OFGB1437|f__FGB1437	0.01
Family	k__Bacteria|p__Proteobacteria|c__Gammaproteobacteria|o__Oceanospirillales|f__Alcanivoracaceae	0.01
Family	k__Bacteria|p__Proteobacteria|c__CFGB76417|o__OFGB76417|f__FGB76417	0.01
Family	k__Bacteria|p__Proteobacteria|c__Gammaproteobacteria|o__Oceanospirillales|f__Oceanospirillaceae	0.01
Family	k__Bacteria|p__Firmicutes|c__CFGB9115|o__OFGB9115|f__FGB9115	0.01
Family	k__Bacteria|p__Actinobacteria|c__Actinomycetia|o__Glycomycetales|f__Glycomycetaceae	0.01
Family	k__Bacteria|p__Proteobacteria|c__Betaproteobacteria|o__Nitrosomonadales|f__Gallionellaceae	0.01
Family	k__Bacteria|p__Verrucomicrobia|c__CFGB59108|o__OFGB59108|f__FGB59108	0.01
Family	k__Bacteria|p__Verrucomicrobia|c__Opitutae|o__Puniceicoccales|f__Puniceicoccaceae	0.01
Family	k__Bacteria|p__Proteobacteria|c__CFGB2403|o__OFGB2403|f__FGB2403	0.01
Family	k__Bacteria|p__Proteobacteria|c__CFGB2394|o__OFGB2394|f__FGB2394	0.01
Family	k__Bacteria|p__Firmicutes|c__CFGB76688|o__OFGB76688|f__FGB76688	0.01
Family	k__Bacteria|p__Firmicutes|c__CFGB76374|o__OFGB76374|f__FGB76374	0.01
Family	k__Bacteria|p__Bacteroidetes|c__CFGB628|o__OFGB628|f__FGB628	0.01
Family	k__Bacteria|p__Firmicutes|c__CFGB43318|o__OFGB43318|f__FGB43318	0.01
Family	k__Bacteria|p__Firmicutes|c__CFGB76329|o__OFGB76329|f__FGB76329	0.01
Family	k__Bacteria|p__Planctomycetes|c__Planctomycetia|o__Isosphaerales|f__Isosphaeraceae	0.01
Family	k__Bacteria|p__Proteobacteria|c__Alphaproteobacteria|o__Hyphomicrobiales|f__Kaistiaceae	0.01
Family	k__Bacteria|p__Cyanobacteria|c__Cyanobacteria_unclassified|o__Oscillatoriales|f__Gomontiellaceae	0.01
Family	k__Bacteria|p__Firmicutes|c__CFGB2881|o__OFGB2881|f__FGB2881	0.01
Family	k__Bacteria|p__Proteobacteria|c__Alphaproteobacteria|o__Hyphomicrobiales|f__Methylocystaceae	0.01
Family	k__Bacteria|p__Actinobacteria|c__Actinobacteria|o__Streptomycetales|f__Streptomycetaceae	0.01
Family	k__Bacteria|p__Verrucomicrobia|c__Verrucomicrobiae|o__Verrucomicrobiales|f__Verrucomicrobiaceae	0.01
Family	k__Bacteria|p__Proteobacteria|c__Betaproteobacteria|o__Nitrosomonadales|f__Nitrosomonadaceae	0.01
Family	k__Bacteria|p__Proteobacteria|c__Deltaproteobacteria|o__Myxococcales|f__Polyangiaceae	0.01
Family	k__Bacteria|p__Planctomycetes|c__Planctomycetia|o__Planctomycetales|f__Planctomycetaceae	0.01
Family	k__Bacteria|p__Proteobacteria|c__Alphaproteobacteria|o__Hyphomonadales|f__Hyphomonadaceae	0.01
Family	k__Bacteria|p__Proteobacteria|c__CFGB2546|o__OFGB2546|f__FGB2546	0.01
Family	k__Bacteria|p__Proteobacteria|c__Gammaproteobacteria|o__Thiotrichales|f__Thiotrichaceae	0.01
Genus	k__Bacteria|p__Firmicutes|c__Bacilli|o__Lactobacillales|f__Streptococcaceae|g__Streptococcus	100
Genus	k__Bacteria|p__Actinobacteria|c__Actinomycetia|o__Micrococcales|f__Micrococcaceae|g__Rothia	99.98
Genus	k__Bacteria|p__Actinobacteria|c__Actinomycetia|o__Actinomycetales|f__Actinomycetaceae|g__Actinomyces	99.96
Genus	k__Bacteria|p__Bacteroidetes|c__Bacteroidia|o__Bacteroidales|f__Prevotellaceae|g__Prevotella	99.95
Genus	k__Bacteria|p__Firmicutes|c__Negativicutes|o__Veillonellales|f__Veillonellaceae|g__Veillonella	99.93
Genus	k__Bacteria|p__Firmicutes|c__Bacilli|o__Lactobacillales|f__Carnobacteriaceae|g__Granulicatella	99.86
Genus	k__Bacteria|p__Firmicutes|c__Bacilli|o__Bacillales|f__Bacillales_unclassified|g__Gemella	99.67
Genus	k__Bacteria|p__Proteobacteria|c__Epsilonproteobacteria|o__Campylobacterales|f__Campylobacteraceae|g__Campylobacter	99.67
Genus	k__Bacteria|p__Fusobacteria|c__Fusobacteriia|o__Fusobacteriales|f__Fusobacteriaceae|g__Fusobacterium	99.66
Genus	k__Bacteria|p__Proteobacteria|c__Gammaproteobacteria|o__Pasteurellales|f__Pasteurellaceae|g__Haemophilus	99.41
Genus	k__Bacteria|p__Bacteroidetes|c__Flavobacteriia|o__Flavobacteriales|f__Flavobacteriaceae|g__Capnocytophaga	99.38
Genus	k__Bacteria|p__Fusobacteria|c__Fusobacteriia|o__Fusobacteriales|f__Leptotrichiaceae|g__Leptotrichia	99.35
Genus	k__Bacteria|p__Actinobacteria|c__Actinomycetia|o__Corynebacteriales|f__Corynebacteriaceae|g__Corynebacterium	99.13
Genus	k__Bacteria|p__Proteobacteria|c__Betaproteobacteria|o__Neisseriales|f__Neisseriaceae|g__Neisseria	99.07
Genus	k__Bacteria|p__Bacteroidetes|c__Flavobacteriia|o__Flavobacteriales|f__Weeksellaceae|g__GGB1843	99.01
Genus	k__Bacteria|p__Bacteroidetes|c__Bacteroidia|o__Bacteroidales|f__Porphyromonadaceae|g__Porphyromonas	98.96
Genus	k__Bacteria|p__Actinobacteria|c__Coriobacteriia|o__Coriobacteriales|f__Atopobiaceae|g__Lancefieldella	98.92
Genus	k__Bacteria|p__Firmicutes|c__Clostridia|o__Eubacteriales|f__Lachnospiraceae|g__Oribacterium	98.88
Genus	k__Bacteria|p__Firmicutes|c__Bacilli|o__Lactobacillales|f__Enterococcaceae|g__GGB10485	98.81
Genus	k__Bacteria|p__Firmicutes|c__Negativicutes|o__Selenomonadales|f__Selenomonadaceae|g__Selenomonas	98.8
Genus	k__Bacteria|p__Firmicutes|c__Clostridia|o__Eubacteriales|f__Lachnospiraceae|g__Lachnoanaerobaculum	98.56
Genus	k__Bacteria|p__Proteobacteria|c__Betaproteobacteria|o__Neisseriales|f__Neisseriaceae|g__Kingella	97.76
Genus	k__Bacteria|p__Candidatus_Saccharibacteria|c__Candidatus_Saccharibacteria_unclassified|o__Candidatus_Saccharibacteria_unclassified|f__Candidatus_Saccharibacteria_unclassified|g__Candidatus_Saccharibacteria_unclassified	97.15
Genus	k__Bacteria|p__Firmicutes|c__Clostridia|o__Eubacteriales|f__Lachnospiraceae|g__Catonella	96.92
Genus	k__Bacteria|p__Bacteroidetes|c__Bacteroidia|o__Bacteroidales|f__Tannerellaceae|g__Tannerella	96.75
Genus	k__Bacteria|p__Bacteroidetes|c__Bacteroidia|o__Bacteroidales|f__Prevotellaceae|g__GGB1144	96.48
Genus	k__Bacteria|p__Proteobacteria|c__Gammaproteobacteria|o__Cardiobacteriales|f__Cardiobacteriaceae|g__Cardiobacterium	96.31
Genus	k__Bacteria|p__Firmicutes|c__Erysipelotrichia|o__Erysipelotrichales|f__Erysipelotrichaceae|g__Solobacterium	95.82
Genus	k__Bacteria|p__Firmicutes|c__Clostridia|o__Eubacteriales|f__Lachnospiraceae|g__Stomatobaculum	94.64
Genus	k__Bacteria|p__Proteobacteria|c__Betaproteobacteria|o__Burkholderiales|f__Burkholderiaceae|g__Lautropia	94.49
Genus	k__Bacteria|p__Firmicutes|c__Clostridia|o__Eubacteriales|f__Eubacteriales_Family_XIII_Incertae_Sedis|g__Eubacteriales_Family_XIII_Incertae_Sedis_unclassified	94.38
Genus	k__Bacteria|p__Proteobacteria|c__Gammaproteobacteria|o__Pasteurellales|f__Pasteurellaceae|g__Aggregatibacter	94.03
Genus	k__Bacteria|p__Firmicutes|c__Clostridia|o__Eubacteriales|f__Eubacteriales_Family_XIII_Incertae_Sedis|g__Mogibacterium	93.11
Genus	k__Bacteria|p__Proteobacteria|c__Betaproteobacteria|o__Neisseriales|f__Neisseriaceae|g__Eikenella	92.25
Genus	k__Bacteria|p__Bacteroidetes|c__Bacteroidia|o__Bacteroidales|f__Prevotellaceae|g__Alloprevotella	92.02
Genus	k__Bacteria|p__Actinobacteria|c__Actinomycetia|o__Propionibacteriales|f__Propionibacteriaceae|g__Arachnia	90.73
Genus	k__Bacteria|p__Firmicutes|c__Negativicutes|o__Veillonellales|f__Veillonellaceae|g__Megasphaera	89.56
Genus	k__Bacteria|p__Firmicutes|c__Tissierellia|o__Tissierellales|f__Peptoniphilaceae|g__Parvimonas	88.7
Genus	k__Bacteria|p__Firmicutes|c__Negativicutes|o__Veillonellales|f__Veillonellaceae|g__Dialister	87.22
Genus	k__Bacteria|p__Firmicutes|c__CFGB1764|o__OFGB1764|f__FGB1764|g__GGB4538	87.21
Genus	k__Bacteria|p__Firmicutes|c__Bacilli|o__Lactobacillales|f__Aerococcaceae|g__Abiotrophia	86.77
Genus	k__Bacteria|p__Spirochaetes|c__Spirochaetia|o__Spirochaetales|f__Treponemataceae|g__Treponema	86.05
Genus	k__Bacteria|p__Candidatus_Saccharibacteria|c__Candidatus_Saccharimonia|o__Candidatus_Saccharimonales|f__Candidatus_Sacchiramonaceae|g__Candidatus_Nanosynsacchari	83.91
Genus	k__Bacteria|p__Firmicutes|c__CFGB1762|o__OFGB1762|f__FGB1762|g__GGB4533	82.79
Genus	k__Bacteria|p__Candidatus_Saccharibacteria|c__Candidatus_Nanosyncoccalia|o__Candidatus_Nanogingivales|f__Candidatus_Nanogingivalaceae|g__GGB12785	82.31
Genus	k__Bacteria|p__Bacteroidetes|c__CFGB570|o__OFGB570|f__FGB570|g__GGB1202	82.28
Genus	k__Bacteria|p__Candidatus_Saccharibacteria|c__Candidatus_Nanosyncoccalia|o__Candidatus_Nanosyncoccales|f__Candidatus_Nanosyncoccacae|g__Candidatus_Nanosyncoccus	77.42
Genus	k__Bacteria|p__Candidatus_Absconditabacteria|c__Candidatus_Absconditabacteria_unclassified|o__Candidatus_Absconditabacteria_unclassified|f__Candidatus_Absconditabacteria_unclassified|g__GGB4937	74.3
Genus	k__Bacteria|p__Firmicutes|c__Clostridia|o__Eubacteriales|f__Peptostreptococcaceae|g__Peptostreptococcus	74.3
Genus	k__Bacteria|p__Candidatus_Saccharibacteria|c__Candidatus_Saccharimonia|o__Candidatus_Nanosynbacterales|f__Candidatus_Nanosynbacteraceae|g__Candidatus_Nanosynbacter	74.27
Genus	k__Bacteria|p__Actinobacteria|c__Actinomycetia|o__Actinomycetales|f__Actinomycetaceae|g__Schaalia	73.8
Genus	k__Bacteria|p__Bacteroidetes|c__Bacteroidetes_unclassified|o__Bacteroidetes_unclassified|f__Bacteroidetes_unclassified|g__Bacteroidetes_unclassified	73.78
Genus	k__Bacteria|p__Actinobacteria|c__Actinomycetia|o__Micrococcales|f__Cellulomonadaceae|g__Cellulomonas	73.58
Genus	k__Bacteria|p__Bacteroidetes|c__Flavobacteriia|o__Flavobacteriales|f__Weeksellaceae|g__GGB1845	72.36
Genus	k__Bacteria|p__Actinobacteria|c__Actinomycetia|o__Propionibacteriales|f__Propionibacteriaceae|g__Cutibacterium	71.68
Genus	k__Bacteria|p__Actinobacteria|c__Actinomycetia|o__Actinomycetales|f__Actinomycetaceae|g__Pauljensenia	71.59
Genus	k__Bacteria|p__Actinobacteria|c__Actinomycetia|o__Actinomycetales|f__Actinomycetaceae|g__Actinobaculum	70.96
Genus	k__Bacteria|p__Bacteroidetes|c__Bacteroidia|o__Bacteroidales|f__Porphyromonadaceae|g__GGB1088	70.64
Genus	k__Bacteria|p__Candidatus_Gracilibacteria|c__Candidatus_Gracilibacteria_unclassified|o__Candidatus_Gracilibacteria_unclassified|f__Candidatus_Gracilibacteria_unclassified|g__Candidatus_Gracilibacteria_unclassified	69.57
Genus	k__Bacteria|p__Firmicutes|c__Clostridia|o__Eubacteriales|f__Lachnospiraceae|g__GGB3385	68.14
Genus	k__Bacteria|p__Bacteroidetes|c__CFGB570|o__OFGB570|f__FGB570|g__GGB1203	67.37
Genus	k__Bacteria|p__Candidatus_Saccharibacteria|c__Candidatus_Saccharibacteria_unclassified|o__Candidatus_Saccharibacteria_unclassified|f__Candidatus_Saccharibacteria_unclassified|g__GGB12788	65.84
Genus	k__Bacteria|p__Firmicutes|c__Clostridia|o__Eubacteriales|f__Peptostreptococcaceae|g__Peptostreptococcaceae_unclassified	65.2
Genus	k__Bacteria|p__Firmicutes|c__CFGB1534|o__OFGB1534|f__FGB1534|g__GGB3886	63.31
Genus	k__Bacteria|p__Bacteroidetes|c__CFGB76125|o__OFGB76125|f__FGB76125|g__GGB79977	62.41
Genus	k__Bacteria|p__Tenericutes|c__Mollicutes|o__Mycoplasmatales|f__Mycoplasmataceae|g__Mycoplasma	59.92
Genus	k__Bacteria|p__Actinobacteria|c__Actinomycetia|o__Bifidobacteriales|f__Bifidobacteriaceae|g__Scardovia	59.52
Genus	k__Bacteria|p__Firmicutes|c__Clostridia|o__Eubacteriales|f__Lachnospiraceae|g__GGB3887	59.46
Genus	k__Bacteria|p__Bacteroidetes|c__Bacteroidia|o__Bacteroidales|f__Porphyromonadaceae|g__GGB45697	58.62
Genus	k__Bacteria|p__Actinobacteria|c__Actinomycetia|o__Actinomycetales|f__Actinomycetaceae|g__Peptidiphaga	57.81
Genus	k__Bacteria|p__Fusobacteria|c__Fusobacteriia|o__Fusobacteriales|f__Leptotrichiaceae|g__Pseudoleptotrichia	57.31
Genus	k__Bacteria|p__Actinobacteria|c__Coriobacteriia|o__Eggerthellales|f__Eggerthellaceae|g__Slackia	55.2
Genus	k__Bacteria|p__Candidatus_Absconditabacteria|c__Candidatus_Absconditabacteria_unclassified|o__Candidatus_Absconditabacteria_unclassified|f__Candidatus_Absconditabacteria_unclassified|g__Candidatus_Absconditabacteria_unclassified	54.25
Genus	k__Bacteria|p__Actinobacteria|c__Coriobacteriia|o__Coriobacteriales|f__Atopobiaceae|g__Olsenella	53.57
Genus	k__Bacteria|p__Fusobacteria|c__Fusobacteriia|o__Fusobacteriales|f__Leptotrichiaceae|g__GGB4400	53.43
Genus	k__Bacteria|p__Firmicutes|c__Clostridia|o__Eubacteriales|f__Lachnospiraceae|g__Lachnospiraceae_unclassified	51.99
Genus	k__Bacteria|p__Proteobacteria|c__Betaproteobacteria|o__Burkholderiales|f__Comamonadaceae|g__Ottowia	51.26
Genus	k__Bacteria|p__Proteobacteria|c__Gammaproteobacteria|o__Pasteurellales|f__Pasteurellaceae|g__GGB6813	49.77
Genus	k__Bacteria|p__Firmicutes|c__CFGB1781|o__OFGB1781|f__FGB1781|g__GGB4733	47.86
Genus	k__Bacteria|p__Firmicutes|c__Clostridia|o__Eubacteriales|f__Lachnospiraceae|g__Shuttleworthia	47.79
Genus	k__Bacteria|p__Candidatus_Absconditabacteria|c__Candidatus_Absconditabacteria_unclassified|o__Candidatus_Absconditabacteria_unclassified|f__Candidatus_Absconditabacteria_unclassified|g__GGB4936	47.06
Genus	k__Bacteria|p__Bacteroidetes|c__Flavobacteriia|o__Flavobacteriales|f__Flavobacteriaceae|g__GGB1833	46.83
Genus	k__Bacteria|p__Candidatus_Saccharibacteria|c__Candidatus_Saccharibacteria_unclassified|o__Candidatus_Saccharibacteria_unclassified|f__Candidatus_Saccharibacteria_unclassified|g__GGB49434	45.83
Genus	k__Bacteria|p__Bacteroidetes|c__Flavobacteriia|o__Flavobacteriales|f__Weeksellaceae|g__GGB1844	44.66
Genus	k__Bacteria|p__Bacteroidetes|c__CFGB497|o__OFGB497|f__FGB497|g__GGB1026	44.03
Genus	k__Bacteria|p__Candidatus_Saccharibacteria|c__Candidatus_Saccharibacteria_unclassified|o__Candidatus_Saccharibacteria_unclassified|f__Candidatus_Saccharibacteria_unclassified|g__GGB12789	41.2
Genus	k__Bacteria|p__Bacteroidetes|c__Bacteroidia|o__Bacteroidales|f__Prevotellaceae|g__GGB74353	41.18
Genus	k__Bacteria|p__Fusobacteria|c__Fusobacteriia|o__Fusobacteriales|f__Leptotrichiaceae|g__GGB4393	40.76
Genus	k__Bacteria|p__Proteobacteria|c__Betaproteobacteria|o__Neisseriales|f__Neisseriaceae|g__GGB6688	40.69
Genus	k__Bacteria|p__Bacteroidetes|c__Flavobacteriia|o__Flavobacteriales|f__Flavobacteriaceae|g__GGB1832	40.19
Genus	k__Bacteria|p__Proteobacteria|c__Betaproteobacteria|o__Neisseriales|f__Neisseriaceae|g__GGB6679	38.91
Genus	k__Bacteria|p__Bacteroidetes|c__CFGB496|o__OFGB496|f__FGB496|g__GGB1025	37.83
Genus	k__Bacteria|p__Firmicutes|c__CFGB73294|o__OFGB73294|f__FGB73294|g__GGB4300	36.82
Genus	k__Bacteria|p__Proteobacteria|c__CFGB4196|o__OFGB4196|f__FGB4196|g__GGB12441	36.07
Genus	k__Bacteria|p__Synergistetes|c__Synergistia|o__Synergistales|f__Synergistaceae|g__GGB10852	35.71
Genus	k__Bacteria|p__Proteobacteria|c__Epsilonproteobacteria|o__Campylobacterales|f__Campylobacteraceae|g__GGB12443	35.55
Genus	k__Bacteria|p__Candidatus_Saccharibacteria|c__Candidatus_Nanoperiomorbia|o__Candidatus_Nanoperiomorbales|f__Candidatus_Nanoperiomorbaceae|g__Candidatus_Nanoperiomorbus	33.92
Genus	k__Bacteria|p__Synergistetes|c__Synergistia|o__Synergistales|f__Synergistaceae|g__Fretibacterium	33.73
Genus	k__Bacteria|p__Firmicutes|c__Bacilli|o__Bacillales|f__Staphylococcaceae|g__Staphylococcus	33.56
Genus	k__Bacteria|p__Actinobacteria|c__Actinomycetia|o__Bifidobacteriales|f__Bifidobacteriaceae|g__Bifidobacterium	33.53
Genus	k__Bacteria|p__Candidatus_Saccharibacteria|c__CFGB9314|o__OFGB9314|f__FGB9314|g__GGB12763	33.07
Genus	k__Bacteria|p__Bacteroidetes|c__CFGB494|o__OFGB494|f__FGB494|g__GGB1022	32.34
Genus	k__Bacteria|p__Candidatus_Saccharibacteria|c__Candidatus_Nanosyncoccalia|o__Candidatus_Nanogingivales|f__Candidatus_Nanogingivalaceae|g__Candidatus_Nanogingivalis	31.56
Genus	k__Bacteria|p__Bacteroidetes|c__Bacteroidia|o__Bacteroidales|f__Prevotellaceae|g__Prevotellaceae_unclassified	31.38
Genus	k__Bacteria|p__Firmicutes|c__CFGB76096|o__OFGB76096|f__FGB76096|g__GGB3390	31.35
Genus	k__Bacteria|p__Firmicutes|c__CFGB76096|o__OFGB76096|f__FGB76096|g__GGB3388	30.74
Genus	k__Bacteria|p__Firmicutes|c__Negativicutes|o__Veillonellales|f__Veillonellaceae|g__Anaeroglobus	30.39
Genus	k__Bacteria|p__Proteobacteria|c__Betaproteobacteria|o__Neisseriales|f__Neisseriaceae|g__GGB6675	30
Genus	k__Bacteria|p__Bacteroidetes|c__Bacteroidia|o__Bacteroidales|f__Porphyromonadaceae|g__GGB1473	29.19
Genus	k__Bacteria|p__Bacteroidetes|c__Bacteroidia|o__Bacteroidales|f__Prevotellaceae|g__GGB1186	28.81
Genus	k__Bacteria|p__Firmicutes|c__Negativicutes|o__Selenomonadales|f__Selenomonadaceae|g__Centipeda	28.76
Genus	k__Bacteria|p__Bacteroidetes|c__CFGB651|o__OFGB651|f__FGB651|g__GGB1611	28.4
Genus	k__Bacteria|p__Firmicutes|c__Clostridia|o__Eubacteriales|f__Peptostreptococcaceae|g__Filifactor	28.05
Genus	k__Bacteria|p__Firmicutes|c__Erysipelotrichia|o__Erysipelotrichales|f__Erysipelotrichaceae|g__Bulleidia	27.65
Genus	k__Bacteria|p__Fusobacteria|c__Fusobacteriia|o__Fusobacteriales|f__Fusobacteriaceae|g__GGB56136	27.28
Genus	k__Bacteria|p__Actinobacteria|c__Actinomycetia|o__Micrococcales|f__Promicromonosporaceae|g__Isoptericola	26.54
Genus	k__Bacteria|p__Proteobacteria|c__Betaproteobacteria|o__Neisseriales|f__Neisseriaceae|g__Simonsiella	24.71
Genus	k__Bacteria|p__Candidatus_Saccharibacteria|c__Candidatus_Saccharibacteria_unclassified|o__Candidatus_Saccharibacteria_unclassified|f__Candidatus_Saccharibacteria_unclassified|g__GGB12794	22.93
Genus	k__Bacteria|p__Firmicutes|c__Negativicutes|o__Selenomonadales|f__Selenomonadaceae|g__GGB4303	22.79
Genus	k__Bacteria|p__Firmicutes|c__Bacilli|o__Lactobacillales|f__Lactobacillaceae|g__Lactobacillus	22.19
Genus	k__Bacteria|p__Candidatus_Saccharibacteria|c__Candidatus_Saccharibacteria_unclassified|o__Candidatus_Saccharibacteria_unclassified|f__Candidatus_Saccharibacteria_unclassified|g__GGB12761	22.01
Genus	k__Bacteria|p__Firmicutes|c__Clostridia|o__Eubacteriales|f__Lachnospiraceae|g__Johnsonella	21.91
Genus	k__Bacteria|p__Firmicutes|c__Bacilli|o__Lactobacillales|f__Streptococcaceae|g__Lactococcus	21.31
Genus	k__Bacteria|p__Actinobacteria|c__Actinomycetia|o__Bifidobacteriales|f__Bifidobacteriaceae|g__Alloscardovia	20.85
Genus	k__Bacteria|p__Bacteroidetes|c__Bacteroidia|o__Bacteroidales|f__Prevotellaceae|g__Hallella	20.66
Genus	k__Bacteria|p__Firmicutes|c__Clostridia|o__Eubacteriales|f__Peptostreptococcaceae|g__GGB4783	20.15
Genus	k__Bacteria|p__Actinobacteria|c__Coriobacteriia|o__Eggerthellales|f__Eggerthellaceae|g__Cryptobacterium	19.99
Genus	k__Bacteria|p__Spirochaetes|c__Spirochaetia|o__Spirochaetales|f__Treponemataceae|g__GGB2666	19.95
Genus	k__Bacteria|p__Proteobacteria|c__Gammaproteobacteria|o__Moraxellales|f__Moraxellaceae|g__Moraxella	19.1
Genus	k__Bacteria|p__Spirochaetes|c__Spirochaetia|o__Spirochaetales|f__Treponemataceae|g__GGB2672	19
Genus	k__Bacteria|p__Tenericutes|c__Mollicutes|o__Mycoplasmatales|f__Mycoplasmataceae|g__GGB4333	18.86
Genus	k__Bacteria|p__Firmicutes|c__CFGB76096|o__OFGB76096|f__FGB76096|g__GGB3389	18.85
Genus	k__Bacteria|p__Proteobacteria|c__Betaproteobacteria|o__Rhodocyclales|f__Rhodocyclaceae|g__GGB6673	18.65
Genus	k__Bacteria|p__Actinobacteria|c__Actinomycetia|o__Actinomycetales|f__Actinomycetaceae|g__GGB9835	17.9
Genus	k__Bacteria|p__Actinobacteria|c__CFGB1056|o__OFGB1056|f__FGB1056|g__GGB2722	17.6
Genus	k__Bacteria|p__Firmicutes|c__Clostridia|o__Eubacteriales|f__Peptostreptococcaceae|g__Peptoanaerobacter	17.08
Genus	k__Bacteria|p__Actinobacteria|c__Actinomycetia|o__Micrococcales|f__Micrococcaceae|g__Micrococcus	16.76
Genus	k__Bacteria|p__Actinobacteria|c__Actinomycetia|o__Propionibacteriales|f__Propionibacteriaceae|g__Propionibacterium	16.38
Genus	k__Bacteria|p__Candidatus_Saccharibacteria|c__Candidatus_Saccharibacteria_unclassified|o__Candidatus_Saccharibacteria_unclassified|f__Candidatus_Saccharibacteria_unclassified|g__GGB12787	16.3
Genus	k__Bacteria|p__Firmicutes|c__CFGB14224|o__OFGB14224|f__FGB14224|g__GGB38873	15.97
Genus	k__Bacteria|p__Firmicutes|c__Clostridia|o__Eubacteriales|f__Peptostreptococcaceae|g__GGB4786	15.95
Genus	k__Bacteria|p__Firmicutes|c__CFGB1764|o__OFGB1764|f__FGB1764|g__GGB4721	15.94
Genus	k__Bacteria|p__Firmicutes|c__Erysipelotrichia|o__Erysipelotrichales|f__Coprobacillaceae|g__Eggerthia	15.64
Genus	k__Bacteria|p__Firmicutes|c__CFGB4967|o__OFGB4967|f__FGB4967|g__GGB49400	14.95
Genus	k__Bacteria|p__Firmicutes|c__Negativicutes|o__Veillonellales|f__Veillonellaceae|g__Colibacter	14.9
Genus	k__Bacteria|p__Actinobacteria|c__Actinomycetia|o__Bifidobacteriales|f__Bifidobacteriaceae|g__Parascardovia	14.87
Genus	k__Bacteria|p__Bacteroidetes|c__Bacteroidia|o__Bacteroidales|f__Bacteroidaceae|g__Phocaeicola	14.37
Genus	k__Bacteria|p__Candidatus_Saccharibacteria|c__Candidatus_Nanosyncoccalia|o__Candidatus_Nanogingivales|f__Candidatus_Nanogingivalaceae|g__GGB12786	14.34
Genus	k__Bacteria|p__Firmicutes|c__Bacilli|o__Lactobacillales|f__Lactobacillaceae|g__Limosilactobacillus	14.27
Genus	k__Bacteria|p__Firmicutes|c__Negativicutes|o__Selenomonadales|f__Selenomonadaceae|g__GGB4308	14.24
Genus	k__Bacteria|p__Proteobacteria|c__Epsilonproteobacteria|o__Campylobacterales|f__Campylobacteraceae|g__GGB12440	13.79
Genus	k__Bacteria|p__Proteobacteria|c__CFGB2428|o__OFGB2428|f__FGB2428|g__GGB6646	13.55
Genus	k__Bacteria|p__Proteobacteria|c__CFGB76657|o__OFGB76657|f__FGB76657|g__GGB7107	13.19
Genus	k__Bacteria|p__Bacteroidetes|c__CFGB47554|o__OFGB47554|f__FGB47554|g__GGB49229	13.09
Genus	k__Bacteria|p__Candidatus_Saccharibacteria|c__CFGB12783|o__OFGB12783|f__FGB12783|g__GGB12783	12.82
Genus	k__Bacteria|p__Firmicutes|c__Clostridia|o__Eubacteriales|f__Eubacteriales_unclassified|g__GGB70946	12.61
Genus	k__Bacteria|p__Fusobacteria|c__Fusobacteriia|o__Fusobacteriales|f__Leptotrichiaceae|g__GGB71292	12.49
Genus	k__Bacteria|p__Proteobacteria|c__Gammaproteobacteria|o__Pseudomonadales|f__Pseudomonadaceae|g__Pseudomonas	11.94
Genus	k__Bacteria|p__Spirochaetes|c__Spirochaetia|o__Spirochaetales|f__Treponemataceae|g__GGB2674	11.37
Genus	k__Eukaryota|p__Basidiomycota|c__Malasseziomycetes|o__Malasseziales|f__Malasseziaceae|g__Malassezia	11.25
Genus	k__Bacteria|p__Spirochaetes|c__CFGB1021|o__OFGB1021|f__FGB1021|g__GGB2671	10.98
Genus	k__Bacteria|p__Bacteroidetes|c__Bacteroidia|o__Bacteroidales|f__Porphyromonadaceae|g__GGB1431	10.96
Genus	k__Bacteria|p__Bacteria_unclassified|c__CFGB1762|o__OFGB1762|f__FGB1762|g__GGB71303	10.33
Genus	k__Bacteria|p__Proteobacteria|c__Deltaproteobacteria|o__Desulfobacterales|f__Desulfobulbaceae|g__Desulfobulbus	10.11
Genus	k__Bacteria|p__Firmicutes|c__Tissierellia|o__Tissierellales|f__Peptoniphilaceae|g__Peptoniphilus	10.05
Genus	k__Bacteria|p__Bacteroidetes|c__Flavobacteriia|o__Flavobacteriales|f__Flavobacteriaceae|g__GGB1838	9.71
Genus	k__Bacteria|p__Spirochaetes|c__Spirochaetia|o__Spirochaetales|f__Treponemataceae|g__GGB73508	9.55
Genus	k__Bacteria|p__Firmicutes|c__Negativicutes|o__Selenomonadales|f__Selenomonadaceae|g__Mitsuokella	8.92
Genus	k__Bacteria|p__Firmicutes|c__CFGB1872|o__OFGB1872|f__FGB1872|g__GGB4964	8.63
Genus	k__Bacteria|p__Proteobacteria|c__Alphaproteobacteria|o__Hyphomicrobiales|f__Methylobacteriaceae|g__Methylobacterium	8.14
Genus	k__Bacteria|p__Spirochaetes|c__Spirochaetia|o__Spirochaetales|f__Treponemataceae|g__GGB49504	8.06
Genus	k__Bacteria|p__Firmicutes|c__Clostridia|o__Eubacteriales|f__Eubacteriaceae|g__Pseudoramibacter	8
Genus	k__Bacteria|p__Proteobacteria|c__Gammaproteobacteria|o__Xanthomonadales|f__Xanthomonadaceae|g__Xanthomonas	7.85
Genus	k__Bacteria|p__Spirochaetes|c__Spirochaetia|o__Spirochaetales|f__Treponemataceae|g__GGB2676	7.6
Genus	k__Bacteria|p__Candidatus_Gracilibacteria|c__Candidatus_Gracilibacteria_unclassified|o__Candidatus_Gracilibacteria_unclassified|f__Candidatus_Gracilibacteria_unclassified|g__GGB4365	7.52
Genus	k__Bacteria|p__Firmicutes|c__Clostridia|o__Eubacteriales|f__Lachnospiraceae|g__GGB3386	7.5
Genus	k__Bacteria|p__Actinobacteria|c__Coriobacteriia|o__Coriobacteriales|f__Atopobiaceae|g__Atopobium	7.22
Genus	k__Bacteria|p__Spirochaetes|c__CFGB1021|o__OFGB1021|f__FGB1021|g__GGB49499	7.05
Genus	k__Bacteria|p__Actinobacteria|c__Actinomycetia|o__Micrococcales|f__Micrococcaceae|g__Kocuria	6.97
Genus	k__Bacteria|p__Firmicutes|c__CFGB1230|o__OFGB1230|f__FGB1230|g__GGB3008	6.89
Genus	k__Bacteria|p__Spirochaetes|c__Spirochaetia|o__Spirochaetales|f__Treponemataceae|g__GGB71076	6.71
Genus	k__Bacteria|p__Proteobacteria|c__Betaproteobacteria|o__Neisseriales|f__Neisseriaceae|g__GGB72533	6.7
Genus	k__Bacteria|p__Chloroflexi|c__Anaerolineae|o__Anaerolineales|f__Anaerolineaceae|g__Anaerolineaceae_unclassified	6.57
Genus	k__Bacteria|p__Fusobacteria|c__Fusobacteriia|o__Fusobacteriales|f__Leptotrichiaceae|g__Pseudostreptobacillus	6.41
Genus	k__Bacteria|p__Firmicutes|c__Bacilli|o__Lactobacillales|f__Carnobacteriaceae|g__Dolosigranulum	6.31
Genus	k__Bacteria|p__Proteobacteria|c__Gammaproteobacteria|o__Moraxellales|f__Moraxellaceae|g__Acinetobacter	6.29
Genus	k__Bacteria|p__Bacteroidetes|c__CFGB72483|o__OFGB72483|f__FGB72483|g__GGB71456	5.95
Genus	k__Bacteria|p__Proteobacteria|c__Gammaproteobacteria|o__Moraxellales|f__Moraxellaceae|g__GGB72444	5.82
Genus	k__Bacteria|p__Actinobacteria|c__Actinomycetia|o__Propionibacteriales|f__Propionibacteriaceae|g__GGB10025	5.62
Genus	k__Bacteria|p__Bacteroidetes|c__CFGB72586|o__OFGB72586|f__FGB72586|g__GGB1188	5.44
Genus	k__Bacteria|p__Proteobacteria|c__Deltaproteobacteria|o__Desulfovibrionales|f__Desulfovibrionaceae|g__Desulfovibrio	5.1
Genus	k__Bacteria|p__Firmicutes|c__Tissierellia|o__Tissierellales|f__Peptoniphilaceae|g__Anaerococcus	4.79
Genus	k__Bacteria|p__Actinobacteria|c__Actinomycetia|o__Bifidobacteriales|f__Bifidobacteriaceae|g__Gardnerella	4.74
Genus	k__Bacteria|p__Bacteroidetes|c__Bacteroidia|o__Bacteroidales|f__Muribaculaceae|g__GGB1460	4.48
Genus	k__Bacteria|p__Spirochaetes|c__Spirochaetia|o__Spirochaetales|f__Treponemataceae|g__GGB2665	4.43
Genus	k__Bacteria|p__Firmicutes|c__Bacilli|o__Lactobacillales|f__Lactobacillaceae|g__Lacticaseibacillus	4.33
Genus	k__Bacteria|p__Actinobacteria|c__Actinomycetia|o__Micrococcales|f__Dermacoccaceae|g__Dermacoccus	3.87
Genus	k__Eukaryota|p__Ascomycota|c__Saccharomycetes|o__Saccharomycetales|f__Debaryomycetaceae|g__Candida	3.83
Genus	k__Bacteria|p__Firmicutes|c__Bacilli|o__Lactobacillales|f__Lactobacillaceae|g__Ligilactobacillus	3.8
Genus	k__Bacteria|p__Bacteroidetes|c__Bacteroidia|o__Bacteroidales|f__Bacteroidaceae|g__Bacteroides	3.42
Genus	k__Bacteria|p__Proteobacteria|c__Deltaproteobacteria|o__Desulfovibrionales|f__Desulfovibrionaceae|g__Bilophila	3.41
Genus	k__Bacteria|p__Deinococcus_Thermus|c__Deinococci|o__Thermales|f__Thermaceae|g__Thermus	3.39
Genus	k__Bacteria|p__Bacteroidetes|c__Bacteroidia|o__Bacteroidales|f__Prevotellaceae|g__GGB74351	3.24
Genus	k__Bacteria|p__Firmicutes|c__Bacilli|o__Lactobacillales|f__Lactobacillaceae|g__Leuconostoc	3.19
Genus	k__Bacteria|p__Actinobacteria|c__Actinomycetia|o__Micrococcales|f__Intrasporangiaceae|g__Janibacter	3.12
Genus	k__Bacteria|p__Firmicutes|c__Tissierellia|o__Tissierellales|f__Peptoniphilaceae|g__Finegoldia	3.08
Genus	k__Bacteria|p__Bacteroidetes|c__CFGB76315|o__OFGB76315|f__FGB76315|g__GGB49219	3.02
Genus	k__Bacteria|p__Actinobacteria|c__Actinomycetia|o__Micrococcales|f__Microbacteriaceae|g__Microbacterium	2.88
Genus	k__Bacteria|p__Proteobacteria|c__Alphaproteobacteria|o__Sphingomonadales|f__Sphingomonadaceae|g__Sphingomonas	2.82
Genus	k__Bacteria|p__Proteobacteria|c__CFGB2427|o__OFGB2427|f__FGB2427|g__GGB6645	2.7
Genus	k__Bacteria|p__Fusobacteria|c__Fusobacteriia|o__Fusobacteriales|f__Leptotrichiaceae|g__GGB49528	2.63
Genus	k__Bacteria|p__Bacteroidetes|c__CFGB494|o__OFGB494|f__FGB494|g__GGB1024	2.62
Genus	k__Bacteria|p__Fusobacteria|c__Fusobacteriia|o__Fusobacteriales|f__Leptotrichiaceae|g__Sneathia	2.48
Genus	k__Bacteria|p__Actinobacteria|c__Actinomycetia|o__Actinomycetales|f__Actinomycetaceae|g__Fannyhessea	2.43
Genus	k__Bacteria|p__Actinobacteria|c__Actinomycetia|o__Corynebacteriales|f__Gordoniaceae|g__Gordonia	2.32
Genus	k__Bacteria|p__Proteobacteria|c__Alphaproteobacteria|o__Rhodobacterales|f__Rhodobacteraceae|g__Paracoccus	2.27
Genus	k__Bacteria|p__Firmicutes|c__CFGB1195|o__OFGB1195|f__FGB1195|g__GGB2949	2.18
Genus	k__Bacteria|p__Bacteroidetes|c__Flavobacteriia|o__Flavobacteriales|f__Weeksellaceae|g__Chryseobacterium	2.09
Genus	k__Eukaryota|p__Ascomycota|c__Saccharomycetes|o__Saccharomycetales|f__Saccharomycetaceae|g__Saccharomyces	2.03
Genus	k__Bacteria|p__Actinobacteria|c__Actinomycetia|o__Micrococcales|f__Brevibacteriaceae|g__Brevibacterium	1.85
Genus	k__Bacteria|p__Firmicutes|c__Negativicutes|o__Veillonellales|f__Veillonellaceae|g__Veillonellaceae_unclassified	1.81
Genus	k__Bacteria|p__Proteobacteria|c__Gammaproteobacteria|o__Enterobacterales|f__Enterobacteriaceae|g__Klebsiella	1.8
Genus	k__Bacteria|p__Firmicutes|c__Tissierellia|o__Tissierellia_unclassified|f__Tissierellia_unclassified|g__Ezakiella	1.77
Genus	k__Bacteria|p__Actinobacteria|c__Actinomycetia|o__Micrococcales|f__Dermabacteraceae|g__Brachybacterium	1.7
Genus	k__Bacteria|p__Firmicutes|c__Clostridia|o__Eubacteriales|f__Eubacteriales_unclassified|g__Fenollaria	1.68
Genus	k__Bacteria|p__Candidatus_Saccharibacteria|c__CFGB12783|o__OFGB12783|f__FGB12783|g__GGB70967	1.48
Genus	k__Bacteria|p__Proteobacteria|c__Gammaproteobacteria|o__Xanthomonadales|f__Xanthomonadaceae|g__Stenotrophomonas	1.48
Genus	k__Bacteria|p__Firmicutes|c__Clostridia|o__Eubacteriales|f__Oscillospiraceae|g__Ruminococcus	1.46
Genus	k__Bacteria|p__Firmicutes|c__Bacilli|o__Lactobacillales|f__Lactobacillaceae|g__Latilactobacillus	1.46
Genus	k__Bacteria|p__Firmicutes|c__Clostridia|o__Eubacteriales|f__Oscillospiraceae|g__Faecalibacterium	1.46
Genus	k__Bacteria|p__Firmicutes|c__Clostridia|o__Eubacteriales|f__Lachnospiraceae|g__GGB79634	1.42
Genus	k__Bacteria|p__Firmicutes|c__Bacilli|o__Lactobacillales|f__Carnobacteriaceae|g__Alloiococcus	1.37
Genus	k__Bacteria|p__Bacteroidetes|c__Flavobacteriia|o__Flavobacteriales|f__Weeksellaceae|g__Bergeyella	1.31
Genus	k__Bacteria|p__Proteobacteria|c__Gammaproteobacteria|o__Enterobacterales|f__Enterobacteriaceae|g__Enterobacter	1.29
Genus	k__Bacteria|p__Tenericutes|c__CFGB40097|o__OFGB40097|f__FGB40097|g__GGB42243	1.29
Genus	k__Bacteria|p__Proteobacteria|c__Gammaproteobacteria|o__Enterobacterales|f__Erwiniaceae|g__Pantoea	1.28
Genus	k__Bacteria|p__Firmicutes|c__Clostridia|o__Eubacteriales|f__Lachnospiraceae|g__Blautia	1.27
Genus	k__Bacteria|p__Actinobacteria|c__Actinomycetia|o__Actinomycetales|f__Actinomycetaceae|g__Varibaculum	1.25
Genus	k__Bacteria|p__Bacteroidetes|c__CFGB494|o__OFGB494|f__FGB494|g__GGB49217	1.25
Genus	k__Bacteria|p__Proteobacteria|c__Deltaproteobacteria|o__Desulfovibrionales|f__Desulfomicrobiaceae|g__Desulfomicrobium	1.25
Genus	k__Bacteria|p__Synergistetes|c__Synergistia|o__Synergistales|f__Synergistaceae|g__Jonquetella	1.21
Genus	k__Bacteria|p__Actinobacteria|c__Actinomycetia|o__Corynebacteriales|f__Dietziaceae|g__Dietzia	1.17
Genus	k__Bacteria|p__Bacteroidetes|c__Flavobacteriia|o__Flavobacteriales|f__Weeksellaceae|g__Epilithonimonas	1.17
Genus	k__Bacteria|p__Proteobacteria|c__Betaproteobacteria|o__Burkholderiales|f__Burkholderiaceae|g__Ralstonia	1.15
Genus	k__Bacteria|p__Proteobacteria|c__Alphaproteobacteria|o__Caulobacterales|f__Caulobacteraceae|g__Brevundimonas	1.15
Genus	k__Bacteria|p__Proteobacteria|c__Alphaproteobacteria|o__Caulobacterales|f__Caulobacteraceae|g__GGB7899	1.13
Genus	k__Bacteria|p__Firmicutes|c__Bacilli|o__Bacillales|f__Staphylococcaceae|g__Jeotgalicoccus	1.13
Genus	k__Bacteria|p__Firmicutes|c__Bacilli|o__Bacillales|f__Bacillaceae|g__Anoxybacillus	1.08
Genus	k__Bacteria|p__Bacteroidetes|c__CFGB618|o__OFGB618|f__FGB618|g__GGB1456	1.05
Genus	k__Bacteria|p__Firmicutes|c__Bacilli|o__Lactobacillales|f__Lactobacillaceae|g__Lactiplantibacillus	1.02
Genus	k__Bacteria|p__Proteobacteria|c__Gammaproteobacteria|o__Moraxellales|f__Moraxellaceae|g__Psychrobacter	0.94
Genus	k__Bacteria|p__Actinobacteria|c__Coriobacteriia|o__Coriobacteriales|f__Coriobacteriaceae|g__Collinsella	0.94
Genus	k__Bacteria|p__Firmicutes|c__Bacilli|o__Bacillales|f__Bacillaceae|g__Geobacillus	0.9
Genus	k__Bacteria|p__Firmicutes|c__Bacilli|o__Lactobacillales|f__Lactobacillaceae|g__Pediococcus	0.89
Genus	k__Bacteria|p__Synergistetes|c__Synergistia|o__Synergistales|f__Synergistaceae|g__Pyramidobacter	0.89
Genus	k__Bacteria|p__Firmicutes|c__Bacilli|o__Bacillales|f__Staphylococcaceae|g__Nosocomiicoccus	0.85
Genus	k__Bacteria|p__Firmicutes|c__Bacilli|o__Lactobacillales|f__Enterococcaceae|g__Enterococcus	0.85
Genus	k__Bacteria|p__Firmicutes|c__Bacilli|o__Lactobacillales|f__Aerococcaceae|g__Aerococcus	0.85
Genus	k__Bacteria|p__Firmicutes|c__Clostridia|o__Eubacteriales|f__Lachnospiraceae|g__Mediterraneibacter	0.84
Genus	k__Bacteria|p__Actinobacteria|c__Actinomycetia|o__Corynebacteriales|f__Nocardiaceae|g__Williamsia	0.81
Genus	k__Bacteria|p__Firmicutes|c__Bacilli|o__Lactobacillales|f__Lactobacillaceae|g__Weissella	0.78
Genus	k__Bacteria|p__Firmicutes|c__Clostridia|o__Eubacteriales|f__Lachnospiraceae|g__Fusicatenibacter	0.75
Genus	k__Bacteria|p__Actinobacteria|c__Actinomycetia|o__Corynebacteriales|f__Mycobacteriaceae|g__Mycolicibacterium	0.74
Genus	k__Bacteria|p__Actinobacteria|c__Actinomycetia|o__Corynebacteriales|f__Nocardiaceae|g__Rhodococcus	0.74
Genus	k__Bacteria|p__Actinobacteria|c__Actinomycetia|o__Micrococcales|f__Kytococcaceae|g__Kytococcus	0.73
Genus	k__Bacteria|p__Proteobacteria|c__Alphaproteobacteria|o__Hyphomicrobiales|f__Phyllobacteriaceae|g__Mesorhizobium	0.73
Genus	k__Bacteria|p__Firmicutes|c__Clostridia|o__Eubacteriales|f__Lachnospiraceae|g__Roseburia	0.73
Genus	k__Bacteria|p__Firmicutes|c__Bacilli|o__Lactobacillales|f__Aerococcaceae|g__Facklamia	0.7
Genus	k__Bacteria|p__Bacteroidetes|c__CFGB618|o__OFGB618|f__FGB618|g__GGB1455	0.7
Genus	k__Bacteria|p__Actinobacteria|c__Actinomycetia|o__Corynebacteriales|f__Lawsonellaceae|g__Lawsonella	0.69
Genus	k__Bacteria|p__Bacteroidetes|c__Sphingobacteriia|o__Sphingobacteriales|f__Sphingobacteriaceae|g__Sphingobacterium	0.68
Genus	k__Bacteria|p__Firmicutes|c__Clostridia|o__Eubacteriales|f__Peptostreptococcaceae|g__GGB50592	0.68
Genus	k__Bacteria|p__Firmicutes|c__Clostridia|o__Eubacteriales|f__Lachnospiraceae|g__Anaerostipes	0.67
Genus	k__Bacteria|p__Actinobacteria|c__Actinomycetia|o__Corynebacteriales|f__Corynebacteriaceae|g__GGB3493	0.65
Genus	k__Bacteria|p__Firmicutes|c__Clostridia|o__Eubacteriales|f__Eubacteriales_unclassified|g__Levyella	0.64
Genus	k__Bacteria|p__Firmicutes|c__Clostridia|o__Eubacteriales|f__Eubacteriales_unclassified|g__Eubacteriales_unclassified	0.64
Genus	k__Bacteria|p__Bacteroidetes|c__Bacteroidia|o__Bacteroidales|f__Rikenellaceae|g__Alistipes	0.64
Genus	k__Bacteria|p__Proteobacteria|c__Betaproteobacteria|o__Neisseriales|f__Neisseriaceae|g__Conchiformibius	0.63
Genus	k__Bacteria|p__Deinococcus_Thermus|c__Deinococci|o__Deinococcales|f__Deinococcaceae|g__Deinococcus	0.62
Genus	k__Bacteria|p__Firmicutes|c__Tissierellia|o__Tissierellia_unclassified|f__Tissierellia_unclassified|g__Tissierellia_unclassified	0.62
Genus	k__Bacteria|p__Actinobacteria|c__Actinomycetia|o__Micrococcales|f__Tropherymataceae|g__Tropheryma	0.61
Genus	k__Bacteria|p__Actinobacteria|c__Coriobacteriia|o__Eggerthellales|f__Eggerthellaceae|g__Berryella	0.61
Genus	k__Bacteria|p__Firmicutes|c__Bacilli|o__Lactobacillales|f__Aerococcaceae|g__Falseniella	0.6
Genus	k__Bacteria|p__Firmicutes|c__Clostridia|o__Eubacteriales|f__Lachnospiraceae|g__GGB3744	0.59
Genus	k__Bacteria|p__Bacteroidetes|c__Bacteroidia|o__Bacteroidales|f__Bacteroidales_unclassified|g__Bacteroidales_unclassified	0.59
Genus	k__Bacteria|p__Firmicutes|c__Clostridia|o__Clostridiales|f__Ruminococcaceae|g__Candidatus_Cibionibacter	0.58
Genus	k__Bacteria|p__Proteobacteria|c__Gammaproteobacteria|o__Enterobacterales|f__Yersiniaceae|g__Serratia	0.57
Genus	k__Bacteria|p__Actinobacteria|c__Actinomycetia|o__Actinomycetales|f__Actinomycetaceae|g__GGB9832	0.56
Genus	k__Bacteria|p__Firmicutes|c__Clostridia|o__Eubacteriales|f__Clostridiaceae|g__Clostridium	0.56
Genus	k__Bacteria|p__Firmicutes|c__Bacilli|o__Lactobacillales|f__Lactobacillaceae|g__Secundilactobacillus	0.55
Genus	k__Bacteria|p__Proteobacteria|c__Gammaproteobacteria|o__Enterobacterales|f__Enterobacteriaceae|g__Escherichia	0.54
Genus	k__Bacteria|p__Proteobacteria|c__Gammaproteobacteria|o__Xanthomonadales|f__Xanthomonadaceae|g__Pseudoxanthomonas	0.54
Genus	k__Bacteria|p__Proteobacteria|c__Betaproteobacteria|o__Burkholderiales|f__Comamonadaceae|g__Comamonas	0.54
Genus	k__Bacteria|p__Firmicutes|c__Clostridia|o__Eubacteriales|f__Eubacteriales_unclassified|g__Gemmiger	0.54
Genus	k__Bacteria|p__Proteobacteria|c__Gammaproteobacteria|o__Enterobacterales|f__Erwiniaceae|g__Erwinia	0.52
Genus	k__Bacteria|p__Firmicutes|c__Bacilli|o__Bacillales|f__Listeriaceae|g__Brochothrix	0.51
Genus	k__Bacteria|p__Proteobacteria|c__Betaproteobacteria|o__Burkholderiales|f__Comamonadaceae|g__Acidovorax	0.51
Genus	k__Bacteria|p__Actinobacteria|c__Actinomycetia|o__Actinomycetales|f__Actinomycetaceae|g__Mobiluncus	0.5
Genus	k__Bacteria|p__Bacteroidetes|c__Bacteroidia|o__Bacteroidales|f__Tannerellaceae|g__Parabacteroides	0.5
Genus	k__Bacteria|p__Firmicutes|c__Bacilli|o__Lactobacillales|f__Carnobacteriaceae|g__Carnobacterium	0.49
Genus	k__Bacteria|p__Proteobacteria|c__Alphaproteobacteria|o__Hyphomicrobiales|f__Rhizobiaceae|g__Rhizobium	0.48
Genus	k__Bacteria|p__Firmicutes|c__Clostridia|o__Eubacteriales|f__Lachnospiraceae|g__Dorea	0.48
Genus	k__Bacteria|p__Verrucomicrobia|c__Verrucomicrobiae|o__Verrucomicrobiales|f__Akkermansiaceae|g__Akkermansia	0.46
Genus	k__Bacteria|p__Proteobacteria|c__Gammaproteobacteria|o__Enterobacterales|f__Enterobacteriaceae|g__Citrobacter	0.46
Genus	k__Bacteria|p__Firmicutes|c__Clostridia|o__Eubacteriales|f__Lachnospiraceae|g__Coprococcus	0.46
Genus	k__Bacteria|p__Actinobacteria|c__Actinomycetia|o__Micrococcales|f__Micrococcaceae|g__Pseudoglutamicibacter	0.46
Genus	k__Bacteria|p__Firmicutes|c__Clostridia|o__Eubacteriales|f__Eubacteriales_Family_XIII_Incertae_Sedis|g__Alterileibacterium	0.44
Genus	k__Bacteria|p__Actinobacteria|c__Actinomycetia|o__Micrococcales|f__Dermacoccaceae|g__Yimella	0.44
Genus	k__Bacteria|p__Firmicutes|c__Bacilli|o__Bacillales|f__Staphylococcaceae|g__Abyssicoccus	0.43
Genus	k__Bacteria|p__Proteobacteria|c__Gammaproteobacteria|o__Enterobacterales|f__Yersiniaceae|g__Rahnella	0.43
Genus	k__Bacteria|p__Proteobacteria|c__Gammaproteobacteria|o__Aeromonadales|f__Aeromonadaceae|g__Aeromonas	0.42
Genus	k__Bacteria|p__Firmicutes|c__Tissierellia|o__Tissierellales|f__Peptoniphilaceae|g__Urinicoccus	0.41
Genus	k__Bacteria|p__Firmicutes|c__Clostridia|o__Eubacteriales|f__Lachnospiraceae|g__Anaerobutyricum	0.4
Genus	k__Bacteria|p__Actinobacteria|c__Actinomycetia|o__Propionibacteriales|f__Propionibacteriaceae|g__Tessaracoccus	0.39
Genus	k__Bacteria|p__Actinobacteria|c__Actinomycetia|o__Micrococcales|f__Micrococcaceae|g__Nesterenkonia	0.39
Genus	k__Bacteria|p__Bacteroidetes|c__Flavobacteriia|o__Flavobacteriales|f__Weeksellaceae|g__Empedobacter	0.39
Genus	k__Bacteria|p__Firmicutes|c__Bacilli|o__Lactobacillales|f__Enterococcaceae|g__GGB15717	0.39
Genus	k__Bacteria|p__Proteobacteria|c__Alphaproteobacteria|o__Hyphomicrobiales|f__Hyphomicrobiales_unclassified|g__Hyphomicrobiales_unclassified	0.39
Genus	k__Bacteria|p__Proteobacteria|c__Alphaproteobacteria|o__Sphingomonadales|f__Sphingomonadaceae|g__Sphingobium	0.38
Genus	k__Bacteria|p__Bacteroidetes|c__Flavobacteriia|o__Flavobacteriales|f__Flavobacteriaceae|g__Flavobacterium	0.38
Genus	k__Bacteria|p__Firmicutes|c__Bacilli|o__Lactobacillales|f__Enterococcaceae|g__Tetragenococcus	0.38
Genus	k__Bacteria|p__Firmicutes|c__Clostridia|o__Eubacteriales|f__Clostridiaceae|g__Clostridiaceae_unclassified	0.38
Genus	k__Bacteria|p__Proteobacteria|c__Alphaproteobacteria|o__Sphingomonadales|f__Sphingomonadaceae|g__Novosphingobium	0.38
Genus	k__Bacteria|p__Firmicutes|c__Clostridia|o__Eubacteriales|f__Lachnospiraceae|g__Lachnospira	0.37
Genus	k__Bacteria|p__Firmicutes|c__Clostridia|o__Eubacteriales|f__Oscillospiraceae|g__Oscillospiraceae_unclassified	0.37
Genus	k__Bacteria|p__Proteobacteria|c__Betaproteobacteria|o__Burkholderiales|f__Comamonadaceae|g__Delftia	0.36
Genus	k__Bacteria|p__Firmicutes|c__CFGB2928|o__OFGB2928|f__FGB2928|g__GGB80050	0.35
Genus	k__Bacteria|p__Firmicutes|c__Tissierellia|o__Tissierellales|f__Peptoniphilaceae|g__Lagierella	0.35
Genus	k__Bacteria|p__Firmicutes|c__Clostridia|o__Eubacteriales|f__Lachnospiraceae|g__Lacrimispora	0.35
Genus	k__Bacteria|p__Firmicutes|c__Bacilli|o__Bacillales|f__Bacillales_unclassified|g__Exiguobacterium	0.35
Genus	k__Bacteria|p__Actinobacteria|c__Actinomycetia|o__Propionibacteriales|f__Propionibacteriaceae|g__Propionimicrobium	0.34
Genus	k__Bacteria|p__Actinobacteria|c__Actinomycetia|o__Actinomycetales|f__Actinomycetaceae|g__Arcanobacterium	0.34
Genus	k__Bacteria|p__Firmicutes|c__Bacilli|o__Bacillales|f__Bacillaceae|g__Bacillus	0.34
Genus	k__Bacteria|p__Firmicutes|c__Clostridia|o__Eubacteriales|f__Oscillospiraceae|g__GGB3012	0.34
Genus	k__Bacteria|p__Firmicutes|c__Bacilli|o__Bacillales|f__Staphylococcaceae|g__Macrococcus	0.34
Genus	k__Bacteria|p__Firmicutes|c__Negativicutes|o__Selenomonadales|f__Selenomonadaceae|g__Megamonas	0.34
Genus	k__Bacteria|p__Proteobacteria|c__Betaproteobacteria|o__Burkholderiales|f__Sutterellaceae|g__Sutterella	0.33
Genus	k__Bacteria|p__Firmicutes|c__Clostridia|o__Eubacteriales|f__Oscillospiraceae|g__Fastidiosipila	0.32
Genus	k__Bacteria|p__Firmicutes|c__Bacilli|o__Bacillales|f__Staphylococcaceae|g__Salinicoccus	0.32
Genus	k__Bacteria|p__Proteobacteria|c__Alphaproteobacteria|o__Rhodospirillales|f__Acetobacteraceae|g__Roseomonas	0.32
Genus	k__Bacteria|p__Firmicutes|c__Firmicutes_unclassified|o__Firmicutes_unclassified|f__Firmicutes_unclassified|g__Firmicutes_unclassified	0.32
Genus	k__Bacteria|p__Proteobacteria|c__Betaproteobacteria|o__Burkholderiales|f__Burkholderiales_unclassified|g__Aquabacterium	0.31
Genus	k__Bacteria|p__Actinobacteria|c__Actinomycetia|o__Micrococcales|f__Dermacoccaceae|g__Calidifontibacter	0.31
Genus	k__Bacteria|p__Proteobacteria|c__Gammaproteobacteria|o__Pasteurellales|f__Pasteurellaceae|g__Pasteurella	0.3
Genus	k__Bacteria|p__Firmicutes|c__Erysipelotrichia|o__Erysipelotrichales|f__Coprobacillaceae|g__GGB2945	0.3
Genus	k__Bacteria|p__Firmicutes|c__CFGB4806|o__OFGB4806|f__FGB4806|g__GGB51647	0.3
Genus	k__Bacteria|p__Firmicutes|c__Negativicutes|o__Veillonellales|f__Veillonellaceae|g__Negativicoccus	0.29
Genus	k__Bacteria|p__Bacteroidetes|c__Bacteroidia|o__Bacteroidales|f__Porphyromonadaceae|g__Porphyromonadaceae_unclassified	0.28
Genus	k__Bacteria|p__Proteobacteria|c__Gammaproteobacteria|o__Legionellales|f__Coxiellaceae|g__Rickettsiella	0.28
Genus	k__Bacteria|p__Actinobacteria|c__Coriobacteriia|o__Coriobacteriales|f__Coriobacteriales_unclassified|g__Coriobacteriales_unclassified	0.26
Genus	k__Bacteria|p__Proteobacteria|c__Gammaproteobacteria|o__Vibrionales|f__Vibrionaceae|g__Photobacterium	0.26
Genus	k__Bacteria|p__Actinobacteria|c__Actinomycetia|o__Corynebacteriales|f__Mycobacteriaceae|g__Mycobacteroides	0.26
Genus	k__Bacteria|p__Firmicutes|c__Bacilli|o__Bacillales|f__Bacillaceae|g__Weizmannia	0.26
Genus	k__Bacteria|p__Firmicutes|c__Tissierellia|o__Tissierellales|f__Peptoniphilaceae|g__Helcococcus	0.26
Genus	k__Bacteria|p__Firmicutes|c__CFGB14936|o__OFGB14936|f__FGB14936|g__GGB3256	0.26
Genus	k__Bacteria|p__Actinobacteria|c__Actinomycetia|o__Micrococcales|f__Micrococcaceae|g__Glutamicibacter	0.24
Genus	k__Bacteria|p__Tenericutes|c__Mollicutes|o__Mycoplasmatales|f__Mycoplasmataceae|g__Ureaplasma	0.23
Genus	k__Bacteria|p__Firmicutes|c__Negativicutes|o__Acidaminococcales|f__Acidaminococcaceae|g__Phascolarctobacterium	0.23
Genus	k__Bacteria|p__Firmicutes|c__Clostridia|o__Eubacteriales|f__Oscillospiraceae|g__Pseudoruminococcus	0.23
Genus	k__Bacteria|p__Proteobacteria|c__Betaproteobacteria|o__Burkholderiales|f__Alcaligenaceae|g__Oligella	0.23
Genus	k__Bacteria|p__Bacteroidetes|c__Bacteroidia|o__Bacteroidales|f__Prevotellaceae|g__GGB1215	0.22
Genus	k__Bacteria|p__Proteobacteria|c__Betaproteobacteria|o__Burkholderiales|f__Alcaligenaceae|g__Achromobacter	0.22
Genus	k__Bacteria|p__Proteobacteria|c__Alphaproteobacteria|o__Hyphomicrobiales|f__Brucellaceae|g__Brucella	0.22
Genus	k__Bacteria|p__Actinobacteria|c__Actinomycetia|o__Micrococcales|f__Microbacteriaceae|g__Leucobacter	0.22
Genus	k__Bacteria|p__Firmicutes|c__Erysipelotrichia|o__Erysipelotrichales|f__Erysipelotrichaceae|g__Faecalibacillus	0.22
Genus	k__Bacteria|p__Firmicutes|c__Clostridia|o__Eubacteriales|f__Oscillospiraceae|g__Dysosmobacter	0.22
Genus	k__Bacteria|p__Firmicutes|c__CFGB10238|o__OFGB10238|f__FGB10238|g__GGB31227	0.22
Genus	k__Bacteria|p__Proteobacteria|c__Alphaproteobacteria|o__Rhodospirillales|f__Acetobacteraceae|g__Gluconobacter	0.22
Genus	k__Bacteria|p__Firmicutes|c__Clostridia|o__Eubacteriales|f__Oscillospiraceae|g__GGB9699	0.22
Genus	k__Bacteria|p__Actinobacteria|c__Actinomycetia|o__Micrococcales|f__Dermabacteraceae|g__Dermabacter	0.22
Genus	k__Bacteria|p__Actinobacteria|c__Actinomycetia|o__Corynebacteriales|f__Tsukamurellaceae|g__Tsukamurella	0.22
Genus	k__Bacteria|p__Actinobacteria|c__Actinomycetia|o__Actinomycetales|f__Actinomycetaceae|g__Winkia	0.22
Genus	k__Bacteria|p__Proteobacteria|c__Alphaproteobacteria|o__Rhodospirillales|f__Acetobacteraceae|g__Acetobacter	0.21
Genus	k__Bacteria|p__Firmicutes|c__Erysipelotrichia|o__Erysipelotrichales|f__Erysipelotrichaceae|g__Holdemanella	0.21
Genus	k__Bacteria|p__Bacteroidetes|c__Flavobacteriia|o__Flavobacteriales|f__Blattabacteriaceae|g__Blattabacterium	0.21
Genus	k__Bacteria|p__Firmicutes|c__Bacilli|o__Lactobacillales|f__Lactobacillaceae|g__Fructilactobacillus	0.21
Genus	k__Bacteria|p__Firmicutes|c__Clostridia|o__Eubacteriales|f__Oscillospiraceae|g__Vescimonas	0.21
Genus	k__Bacteria|p__Bacteroidetes|c__Flavobacteriia|o__Flavobacteriales|f__Weeksellaceae|g__Kaistella	0.21
Genus	k__Bacteria|p__Proteobacteria|c__Alphaproteobacteria|o__Hyphomicrobiales|f__Rhizobiaceae|g__Agrobacterium	0.2
Genus	k__Bacteria|p__Actinobacteria|c__Actinomycetia|o__Actinomycetales|f__Actinomycetaceae|g__Neoactinobaculum	0.2
Genus	k__Bacteria|p__Proteobacteria|c__Gammaproteobacteria|o__Enterobacterales|f__Enterobacteriaceae|g__Leclercia	0.2
Genus	k__Bacteria|p__Actinobacteria|c__Actinomycetia|o__Micrococcales|f__Intrasporangiaceae|g__Knoellia	0.18
Genus	k__Bacteria|p__Firmicutes|c__Bacilli|o__Bacillales|f__Staphylococcaceae|g__Aliicoccus	0.18
Genus	k__Bacteria|p__Proteobacteria|c__Gammaproteobacteria|o__Enterobacterales|f__Enterobacteriaceae|g__Raoultella	0.18
Genus	k__Bacteria|p__Proteobacteria|c__Gammaproteobacteria|o__Xanthomonadales|f__Xanthomonadaceae|g__Lysobacter	0.18
Genus	k__Bacteria|p__Actinobacteria|c__Coriobacteriia|o__Eggerthellales|f__Eggerthellaceae|g__Eggerthella	0.18
Genus	k__Bacteria|p__Firmicutes|c__Clostridia|o__Eubacteriales|f__Lachnospiraceae|g__Enterocloster	0.18
Genus	k__Bacteria|p__Proteobacteria|c__Gammaproteobacteria|o__Enterobacterales|f__Hafniaceae|g__Hafnia	0.18
Genus	k__Bacteria|p__Firmicutes|c__Clostridia|o__Eubacteriales|f__Oscillospiraceae|g__Agathobaculum	0.18
Genus	k__Bacteria|p__Firmicutes|c__Clostridia|o__Eubacteriales|f__Oscillospiraceae|g__GGB9708	0.18
Genus	k__Archaea|p__Euryarchaeota|c__Methanobacteria|o__Methanobacteriales|f__Methanobacteriaceae|g__Methanobrevibacter	0.18
Genus	k__Bacteria|p__Firmicutes|c__Clostridia|o__Eubacteriales|f__Oscillospiraceae|g__Oscillibacter	0.18
Genus	k__Bacteria|p__Actinobacteria|c__Actinomycetia|o__Micrococcales|f__Microbacteriaceae|g__Gulosibacter	0.18
Genus	k__Bacteria|p__Proteobacteria|c__Alphaproteobacteria|o__Sphingomonadales|f__Erythrobacteraceae|g__Qipengyuania	0.18
Genus	k__Bacteria|p__Firmicutes|c__CFGB76783|o__OFGB76783|f__FGB76783|g__GGB80011	0.18
Genus	k__Bacteria|p__Proteobacteria|c__Alphaproteobacteria|o__Caulobacterales|f__Caulobacteraceae|g__Caulobacter	0.17
Genus	k__Bacteria|p__Proteobacteria|c__Gammaproteobacteria|o__Xanthomonadales|f__Xanthomonadaceae|g__Luteimonas	0.17
Genus	k__Bacteria|p__Firmicutes|c__Bacilli|o__Bacillales|f__Staphylococcaceae|g__Mammaliicoccus	0.17
Genus	k__Bacteria|p__Firmicutes|c__Clostridia|o__Eubacteriales|f__Lachnospiraceae|g__GGB79916	0.17
Genus	k__Bacteria|p__Firmicutes|c__Bacilli|o__Lactobacillales|f__Lactobacillaceae|g__Dellaglioa	0.17
Genus	k__Bacteria|p__Firmicutes|c__Clostridia|o__Eubacteriales|f__Lachnospiraceae|g__Faecalicatena	0.17
Genus	k__Bacteria|p__Proteobacteria|c__Betaproteobacteria|o__Burkholderiales|f__Oxalobacteraceae|g__Massilia	0.17
Genus	k__Bacteria|p__Actinobacteria|c__Coriobacteriia|o__Coriobacteriales|f__Coriobacteriaceae|g__Olegusella	0.17
Genus	k__Bacteria|p__Bacteroidetes|c__Sphingobacteriia|o__Sphingobacteriales|f__Sphingobacteriaceae|g__Pedobacter	0.16
Genus	k__Bacteria|p__Proteobacteria|c__Gammaproteobacteria|o__Xanthomonadales|f__Xanthomonadaceae|g__Xanthomonadaceae_unclassified	0.16
Genus	k__Bacteria|p__Proteobacteria|c__Gammaproteobacteria|o__Enterobacterales|f__Erwiniaceae|g__Mixta	0.16
Genus	k__Bacteria|p__Firmicutes|c__Tissierellia|o__Tissierellia_unclassified|f__Tissierellia_unclassified|g__Kallipyga	0.15
Genus	k__Bacteria|p__Proteobacteria|c__Betaproteobacteria|o__Burkholderiales|f__Oxalobacteraceae|g__Duganella	0.15
Genus	k__Bacteria|p__Proteobacteria|c__Gammaproteobacteria|o__Enterobacterales|f__Enterobacteriaceae|g__Kluyvera	0.15
Genus	k__Bacteria|p__Firmicutes|c__Clostridia|o__Eubacteriales|f__Oscillospiraceae|g__GGB9713	0.15
Genus	k__Bacteria|p__Proteobacteria|c__Betaproteobacteria|o__Rhodocyclales|f__Rhodocyclaceae|g__Azospira	0.15
Genus	k__Bacteria|p__Bacteroidetes|c__Bacteroidia|o__Bacteroidales|f__Odoribacteraceae|g__Odoribacter	0.15
Genus	k__Bacteria|p__Actinobacteria|c__Actinomycetia|o__Actinomycetales|f__Actinomycetaceae|g__Gleimia	0.14
Genus	k__Bacteria|p__Proteobacteria|c__Alphaproteobacteria|o__Hyphomicrobiales|f__Methylobacteriaceae|g__Methylorubrum	0.14
Genus	k__Bacteria|p__Proteobacteria|c__Alphaproteobacteria|o__Hyphomicrobiales|f__Aurantimonadaceae|g__Aureimonas	0.14
Genus	k__Bacteria|p__Actinobacteria|c__Actinomycetia|o__Micrococcales|f__Microbacteriaceae|g__Curtobacterium	0.14
Genus	k__Bacteria|p__Firmicutes|c__Clostridia|o__Eubacteriales|f__Clostridiaceae|g__Sarcina	0.14
Genus	k__Bacteria|p__Firmicutes|c__Clostridia|o__Eubacteriales|f__Oscillospiraceae|g__Flavonifractor	0.14
Genus	k__Bacteria|p__Tenericutes|c__Mollicutes|o__Mycoplasmatales|f__Mycoplasmataceae|g__Mycoplasmopsis	0.14
Genus	k__Bacteria|p__Actinobacteria|c__Actinomycetia|o__Propionibacteriales|f__Nocardioidaceae|g__Nocardioides	0.14
Genus	k__Bacteria|p__Proteobacteria|c__Gammaproteobacteria|o__Enterobacterales|f__Enterobacteriaceae|g__Kosakonia	0.14
Genus	k__Bacteria|p__Firmicutes|c__Clostridia|o__Eubacteriales|f__Eubacteriales_unclassified|g__Evtepia	0.14
Genus	k__Bacteria|p__Proteobacteria|c__Gammaproteobacteria|o__Enterobacterales|f__Yersiniaceae|g__Ewingella	0.14
Genus	k__Bacteria|p__Firmicutes|c__Negativicutes|o__Acidaminococcales|f__Acidaminococcaceae|g__Acidaminococcus	0.14
Genus	k__Bacteria|p__Actinobacteria|c__Actinomycetia|o__Actinomycetales|f__Actinomycetaceae|g__Actinotignum	0.14
Genus	k__Bacteria|p__Firmicutes|c__Clostridia|o__Eubacteriales|f__Oscillospiraceae|g__Ruthenibacterium	0.14
Genus	k__Bacteria|p__Firmicutes|c__Erysipelotrichia|o__Erysipelotrichales|f__Erysipelotrichaceae|g__Erysipelatoclostridium	0.14
Genus	k__Bacteria|p__Proteobacteria|c__Gammaproteobacteria|o__Pasteurellales|f__Pasteurellaceae|g__Frederiksenia	0.13
Genus	k__Bacteria|p__Proteobacteria|c__Alphaproteobacteria|o__Hyphomicrobiales|f__Devosiaceae|g__Devosia	0.13
Genus	k__Bacteria|p__Firmicutes|c__Clostridia|o__Eubacteriales|f__Lachnospiraceae|g__Lachnoclostridium	0.13
Genus	k__Bacteria|p__Proteobacteria|c__Gammaproteobacteria|o__Alteromonadales|f__Shewanellaceae|g__Shewanella	0.13
Genus	k__Bacteria|p__Proteobacteria|c__Alphaproteobacteria|o__Rhodobacterales|f__Rhodobacteraceae|g__Amaricoccus	0.13
Genus	k__Bacteria|p__Cyanobacteria|c__Cyanobacteria_unclassified|o__Oscillatoriales|f__Microcoleaceae|g__Arthrospira	0.13
Genus	k__Bacteria|p__Firmicutes|c__Clostridia|o__Eubacteriales|f__Peptococcaceae|g__Peptococcus	0.13
Genus	k__Bacteria|p__Bacteroidetes|c__Bacteroidia|o__Bacteroidales|f__Barnesiellaceae|g__Barnesiella	0.13
Genus	k__Bacteria|p__Actinobacteria|c__Actinomycetia|o__Micrococcales|f__Microbacteriaceae|g__Pseudoclavibacter	0.12
Genus	k__Bacteria|p__Firmicutes|c__Clostridia|o__Eubacteriales|f__Eubacteriales_Family_XIII_Incertae_Sedis|g__GGB51110	0.12
Genus	k__Bacteria|p__Firmicutes|c__CFGB2982|o__OFGB2982|f__FGB2982|g__GGB9342	0.12
Genus	k__Bacteria|p__Proteobacteria|c__Betaproteobacteria|o__Burkholderiales|f__Oxalobacteraceae|g__Janthinobacterium	0.12
Genus	k__Bacteria|p__Firmicutes|c__Bacilli|o__Lactobacillales|f__Lactobacillaceae|g__Liquorilactobacillus	0.12
Genus	k__Bacteria|p__Proteobacteria|c__Betaproteobacteria|o__Burkholderiales|f__Comamonadaceae|g__Variovorax	0.11
Genus	k__Bacteria|p__Proteobacteria|c__Deltaproteobacteria|o__Desulfovibrionales|f__Desulfovibrionaceae|g__GGB9813	0.11
Genus	k__Bacteria|p__Proteobacteria|c__Gammaproteobacteria|o__Chromatiales|f__Chromatiaceae|g__Rheinheimera	0.11
Genus	k__Bacteria|p__Actinobacteria|c__Actinomycetia|o__Micrococcales|f__Dermacoccaceae|g__Barrientosiimonas	0.11
Genus	k__Bacteria|p__Proteobacteria|c__Alphaproteobacteria|o__Sphingomonadales|f__Sphingomonadaceae|g__Sphingopyxis	0.11
Genus	k__Bacteria|p__Proteobacteria|c__Gammaproteobacteria|o__Enterobacterales|f__Erwiniaceae|g__Rosenbergiella	0.1
Genus	k__Bacteria|p__Actinobacteria|c__Actinomycetia|o__Micrococcales|f__Ornithinimicrobiaceae|g__Ornithinimicrobium	0.1
Genus	k__Bacteria|p__Actinobacteria|c__Actinomycetia|o__Micrococcales|f__Intrasporangiaceae|g__Terracoccus	0.1
Genus	k__Bacteria|p__Firmicutes|c__Bacilli|o__Bacillales|f__Paenibacillaceae|g__Paenibacillus	0.1
Genus	k__Bacteria|p__Firmicutes|c__Clostridia|o__Eubacteriales|f__Lachnospiraceae|g__Tyzzerella	0.1
Genus	k__Bacteria|p__Actinobacteria|c__Actinomycetia|o__Micrococcales|f__Micrococcaceae|g__GGB68461	0.1
Genus	k__Bacteria|p__Proteobacteria|c__Gammaproteobacteria|o__Enterobacterales|f__Erwiniaceae|g__Buchnera	0.1
Genus	k__Bacteria|p__Firmicutes|c__Bacilli|o__Bacillales|f__Bacillaceae|g__Priestia	0.1
Genus	k__Bacteria|p__Firmicutes|c__CFGB3068|o__OFGB3068|f__FGB3068|g__GGB9760	0.1
Genus	k__Bacteria|p__Actinobacteria|c__Actinomycetia|o__Micrococcales|f__Dermabacteraceae|g__Helcobacillus	0.1
Genus	k__Bacteria|p__Firmicutes|c__Bacilli|o__Bacillales|f__Staphylococcaceae|g__GGB26910	0.1
Genus	k__Bacteria|p__Firmicutes|c__Bacilli|o__Lactobacillales|f__Lactobacillaceae|g__Lentilactobacillus	0.1
Genus	k__Bacteria|p__Proteobacteria|c__Betaproteobacteria|o__Burkholderiales|f__Comamonadaceae|g__Pelomonas	0.1
Genus	k__Bacteria|p__Proteobacteria|c__Betaproteobacteria|o__Burkholderiales|f__Comamonadaceae|g__Franklinella	0.1
Genus	k__Bacteria|p__Proteobacteria|c__Gammaproteobacteria|o__Enterobacterales|f__Enterobacteriaceae|g__Enterobacteriaceae_unclassified	0.1
Genus	k__Bacteria|p__Firmicutes|c__Clostridia|o__Eubacteriales|f__Lachnospiraceae|g__Eisenbergiella	0.1
Genus	k__Bacteria|p__Firmicutes|c__Clostridia|o__Eubacteriales|f__Peptostreptococcaceae|g__Intestinibacter	0.1
Genus	k__Bacteria|p__Actinobacteria|c__Actinomycetia|o__Propionibacteriales|f__Propionibacteriaceae|g__Vaginimicrobium	0.1
Genus	k__Bacteria|p__Firmicutes|c__Bacilli|o__Lactobacillales|f__Aerococcaceae|g__Ruoffia	0.09
Genus	k__Bacteria|p__Proteobacteria|c__Gammaproteobacteria|o__Oceanospirillales|f__Halomonadaceae|g__Halomonas	0.09
Genus	k__Bacteria|p__Proteobacteria|c__Betaproteobacteria|o__Burkholderiales|f__Comamonadaceae|g__Comamonadaceae_unclassified	0.09
Genus	k__Bacteria|p__Proteobacteria|c__Gammaproteobacteria|o__Enterobacterales|f__Yersiniaceae|g__Rouxiella	0.09
Genus	k__Bacteria|p__Firmicutes|c__Clostridia|o__Eubacteriales|f__Lachnospiraceae|g__Waltera	0.09
Genus	k__Bacteria|p__Firmicutes|c__CFGB76352|o__OFGB76352|f__FGB76352|g__GGB4571	0.09
Genus	k__Bacteria|p__Firmicutes|c__Bacilli|o__Lactobacillales|f__Lactobacillaceae|g__GGB9602	0.09
Genus	k__Bacteria|p__Proteobacteria|c__Gammaproteobacteria|o__Enterobacterales|f__Enterobacteriaceae|g__Pseudescherichia	0.09
Genus	k__Bacteria|p__Firmicutes|c__CFGB10477|o__OFGB10477|f__FGB10477|g__GGB9345	0.09
Genus	k__Bacteria|p__Bacteroidetes|c__Bacteroidia|o__Bacteroidales|f__Rikenellaceae|g__GGB3277	0.09
Genus	k__Bacteria|p__Bacteroidetes|c__CFGB4405|o__OFGB4405|f__FGB4405|g__GGB1266	0.09
Genus	k__Bacteria|p__Proteobacteria|c__Gammaproteobacteria|o__Xanthomonadales|f__Xanthomonadaceae|g__Vulcaniibacterium	0.09
Genus	k__Bacteria|p__Firmicutes|c__Clostridia|o__Eubacteriales|f__Peptostreptococcaceae|g__GGB4455	0.09
Genus	k__Bacteria|p__Firmicutes|c__Bacilli|o__Lactobacillales|f__Lactobacillaceae|g__Companilactobacillus	0.09
Genus	k__Bacteria|p__Firmicutes|c__Bacilli|o__Lactobacillales|f__Lactobacillaceae|g__GGB4599	0.09
Genus	k__Bacteria|p__Firmicutes|c__CFGB38642|o__OFGB38642|f__FGB38642|g__GGB9758	0.09
Genus	k__Bacteria|p__Firmicutes|c__Clostridia|o__Eubacteriales|f__Peptostreptococcaceae|g__GGB4456	0.08
Genus	k__Bacteria|p__Actinobacteria|c__Actinomycetia|o__Propionibacteriales|f__Propionibacteriaceae|g__Enemella	0.08
Genus	k__Bacteria|p__Bacteroidetes|c__Flavobacteriia|o__Flavobacteriales|f__Weeksellaceae|g__Cloacibacterium	0.08
Genus	k__Bacteria|p__Proteobacteria|c__Gammaproteobacteria|o__Enterobacterales|f__Erwiniaceae|g__Tatumella	0.08
Genus	k__Bacteria|p__Firmicutes|c__Clostridia|o__Eubacteriales|f__Lachnospiraceae|g__GGB3746	0.08
Genus	k__Bacteria|p__Firmicutes|c__CFGB16518|o__OFGB16518|f__FGB16518|g__GGB51111	0.08
Genus	k__Bacteria|p__Proteobacteria|c__Gammaproteobacteria|o__Enterobacterales|f__Enterobacteriaceae|g__Phytobacter	0.08
Genus	k__Bacteria|p__Firmicutes|c__Clostridia|o__Eubacteriales|f__Oscillospiraceae|g__Mageeibacillus	0.08
Genus	k__Bacteria|p__Firmicutes|c__Erysipelotrichia|o__Erysipelotrichales|f__Erysipelotrichaceae|g__Catenibacterium	0.08
Genus	k__Bacteria|p__Firmicutes|c__Clostridia|o__Eubacteriales|f__Clostridiaceae|g__Hungatella	0.08
Genus	k__Bacteria|p__Bacteroidetes|c__Bacteroidia|o__Bacteroidales|f__Rikenellaceae|g__GGB3278	0.08
Genus	k__Bacteria|p__Actinobacteria|c__Actinomycetia|o__Actinomycetales|f__Actinomycetaceae|g__Trueperella	0.08
Genus	k__Bacteria|p__Synergistetes|c__Synergistia|o__Synergistales|f__Synergistaceae|g__GGB9469	0.07
Genus	k__Bacteria|p__Bacteroidetes|c__Bacteroidia|o__Bacteroidales|f__Prevotellaceae|g__Paraprevotella	0.07
Genus	k__Bacteria|p__Firmicutes|c__Clostridia|o__Eubacteriales|f__Lachnospiraceae|g__Sellimonas	0.07
Genus	k__Bacteria|p__Proteobacteria|c__Alphaproteobacteria|o__Rhodobacterales|f__Rhodobacteraceae|g__GGB16040	0.07
Genus	k__Bacteria|p__Actinobacteria|c__Actinomycetia|o__Micrococcales|f__Dermatophilaceae|g__Piscicoccus	0.07
Genus	k__Bacteria|p__Actinobacteria|c__Actinomycetia|o__Actinomycetales|f__Actinomycetaceae|g__GGB753	0.07
Genus	k__Bacteria|p__Actinobacteria|c__Actinomycetia|o__Micrococcales|f__Microbacteriaceae|g__Agrococcus	0.07
Genus	k__Bacteria|p__Actinobacteria|c__Actinomycetia|o__Micrococcales|f__Microbacteriaceae|g__Mycetocola	0.07
Genus	k__Bacteria|p__Proteobacteria|c__Betaproteobacteria|o__Burkholderiales|f__Alcaligenaceae|g__Alcaligenes	0.07
Genus	k__Bacteria|p__Proteobacteria|c__Alphaproteobacteria|o__Sphingomonadales|f__Erythrobacteraceae|g__Erythrobacter	0.07
Genus	k__Bacteria|p__Actinobacteria|c__Actinomycetia|o__Propionibacteriales|f__Propionibacteriaceae|g__Acidipropionibacterium	0.07
Genus	k__Bacteria|p__Firmicutes|c__Bacilli|o__Lactobacillales|f__Lactobacillaceae|g__Levilactobacillus	0.07
Genus	k__Bacteria|p__Bacteroidetes|c__Flavobacteriia|o__Flavobacteriales|f__Weeksellaceae|g__Elizabethkingia	0.07
Genus	k__Bacteria|p__Bacteroidetes|c__Bacteroidia|o__Bacteroidales|f__Odoribacteraceae|g__Butyricimonas	0.07
Genus	k__Bacteria|p__Actinobacteria|c__Actinomycetia|o__Micrococcales|f__Sanguibacteraceae|g__Sanguibacter	0.06
Genus	k__Bacteria|p__Proteobacteria|c__Alphaproteobacteria|o__Rickettsiales|f__Rickettsiaceae|g__Rickettsia	0.06
Genus	k__Bacteria|p__Proteobacteria|c__Alphaproteobacteria|o__Hyphomicrobiales|f__Bradyrhizobiaceae|g__Afipia	0.06
Genus	k__Bacteria|p__Bacteroidetes|c__Cytophagia|o__Cytophagales|f__Cytophagaceae|g__Spirosoma	0.06
Genus	k__Bacteria|p__Actinobacteria|c__Actinomycetia|o__Propionibacteriales|f__Nocardioidaceae|g__Aeromicrobium	0.06
Genus	k__Bacteria|p__Actinobacteria|c__Actinomycetia|o__Micrococcales|f__Ornithinimicrobiaceae|g__Serinicoccus	0.06
Genus	k__Bacteria|p__Firmicutes|c__Clostridia|o__Eubacteriales|f__Oscillospiraceae|g__Monoglobus	0.06
Genus	k__Bacteria|p__Proteobacteria|c__Gammaproteobacteria|o__Moraxellales|f__Moraxellaceae|g__Amnimonas	0.06
Genus	k__Bacteria|p__Firmicutes|c__Clostridia|o__Eubacteriales|f__Oscillospiraceae|g__Neglectibacter	0.06
Genus	k__Bacteria|p__Actinobacteria|c__Actinomycetia|o__Micrococcales|f__Promicromonosporaceae|g__Cellulosimicrobium	0.06
Genus	k__Bacteria|p__Firmicutes|c__Bacilli|o__Lactobacillales|f__Lactobacillaceae|g__GGB4605	0.06
Genus	k__Bacteria|p__Firmicutes|c__Clostridia|o__Eubacteriales|f__Oscillospiraceae|g__GGB9635	0.06
Genus	k__Bacteria|p__Firmicutes|c__Clostridia|o__Eubacteriales|f__Oscillospiraceae|g__GGB33469	0.06
Genus	k__Bacteria|p__Bacteroidetes|c__Flavobacteriia|o__Flavobacteriales|f__Flavobacteriaceae|g__Formosa	0.06
Genus	k__Bacteria|p__Proteobacteria|c__Betaproteobacteria|o__Burkholderiales|f__Sutterellaceae|g__Dakarella	0.06
Genus	k__Bacteria|p__Proteobacteria|c__Betaproteobacteria|o__Burkholderiales|f__Burkholderiaceae|g__Cupriavidus	0.06
Genus	k__Bacteria|p__Actinobacteria|c__Actinomycetia|o__Micrococcales|f__Beutenbergiaceae|g__Miniimonas	0.06
Genus	k__Bacteria|p__Proteobacteria|c__Betaproteobacteria|o__Burkholderiales|f__Comamonadaceae|g__Vandammella	0.06
Genus	k__Bacteria|p__Proteobacteria|c__CFGB2397|o__OFGB2397|f__FGB2397|g__GGB36599	0.06
Genus	k__Bacteria|p__Proteobacteria|c__Alphaproteobacteria|o__Sphingomonadales|f__Sphingomonadaceae|g__GGB26228	0.06
Genus	k__Bacteria|p__Actinobacteria|c__Actinomycetia|o__Nakamurellales|f__Nakamurellaceae|g__Nakamurella	0.06
Genus	k__Bacteria|p__Actinobacteria|c__Actinomycetia|o__Pseudonocardiales|f__Pseudonocardiaceae|g__Pseudonocardia	0.06
Genus	k__Bacteria|p__Proteobacteria|c__Betaproteobacteria|o__Burkholderiales|f__Sutterellaceae|g__Parasutterella	0.06
Genus	k__Bacteria|p__Proteobacteria|c__Alphaproteobacteria|o__Hyphomicrobiales|f__Boseaceae|g__Bosea	0.06
Genus	k__Bacteria|p__Proteobacteria|c__Gammaproteobacteria|o__Alteromonadales|f__Pseudoalteromonadaceae|g__Pseudoalteromonas	0.06
Genus	k__Bacteria|p__Proteobacteria|c__Gammaproteobacteria|o__Enterobacterales|f__Enterobacteriaceae|g__Atlantibacter	0.06
Genus	k__Bacteria|p__Proteobacteria|c__Alphaproteobacteria|o__Rhodobacterales|f__Rhodobacteraceae|g__Haematobacter	0.06
Genus	k__Bacteria|p__Proteobacteria|c__Betaproteobacteria|o__Burkholderiales|f__Alcaligenaceae|g__Bordetella	0.06
Genus	k__Bacteria|p__Actinobacteria|c__CFGB1778|o__OFGB1778|f__FGB1778|g__GGB80036	0.06
Genus	k__Bacteria|p__Firmicutes|c__Clostridia|o__Eubacteriales|f__Peptostreptococcaceae|g__Criibacterium	0.06
Genus	k__Bacteria|p__Firmicutes|c__Clostridia|o__Eubacteriales|f__Peptostreptococcaceae|g__GGB3267	0.06
Genus	k__Bacteria|p__Actinobacteria|c__Coriobacteriia|o__Eggerthellales|f__Eggerthellaceae|g__Adlercreutzia	0.06
Genus	k__Bacteria|p__Actinobacteria|c__Actinomycetia|o__Micrococcales|f__Microbacteriaceae|g__Leifsonia	0.06
Genus	k__Bacteria|p__Actinobacteria|c__Actinomycetia|o__Propionibacteriales|f__Propionibacteriaceae|g__Naumannella	0.06
Genus	k__Bacteria|p__Bacteroidetes|c__Bacteroidia|o__Bacteroidales|f__Rikenellaceae|g__Rikenellaceae_unclassified	0.06
Genus	k__Bacteria|p__Firmicutes|c__Negativicutes|o__Selenomonadales|f__Selenomonadaceae|g__GGB79734	0.06
Genus	k__Bacteria|p__Proteobacteria|c__Gammaproteobacteria|o__Enterobacterales|f__Enterobacteriaceae|g__Lelliottia	0.06
Genus	k__Bacteria|p__Proteobacteria|c__Alphaproteobacteria|o__Hyphomicrobiales|f__Rhizobiaceae|g__GGB77831	0.05
Genus	k__Bacteria|p__Proteobacteria|c__Gammaproteobacteria|o__Vibrionales|f__Vibrionaceae|g__Vibrio	0.05
Genus	k__Bacteria|p__Firmicutes|c__Erysipelotrichia|o__Erysipelotrichales|f__Erysipelotrichaceae|g__Erysipelotrichaceae_unclassified	0.05
Genus	k__Bacteria|p__Proteobacteria|c__Betaproteobacteria|o__Burkholderiales|f__Burkholderiaceae|g__Burkholderia	0.05
Genus	k__Bacteria|p__Acidobacteria|c__Acidobacteriia|o__Acidobacteriales|f__Acidobacteriaceae|g__Candidatus_Sulfotelmatobacter	0.05
Genus	k__Bacteria|p__Firmicutes|c__CFGB3012|o__OFGB3012|f__FGB3012|g__GGB9480	0.05
Genus	k__Bacteria|p__Firmicutes|c__Clostridia|o__Eubacteriales|f__Lachnospiraceae|g__GGB3602	0.05
Genus	k__Bacteria|p__Proteobacteria|c__Gammaproteobacteria|o__Pasteurellales|f__Pasteurellaceae|g__Canicola	0.05
Genus	k__Bacteria|p__Actinobacteria|c__Actinomycetia|o__Streptomycetales|f__Streptomycetaceae|g__GGB71904	0.05
Genus	k__Bacteria|p__Actinobacteria|c__Actinomycetia|o__Propionibacteriales|f__Propionibacteriaceae|g__Parenemella	0.05
Genus	k__Bacteria|p__Proteobacteria|c__Alphaproteobacteria|o__Hyphomicrobiales|f__Rhizobiaceae|g__Shinella	0.05
Genus	k__Bacteria|p__Firmicutes|c__CFGB72924|o__OFGB72924|f__FGB72924|g__GGB3612	0.05
Genus	k__Bacteria|p__Firmicutes|c__Clostridia|o__Clostridia_unclassified|f__Clostridia_unclassified|g__GGB3363	0.05
Genus	k__Bacteria|p__Firmicutes|c__Tissierellia|o__Tissierellales|f__Peptoniphilaceae|g__Murdochiella	0.05
Genus	k__Bacteria|p__Proteobacteria|c__Betaproteobacteria|o__Rhodocyclales|f__Zoogloeaceae|g__Zoogloea	0.05
Genus	k__Bacteria|p__Actinobacteria|c__CFGB76796|o__OFGB76796|f__FGB76796|g__GGB9369	0.05
Genus	k__Bacteria|p__Proteobacteria|c__Betaproteobacteria|o__Burkholderiales|f__Burkholderiaceae|g__Paraburkholderia	0.05
Genus	k__Bacteria|p__Proteobacteria|c__Alphaproteobacteria|o__Hyphomicrobiales|f__Phyllobacteriaceae|g__Aquamicrobium	0.05
Genus	k__Bacteria|p__Firmicutes|c__Clostridia|o__Eubacteriales|f__Eubacteriales_unclassified|g__Intestinimonas	0.05
Genus	k__Bacteria|p__Firmicutes|c__Clostridia|o__Eubacteriales|f__Oscillospiraceae|g__GGB9642	0.05
Genus	k__Bacteria|p__Bacteroidetes|c__Flavobacteriia|o__Flavobacteriales|f__Weeksellaceae|g__Weeksellaceae_unclassified	0.05
Genus	k__Bacteria|p__Proteobacteria|c__Gammaproteobacteria|o__Enterobacterales|f__Pectobacteriaceae|g__Pectobacterium	0.05
Genus	k__Bacteria|p__Proteobacteria|c__Gammaproteobacteria|o__Alteromonadales|f__Alteromonadaceae|g__Alishewanella	0.05
Genus	k__Bacteria|p__Proteobacteria|c__Hydrogenophilalia|o__Hydrogenophilales|f__Hydrogenophilales_unclassified|g__Pelomicrobium	0.05
Genus	k__Bacteria|p__Firmicutes|c__CFGB75721|o__OFGB75721|f__FGB75721|g__GGB9524	0.05
Genus	k__Bacteria|p__Firmicutes|c__CFGB9119|o__OFGB9119|f__FGB9119|g__GGB4651	0.05
Genus	k__Bacteria|p__Bacteroidetes|c__Flavobacteriia|o__Flavobacteriales|f__Weeksellaceae|g__Weeksella	0.05
Genus	k__Bacteria|p__Firmicutes|c__Bacilli|o__Lactobacillales|f__Lactobacillaceae|g__GGB4567	0.05
Genus	k__Bacteria|p__Actinobacteria|c__Actinomycetia|o__Micrococcales|f__Brevibacteriaceae|g__Sediminivirga	0.05
Genus	k__Bacteria|p__Firmicutes|c__Bacilli|o__Lactobacillales|f__Carnobacteriaceae|g__Desemzia	0.05
Genus	k__Bacteria|p__Proteobacteria|c__Betaproteobacteria|o__Burkholderiales|f__Oxalobacteraceae|g__Herbaspirillum	0.05
Genus	k__Bacteria|p__Proteobacteria|c__Betaproteobacteria|o__Burkholderiales|f__Burkholderiales_unclassified|g__Tepidimonas	0.05
Genus	k__Bacteria|p__Actinobacteria|c__Actinomycetia|o__Propionibacteriales|f__Propionibacteriaceae|g__Brevilactibacter	0.04
Genus	k__Bacteria|p__Actinobacteria|c__Actinomycetia|o__Propionibacteriales|f__Propionibacteriaceae|g__Propioniciclava	0.04
Genus	k__Bacteria|p__Firmicutes|c__Bacilli|o__Bacillales|f__Bacillaceae|g__Metabacillus	0.04
Genus	k__Bacteria|p__Firmicutes|c__CFGB2880|o__OFGB2880|f__FGB2880|g__GGB9184	0.04
Genus	k__Bacteria|p__Bacteroidetes|c__Cytophagia|o__Cytophagales|f__Spirosomaceae|g__Dyadobacter	0.04
Genus	k__Bacteria|p__Proteobacteria|c__Betaproteobacteria|o__Burkholderiales|f__Burkholderiales_unclassified|g__Xylophilus	0.04
Genus	k__Bacteria|p__Firmicutes|c__CFGB1292|o__OFGB1292|f__FGB1292|g__GGB3109	0.04
Genus	k__Bacteria|p__Firmicutes|c__CFGB76465|o__OFGB76465|f__FGB76465|g__GGB80140	0.04
Genus	k__Bacteria|p__Proteobacteria|c__Alphaproteobacteria|o__Sphingomonadales|f__Erythrobacteraceae|g__Altererythrobacter	0.04
Genus	k__Bacteria|p__Proteobacteria|c__Gammaproteobacteria|o__Enterobacterales|f__Enterobacteriaceae|g__Pluralibacter	0.04
Genus	k__Bacteria|p__Actinobacteria|c__Actinomycetia|o__Micrococcales|f__Micrococcaceae|g__Tersicoccus	0.04
Genus	k__Bacteria|p__Actinobacteria|c__Actinomycetia|o__Propionibacteriales|f__Propionibacteriaceae|g__Microlunatus	0.04
Genus	k__Bacteria|p__Bacteroidetes|c__Flavobacteriia|o__Flavobacteriales|f__Weeksellaceae|g__GGB24255	0.04
Genus	k__Bacteria|p__Firmicutes|c__Bacilli|o__Bacillales|f__Planococcaceae|g__Tetzosporium	0.04
Genus	k__Bacteria|p__Proteobacteria|c__Hydrogenophilalia|o__Hydrogenophilales|f__Hydrogenophilaceae|g__Tepidiphilus	0.04
Genus	k__Bacteria|p__Bacteria_unclassified|c__Bacteria_unclassified|o__Bacteria_unclassified|f__Bacteria_unclassified|g__Vermiphilus	0.04
Genus	k__Bacteria|p__Proteobacteria|c__Alphaproteobacteria|o__Sphingomonadales|f__Sphingomonadaceae|g__Sphingorhabdus	0.04
Genus	k__Bacteria|p__Actinobacteria|c__Actinomycetia|o__Micrococcales|f__Microbacteriaceae|g__Agromyces	0.04
Genus	k__Bacteria|p__Firmicutes|c__Bacilli|o__Bacillales|f__Bacillaceae|g__Neobacillus	0.04
Genus	k__Bacteria|p__Firmicutes|c__Bacilli|o__Bacillales|f__Planococcaceae|g__Kurthia	0.04
Genus	k__Bacteria|p__Firmicutes|c__Clostridia|o__Eubacteriales|f__Clostridiaceae|g__GGB27106	0.04
Genus	k__Eukaryota|p__Ascomycota|c__Eurotiomycetes|o__Eurotiales|f__Aspergillaceae|g__Aspergillus	0.04
Genus	k__Bacteria|p__Actinobacteria|c__Actinomycetia|o__Micrococcales|f__Microbacteriaceae|g__Canibacter	0.04
Genus	k__Bacteria|p__Bacteria_unclassified|c__CFGB76763|o__OFGB76763|f__FGB76763|g__GGB79973	0.04
Genus	k__Bacteria|p__Firmicutes|c__Clostridia|o__Clostridiales|f__Clostridiales_unclassified|g__Lawsonibacter	0.04
Genus	k__Bacteria|p__Firmicutes|c__Bacilli|o__Bacillales|f__Paenibacillaceae|g__Brevibacillus	0.04
Genus	k__Bacteria|p__Firmicutes|c__Erysipelotrichia|o__Erysipelotrichales|f__Coprobacillaceae|g__Coprobacillus	0.04
Genus	k__Bacteria|p__Proteobacteria|c__Gammaproteobacteria|o__Enterobacterales|f__Enterobacteriaceae|g__GGB1354	0.04
Genus	k__Bacteria|p__Firmicutes|c__Bacilli|o__Bacillales|f__Bacillaceae|g__Peribacillus	0.04
Genus	k__Bacteria|p__Firmicutes|c__Clostridia|o__Eubacteriales|f__Clostridiaceae|g__GGB3175	0.04
Genus	k__Bacteria|p__Firmicutes|c__Clostridia|o__Eubacteriales|f__Oscillospiraceae|g__GGB9707	0.04
Genus	k__Bacteria|p__Proteobacteria|c__Betaproteobacteria|o__Nitrosomonadales|f__Sterolibacteriaceae|g__Methyloversatilis	0.04
Genus	k__Bacteria|p__Proteobacteria|c__Gammaproteobacteria|o__Enterobacterales|f__Morganellaceae|g__Proteus	0.04
Genus	k__Bacteria|p__Proteobacteria|c__Betaproteobacteria|o__Burkholderiales|f__Comamonadaceae|g__GGB77983	0.04
Genus	k__Bacteria|p__Firmicutes|c__Bacilli|o__Lactobacillales|f__Aerococcaceae|g__Globicatella	0.04
Genus	k__Bacteria|p__Actinobacteria|c__Actinomycetia|o__Micrococcales|f__Micrococcaceae|g__Auritidibacter	0.04
Genus	k__Bacteria|p__Firmicutes|c__CFGB76352|o__OFGB76352|f__FGB76352|g__GGB4593	0.03
Genus	k__Bacteria|p__Spirochaetes|c__Spirochaetia|o__Leptospirales|f__Leptospiraceae|g__Leptospira	0.03
Genus	k__Bacteria|p__Bacteroidetes|c__Flavobacteriia|o__Flavobacteriales|f__Weeksellaceae|g__GGB24256	0.03
Genus	k__Bacteria|p__Actinobacteria|c__Actinomycetia|o__Micrococcales|f__Intrasporangiaceae|g__Arsenicicoccus	0.03
Genus	k__Bacteria|p__Fusobacteria|c__CFGB76375|o__OFGB76375|f__FGB76375|g__GGB4386	0.03
Genus	k__Bacteria|p__Proteobacteria|c__Betaproteobacteria|o__Rhodocyclales|f__Azonexaceae|g__Azonexus	0.03
Genus	k__Archaea|p__Thaumarchaeota|c__Thaumarchaeota_unclassified|o__Nitrosopumilales|f__Nitrosopumilaceae|g__Nitrosopumilus	0.03
Genus	k__Bacteria|p__Proteobacteria|c__Betaproteobacteria|o__Burkholderiales|f__Oxalobacteraceae|g__Oxalobacteraceae_unclassified	0.03
Genus	k__Bacteria|p__Actinobacteria|c__Actinomycetia|o__Micrococcales|f__Micrococcaceae|g__Neomicrococcus	0.03
Genus	k__Bacteria|p__Tenericutes|c__CFGB1787|o__OFGB1787|f__FGB1787|g__GGB4745	0.03
Genus	k__Bacteria|p__Firmicutes|c__Clostridia|o__Eubacteriales|f__Oscillospiraceae|g__GGB9739	0.03
Genus	k__Bacteria|p__Firmicutes|c__Clostridia|o__Eubacteriales|f__Peptostreptococcaceae|g__Peptacetobacter	0.03
Genus	k__Bacteria|p__Fusobacteria|c__CFGB76370|o__OFGB76370|f__FGB76370|g__GGB79751	0.03
Genus	k__Bacteria|p__Actinobacteria|c__Actinomycetia|o__Propionibacteriales|f__Propionibacteriaceae|g__Propioniferax	0.03
Genus	k__Bacteria|p__Proteobacteria|c__Betaproteobacteria|o__Burkholderiales|f__Comamonadaceae|g__Curvibacter	0.03
Genus	k__Bacteria|p__Proteobacteria|c__Gammaproteobacteria|o__Enterobacterales|f__Yersiniaceae|g__Yersinia	0.03
Genus	k__Bacteria|p__Proteobacteria|c__Gammaproteobacteria|o__Moraxellales|f__Moraxellaceae|g__Alkanindiges	0.03
Genus	k__Bacteria|p__Bacteroidetes|c__Flavobacteriia|o__Flavobacteriales|f__Flavobacteriaceae|g__Myroides	0.03
Genus	k__Bacteria|p__Thermotogae|c__Thermotogae|o__Thermotogales|f__Fervidobacteriaceae|g__Fervidobacterium	0.03
Genus	k__Bacteria|p__Proteobacteria|c__Hydrogenophilalia|o__Hydrogenophilales|f__Hydrogenophilaceae|g__Hydrogenophilus	0.03
Genus	k__Bacteria|p__Bacteroidetes|c__Flavobacteriia|o__Flavobacteriales|f__Weeksellaceae|g__Cruoricaptor	0.03
Genus	k__Bacteria|p__Proteobacteria|c__Gammaproteobacteria|o__Enterobacterales|f__Yersiniaceae|g__Chimaeribacter	0.03
Genus	k__Bacteria|p__Proteobacteria|c__Alphaproteobacteria|o__Rhodospirillales|f__Azospirillaceae|g__Azospirillum	0.03
Genus	k__Bacteria|p__Firmicutes|c__Clostridia|o__Eubacteriales|f__Oscillospiraceae|g__GGB33928	0.03
Genus	k__Bacteria|p__Firmicutes|c__Clostridia|o__Eubacteriales|f__Lachnospiraceae|g__GGB3653	0.03
Genus	k__Bacteria|p__Firmicutes|c__Clostridia|o__Eubacteriales|f__Clostridiaceae|g__GGB9063	0.03
Genus	k__Bacteria|p__Firmicutes|c__Clostridia|o__Candidatus_Borkfalkiales|f__Candidatus_Borkfalkiaceae|g__Candidatus_Borkfalkia	0.03
Genus	k__Bacteria|p__Proteobacteria|c__Alphaproteobacteria|o__Hyphomicrobiales|f__Aurantimonadaceae|g__Jiella	0.03
Genus	k__Bacteria|p__Firmicutes|c__Clostridia|o__Eubacteriales|f__Lachnospiraceae|g__GGB9176	0.03
Genus	k__Bacteria|p__Firmicutes|c__Clostridia|o__Eubacteriales|f__Clostridiaceae|g__GGB9061	0.03
Genus	k__Bacteria|p__Firmicutes|c__CFGB1227|o__OFGB1227|f__FGB1227|g__GGB3005	0.03
Genus	k__Bacteria|p__Firmicutes|c__Erysipelotrichia|o__Erysipelotrichales|f__Erysipelotrichaceae|g__Longicatena	0.03
Genus	k__Bacteria|p__Firmicutes|c__Bacilli|o__Bacillales|f__Bacillaceae|g__Psychrobacillus	0.03
Genus	k__Bacteria|p__Firmicutes|c__Bacilli|o__Bacillales|f__Bacillaceae|g__Alkalihalobacillus	0.03
Genus	k__Bacteria|p__Proteobacteria|c__Betaproteobacteria|o__Neisseriales|f__Chromobacteriaceae|g__Gulbenkiania	0.03
Genus	k__Bacteria|p__Firmicutes|c__CFGB72926|o__OFGB72926|f__FGB72926|g__GGB3614	0.03
Genus	k__Bacteria|p__Firmicutes|c__Bacilli|o__Bacillales|f__Bacillaceae|g__Cytobacillus	0.03
Genus	k__Bacteria|p__Proteobacteria|c__Betaproteobacteria|o__Burkholderiales|f__Burkholderiales_unclassified|g__Aquincola	0.03
Genus	k__Bacteria|p__Actinobacteria|c__Actinomycetia|o__Actinomycetales|f__Actinomycetaceae|g__Flaviflexus	0.03
Genus	k__Bacteria|p__Proteobacteria|c__Gammaproteobacteria|o__Nevskiales|f__Sinobacteraceae|g__Hydrocarboniphaga	0.03
Genus	k__Bacteria|p__Actinobacteria|c__Actinomycetia|o__Micrococcales|f__Dermatophilaceae|g__Agilicoccus	0.02
Genus	k__Bacteria|p__Firmicutes|c__Clostridia|o__Eubacteriales|f__Lachnospiraceae|g__Butyrivibrio	0.02
Genus	k__Bacteria|p__Actinobacteria|c__Actinomycetia|o__Micrococcales|f__Jonesiaceae|g__Flavimobilis	0.02
Genus	k__Bacteria|p__Firmicutes|c__Bacilli|o__Bacillales|f__Planococcaceae|g__Planococcus	0.02
Genus	k__Bacteria|p__Firmicutes|c__Bacilli|o__Lactobacillales|f__Lactobacillaceae|g__Paucilactobacillus	0.02
Genus	k__Bacteria|p__Proteobacteria|c__Betaproteobacteria|o__Burkholderiales|f__Burkholderiales_unclassified|g__Roseateles	0.02
Genus	k__Bacteria|p__Firmicutes|c__Clostridia|o__Eubacteriales|f__Eubacteriaceae|g__GGB3724	0.02
Genus	k__Bacteria|p__Firmicutes|c__Bacilli|o__Lactobacillales|f__Lactobacillaceae|g__GGB74213	0.02
Genus	k__Bacteria|p__Firmicutes|c__CFGB76102|o__OFGB76102|f__FGB76102|g__GGB3548	0.02
Genus	k__Bacteria|p__Firmicutes|c__Clostridia|o__Eubacteriales|f__Oscillospiraceae|g__GGB38744	0.02
Genus	k__Bacteria|p__Proteobacteria|c__Alphaproteobacteria|o__Caulobacterales|f__Caulobacteraceae|g__Phenylobacterium	0.02
Genus	k__Bacteria|p__Chlamydiae|c__Chlamydiia|o__Chlamydiales|f__Chlamydiaceae|g__Chlamydia	0.02
Genus	k__Bacteria|p__Actinobacteria|c__Actinomycetia|o__Micrococcales|f__Beutenbergiaceae|g__Salana	0.02
Genus	k__Bacteria|p__Actinobacteria|c__Actinomycetia|o__Propionibacteriales|f__Propionibacteriaceae|g__GGB71854	0.02
Genus	k__Bacteria|p__Proteobacteria|c__Alphaproteobacteria|o__Sphingomonadales|f__Erythrobacteraceae|g__Tsuneonella	0.02
Genus	k__Bacteria|p__Firmicutes|c__Bacilli|o__Bacillales|f__Paenibacillaceae|g__Aneurinibacillus	0.02
Genus	k__Bacteria|p__Bacteroidetes|c__CFGB629|o__OFGB629|f__FGB629|g__GGB1495	0.02
Genus	k__Bacteria|p__Firmicutes|c__Clostridia|o__Eubacteriales|f__Oscillospiraceae|g__GGB3345	0.02
Genus	k__Bacteria|p__Proteobacteria|c__Alphaproteobacteria|o__Rhodospirillales|f__Acetobacteraceae|g__Endobacter	0.02
Genus	k__Bacteria|p__Firmicutes|c__Bacilli|o__Bacillales|f__Bacillaceae|g__Parageobacillus	0.02
Genus	k__Bacteria|p__Proteobacteria|c__Alphaproteobacteria|o__Hyphomicrobiales|f__Methylobacteriaceae|g__Enterovirga	0.02
Genus	k__Bacteria|p__Proteobacteria|c__Alphaproteobacteria|o__Hyphomicrobiales|f__Phyllobacteriaceae|g__Oryzicola	0.02
Genus	k__Bacteria|p__Actinobacteria|c__Actinomycetia|o__Micrococcales|f__Micrococcaceae|g__Pseudarthrobacter	0.02
Genus	k__Bacteria|p__Candidatus_Melainabacteria|c__CFGB2106|o__OFGB2106|f__FGB2106|g__GGB5980	0.02
Genus	k__Bacteria|p__Firmicutes|c__CFGB73062|o__OFGB73062|f__FGB73062|g__GGB9059	0.02
Genus	k__Bacteria|p__Firmicutes|c__Bacilli|o__Lactobacillales|f__Lactobacillaceae|g__GGB4559	0.02
Genus	k__Bacteria|p__Firmicutes|c__Bacilli|o__Lactobacillales|f__Lactobacillaceae|g__GGB4549	0.02
Genus	k__Bacteria|p__Proteobacteria|c__Gammaproteobacteria|o__Cellvibrionales|f__Cellvibrionaceae|g__Cellvibrio	0.02
Genus	k__Bacteria|p__Actinobacteria|c__Actinobacteria|o__Micrococcales|f__Microbacteriaceae|g__Rathayibacter	0.02
Genus	k__Bacteria|p__Actinobacteria|c__Actinomycetia|o__Propionibacteriales|f__Propionibacteriaceae|g__GGB71872	0.02
Genus	k__Bacteria|p__Actinobacteria|c__Actinomycetia|o__Micrococcales|f__Intrasporangiaceae|g__Tetrasphaera	0.02
Genus	k__Bacteria|p__Firmicutes|c__Bacilli|o__Lactobacillales|f__Lactobacillaceae|g__Schleiferilactobacillus	0.02
Genus	k__Bacteria|p__Cyanobacteria|c__Cyanobacteria_unclassified|o__Chroococcales|f__Entophysalidaceae|g__Chlorogloea	0.02
Genus	k__Bacteria|p__Bacteroidetes|c__Cytophagia|o__Cytophagales|f__Spirosomaceae|g__Pseudarcicella	0.02
Genus	k__Bacteria|p__Proteobacteria|c__Gammaproteobacteria|o__Enterobacterales|f__Enterobacteriaceae|g__Superficieibacter	0.02
Genus	k__Bacteria|p__Bacteroidetes|c__Cytophagia|o__Cytophagales|f__Hymenobacteraceae|g__Hymenobacter	0.02
Genus	k__Bacteria|p__Actinobacteria|c__Actinomycetia|o__Micrococcales|f__Micrococcaceae|g__Micrococcaceae_unclassified	0.02
Genus	k__Bacteria|p__Firmicutes|c__Bacilli|o__Bacillales|f__Bacillaceae|g__Lederbergia	0.02
Genus	k__Bacteria|p__Firmicutes|c__Bacilli|o__Bacillales|f__Planococcaceae|g__Sporosarcina	0.02
Genus	k__Bacteria|p__Firmicutes|c__Bacilli|o__Lactobacillales|f__Carnobacteriaceae|g__GGB73677	0.02
Genus	k__Bacteria|p__Firmicutes|c__CFGB1422|o__OFGB1422|f__FGB1422|g__GGB3486	0.02
Genus	k__Bacteria|p__Actinobacteria|c__Actinomycetia|o__Corynebacteriales|f__Nocardiaceae|g__Antrihabitans	0.02
Genus	k__Bacteria|p__Firmicutes|c__CFGB75522|o__OFGB75522|f__FGB75522|g__GGB4249	0.02
Genus	k__Bacteria|p__Firmicutes|c__CFGB75783|o__OFGB75783|f__FGB75783|g__GGB79908	0.02
Genus	k__Bacteria|p__Proteobacteria|c__Gammaproteobacteria|o__Aeromonadales|f__Succinivibrionaceae|g__GGB2738	0.02
Genus	k__Bacteria|p__Bacteroidetes|c__CFGB24868|o__OFGB24868|f__FGB24868|g__GGB44117	0.02
Genus	k__Bacteria|p__Actinobacteria|c__Coriobacteriia|o__Coriobacteriales|f__Coriobacteriaceae|g__GGB9400	0.02
Genus	k__Bacteria|p__Firmicutes|c__Clostridia|o__Eubacteriales|f__Oscillospiraceae|g__Fournierella	0.02
Genus	k__Bacteria|p__Firmicutes|c__Firmicutes_unclassified|o__Firmicutes_unclassified|f__Firmicutes_unclassified|g__GGB3680	0.02
Genus	k__Bacteria|p__Proteobacteria|c__Gammaproteobacteria|o__Aeromonadales|f__Succinivibrionaceae|g__GGB1154	0.02
Genus	k__Bacteria|p__Firmicutes|c__CFGB76106|o__OFGB76106|f__FGB76106|g__GGB3600	0.02
Genus	k__Bacteria|p__Firmicutes|c__Erysipelotrichia|o__Erysipelotrichales|f__Erysipelotrichaceae|g__Allobaculum	0.02
Genus	k__Bacteria|p__Actinobacteria|c__Rubrobacteria|o__Rubrobacterales|f__Rubrobacteraceae|g__Rubrobacter	0.02
Genus	k__Bacteria|p__Proteobacteria|c__Alphaproteobacteria|o__Rickettsiales|f__Anaplasmataceae|g__Wolbachia	0.02
Genus	k__Bacteria|p__Firmicutes|c__Bacilli|o__Bacillales|f__Bacillaceae|g__Calditerricola	0.02
Genus	k__Bacteria|p__Proteobacteria|c__Betaproteobacteria|o__Rhodocyclales|f__Azonexaceae|g__Dechloromonas	0.02
Genus	k__Bacteria|p__Actinobacteria|c__Actinomycetia|o__Micrococcales|f__Intrasporangiaceae|g__Ornithinibacter	0.02
Genus	k__Bacteria|p__Firmicutes|c__Clostridia|o__Eubacteriales|f__Clostridiaceae|g__Thermobrachium	0.02
Genus	k__Bacteria|p__Actinobacteria|c__Actinomycetia|o__Kineosporiales|f__Kineosporiaceae|g__Pseudokineococcus	0.02
Genus	k__Bacteria|p__Actinobacteria|c__Actinomycetia|o__Micrococcales|f__Micrococcales_unclassified|g__Timonella	0.02
Genus	k__Bacteria|p__Actinobacteria|c__Actinomycetia|o__Propionibacteriales|f__Propionibacteriaceae|g__GGB71847	0.02
Genus	k__Bacteria|p__Proteobacteria|c__Alphaproteobacteria|o__Rhodospirillales|f__Acetobacteraceae|g__Acidocella	0.02
Genus	k__Bacteria|p__Proteobacteria|c__Gammaproteobacteria|o__Xanthomonadales|f__Rhodanobacteraceae|g__Luteibacter	0.02
Genus	k__Bacteria|p__Actinobacteria|c__Actinomycetia|o__Micrococcales|f__Micrococcaceae|g__GGB71781	0.02
Genus	k__Bacteria|p__Proteobacteria|c__Alphaproteobacteria|o__Sphingomonadales|f__Sphingomonadaceae|g__Hankyongella	0.02
Genus	k__Bacteria|p__Proteobacteria|c__Alphaproteobacteria|o__Sphingomonadales|f__Sphingosinicellaceae|g__Sandaracinobacteroides	0.02
Genus	k__Bacteria|p__Proteobacteria|c__Alphaproteobacteria|o__Hyphomicrobiales|f__Xanthobacteraceae|g__Xanthobacter	0.02
Genus	k__Bacteria|p__Firmicutes|c__CFGB8822|o__OFGB8822|f__FGB8822|g__GGB42994	0.02
Genus	k__Bacteria|p__Firmicutes|c__Clostridia|o__Eubacteriales|f__Oscillospiraceae|g__Massiliimalia	0.02
Genus	k__Bacteria|p__Firmicutes|c__CFGB28775|o__OFGB28775|f__FGB28775|g__GGB3511	0.02
Genus	k__Bacteria|p__Firmicutes|c__Bacilli|o__Lactobacillales|f__Lactobacillaceae|g__Fructobacillus	0.02
Genus	k__Bacteria|p__Proteobacteria|c__Gammaproteobacteria|o__Xanthomonadales|f__Rhodanobacteraceae|g__Fulvimonas	0.02
Genus	k__Bacteria|p__Proteobacteria|c__Betaproteobacteria|o__Burkholderiales|f__Burkholderiales_unclassified|g__Aquariibacter	0.02
Genus	k__Bacteria|p__Proteobacteria|c__Alphaproteobacteria|o__Hyphomicrobiales|f__Rhizobiaceae|g__Neorhizobium	0.02
Genus	k__Bacteria|p__Proteobacteria|c__Alphaproteobacteria|o__Rhodobacterales|f__Rhodobacteraceae|g__Paenirhodobacter	0.02
Genus	k__Bacteria|p__Bacteroidetes|c__Bacteroidia|o__Bacteroidales|f__Bacteroidaceae|g__GGB4379	0.02
Genus	k__Bacteria|p__Proteobacteria|c__Alphaproteobacteria|o__Hyphomicrobiales|f__Methylobacteriaceae|g__Microvirga	0.02
Genus	k__Bacteria|p__Proteobacteria|c__Alphaproteobacteria|o__Sphingomonadales|f__Zymomonadaceae|g__Zymomonas	0.02
Genus	k__Bacteria|p__Proteobacteria|c__Alphaproteobacteria|o__Hyphomicrobiales|f__Hyphomicrobiaceae|g__Hyphomicrobium	0.02
Genus	k__Bacteria|p__Firmicutes|c__Bacilli|o__Bacillales|f__Bacillaceae|g__Alkalihalophilus	0.02
Genus	k__Bacteria|p__Candidatus_Saccharibacteria|c__CFGB23610|o__OFGB23610|f__FGB23610|g__GGB33537	0.02
Genus	k__Bacteria|p__Bacteroidetes|c__Cytophagia|o__Cytophagales|f__Spirosomaceae|g__Arcicella	0.02
Genus	k__Bacteria|p__Firmicutes|c__Clostridia|o__Eubacteriales|f__Lachnospiraceae|g__Faecalimonas	0.02
Genus	k__Bacteria|p__Proteobacteria|c__Gammaproteobacteria|o__Pseudomonadales|f__Pseudomonadaceae|g__Halopseudomonas	0.02
Genus	k__Bacteria|p__Proteobacteria|c__Betaproteobacteria|o__Burkholderiales|f__Alcaligenaceae|g__Alcaligenaceae_unclassified	0.02
Genus	k__Bacteria|p__Actinobacteria|c__Actinomycetia|o__Propionibacteriales|f__Propionibacteriaceae|g__GGB73496	0.02
Genus	k__Bacteria|p__Proteobacteria|c__Betaproteobacteria|o__Nitrosomonadales|f__Methylophilaceae|g__Methylophilus	0.02
Genus	k__Bacteria|p__Bacteroidetes|c__Sphingobacteriia|o__Sphingobacteriales|f__Sphingobacteriaceae|g__Nubsella	0.02
Genus	k__Bacteria|p__Proteobacteria|c__Betaproteobacteria|o__Burkholderiales|f__Alcaligenaceae|g__Pigmentiphaga	0.02
Genus	k__Bacteria|p__Bacteroidetes|c__Flavobacteriia|o__Flavobacteriales|f__Weeksellaceae|g__GGB24261	0.02
Genus	k__Bacteria|p__Proteobacteria|c__Betaproteobacteria|o__Burkholderiales|f__Alcaligenaceae|g__Verticiella	0.02
Genus	k__Bacteria|p__Proteobacteria|c__Gammaproteobacteria|o__Xanthomonadales|f__Rhodanobacteraceae|g__Dokdonella	0.02
Genus	k__Bacteria|p__Proteobacteria|c__Gammaproteobacteria|o__Xanthomonadales|f__Xanthomonadaceae|g__Thermomonas	0.02
Genus	k__Bacteria|p__Actinobacteria|c__Actinomycetia|o__Micrococcales|f__Micrococcaceae|g__Yaniella	0.02
Genus	k__Bacteria|p__Firmicutes|c__Bacilli|o__Lactobacillales|f__Enterococcaceae|g__Vagococcus	0.02
Genus	k__Bacteria|p__Firmicutes|c__Bacilli|o__Bacillales|f__Sporolactobacillaceae|g__Sinobaca	0.02
Genus	k__Bacteria|p__Proteobacteria|c__Betaproteobacteria|o__Burkholderiales|f__Burkholderiales_unclassified|g__Methylibium	0.02
Genus	k__Bacteria|p__Actinobacteria|c__Actinomycetia|o__Propionibacteriales|f__Propionibacteriaceae|g__GGB71855	0.02
Genus	k__Bacteria|p__Proteobacteria|c__CFGB13104|o__OFGB13104|f__FGB13104|g__GGB6612	0.02
Genus	k__Bacteria|p__Bacteroidetes|c__Bacteroidia|o__Bacteroidales|f__Rikenellaceae|g__GGB3280	0.02
Genus	k__Bacteria|p__Firmicutes|c__Bacilli|o__Lactobacillales|f__Lactobacillaceae|g__Apilactobacillus	0.02
Genus	k__Bacteria|p__Actinobacteria|c__Actinomycetia|o__Micrococcales|f__Dermatophilaceae|g__Mobilicoccus	0.02
Genus	k__Bacteria|p__Proteobacteria|c__Gammaproteobacteria|o__Enterobacterales|f__Pectobacteriaceae|g__Dickeya	0.02
Genus	k__Bacteria|p__Firmicutes|c__Clostridia|o__Eubacteriales|f__Oscillospiraceae|g__GGB9719	0.02
Genus	k__Bacteria|p__Actinobacteria|c__Actinomycetia|o__Corynebacteriales|f__Nocardiaceae|g__Nocardia	0.02
Genus	k__Bacteria|p__Firmicutes|c__Clostridia|o__Eubacteriales|f__Oscillospiraceae|g__Anaerotruncus	0.02
Genus	k__Bacteria|p__Actinobacteria|c__Coriobacteriia|o__Eggerthellales|f__Eggerthellaceae|g__Gordonibacter	0.02
Genus	k__Bacteria|p__Firmicutes|c__Clostridia|o__Eubacteriales|f__Oscillospiraceae|g__Pseudoflavonifractor	0.02
Genus	k__Bacteria|p__Proteobacteria|c__Epsilonproteobacteria|o__Campylobacterales|f__Helicobacteraceae|g__Helicobacter	0.02
Genus	k__Bacteria|p__Proteobacteria|c__Alphaproteobacteria|o__Hyphomicrobiales|f__Brucellaceae|g__Pseudochrobactrum	0.02
Genus	k__Bacteria|p__Proteobacteria|c__Alphaproteobacteria|o__Rhodospirillales|f__Acetobacteraceae|g__Tanticharoenia	0.02
Genus	k__Bacteria|p__Actinobacteria|c__Actinomycetia|o__Micrococcales|f__Intrasporangiaceae|g__Phycicoccus	0.02
Genus	k__Bacteria|p__Firmicutes|c__Bacilli|o__Lactobacillales|f__Enterococcaceae|g__GGB33512	0.02
Genus	k__Bacteria|p__Candidatus_Melainabacteria|c__Candidatus_Melainabacteria_unclassified|o__Candidatus_Gastranaerophilales|f__Candidatus_Gastranaerophilales_unclassified|g__Candidatus_Gastranaerophilales_unclassified	0.02
Genus	k__Bacteria|p__Firmicutes|c__Bacilli|o__Bacillales|f__Bacillaceae|g__Lysinibacillus	0.02
Genus	k__Bacteria|p__Firmicutes|c__Erysipelotrichia|o__Erysipelotrichales|f__Erysipelotrichaceae|g__Faecalicoccus	0.02
Genus	k__Bacteria|p__Proteobacteria|c__Gammaproteobacteria|o__Xanthomonadales|f__Rhodanobacteraceae|g__Rhodanobacter	0.02
Genus	k__Bacteria|p__Firmicutes|c__CFGB9120|o__OFGB9120|f__FGB9120|g__GGB4642	0.02
Genus	k__Bacteria|p__Actinobacteria|c__Actinomycetia|o__Micrococcales|f__Micrococcaceae|g__Enteractinococcus	0.02
Genus	k__Bacteria|p__Firmicutes|c__Clostridia|o__Eubacteriales|f__Lachnospiraceae|g__Anaerotignum	0.02
Genus	k__Bacteria|p__Proteobacteria|c__Gammaproteobacteria|o__Enterobacterales|f__Erwiniaceae|g__Kalamiella	0.02
Genus	k__Bacteria|p__Firmicutes|c__Clostridia|o__Eubacteriales|f__Oscillospiraceae|g__GGB9634	0.02
Genus	k__Bacteria|p__Firmicutes|c__Clostridia|o__Eubacteriales|f__Oscillospiraceae|g__GGB9627	0.02
Genus	k__Bacteria|p__Proteobacteria|c__Gammaproteobacteria|o__Pseudomonadales|f__Pseudomonadaceae|g__GGB9747	0.02
Genus	k__Bacteria|p__Firmicutes|c__CFGB76600|o__OFGB76600|f__FGB76600|g__GGB3257	0.02
Genus	k__Bacteria|p__Actinobacteria|c__Coriobacteriia|o__Coriobacteriales|f__Atopobiaceae|g__Paratractidigestivibacter	0.02
Genus	k__Bacteria|p__Firmicutes|c__Clostridia|o__Eubacteriales|f__Oscillospiraceae|g__GGB9614	0.02
Genus	k__Bacteria|p__Firmicutes|c__CFGB1011|o__OFGB1011|f__FGB1011|g__GGB2652	0.02
Genus	k__Bacteria|p__Firmicutes|c__CFGB1507|o__OFGB1507|f__FGB1507|g__GGB3819	0.02
Genus	k__Bacteria|p__Firmicutes|c__Erysipelotrichia|o__Erysipelotrichales|f__Erysipelotrichaceae|g__Holdemania	0.02
Genus	k__Bacteria|p__Actinobacteria|c__CFGB12107|o__OFGB12107|f__FGB12107|g__GGB34797	0.02
Genus	k__Bacteria|p__Firmicutes|c__Clostridia|o__Clostridia_unclassified|f__Clostridia_unclassified|g__Clostridia_unclassified	0.02
Genus	k__Bacteria|p__Firmicutes|c__Clostridia|o__Clostridia_unclassified|f__Clostridia_unclassified|g__GGB2982	0.02
Genus	k__Bacteria|p__Firmicutes|c__Clostridia|o__Eubacteriales|f__Lachnospiraceae|g__GGB51139	0.02
Genus	k__Bacteria|p__Firmicutes|c__Clostridia|o__Eubacteriales|f__Lachnospiraceae|g__GGB3497	0.02
Genus	k__Bacteria|p__Firmicutes|c__Clostridia|o__Eubacteriales|f__Christensenellaceae|g__Christensenellaceae_unclassified	0.02
Genus	k__Bacteria|p__Firmicutes|c__CFGB1126|o__OFGB1126|f__FGB1126|g__GGB2848	0.02
Genus	k__Bacteria|p__Firmicutes|c__Erysipelotrichia|o__Erysipelotrichales|f__Turicibacteraceae|g__Turicibacter	0.02
Genus	k__Bacteria|p__Firmicutes|c__Clostridia|o__Clostridia_unclassified|f__Clostridia_unclassified|g__GGB9534	0.02
Genus	k__Bacteria|p__Firmicutes|c__Clostridia|o__Clostridia_unclassified|f__Clostridia_unclassified|g__Candidatus_Pararuminococcus	0.02
Genus	k__Bacteria|p__Firmicutes|c__Clostridia|o__Eubacteriales|f__Oscillospiraceae|g__Anaerofilum	0.02
Genus	k__Bacteria|p__Firmicutes|c__Clostridia|o__Eubacteriales|f__Christensenellaceae|g__Christensenella	0.02
Genus	k__Bacteria|p__Firmicutes|c__Erysipelotrichia|o__Erysipelotrichales|f__Erysipelotrichaceae|g__Amedibacillus	0.02
Genus	k__Bacteria|p__Firmicutes|c__CFGB76101|o__OFGB76101|f__FGB76101|g__GGB3499	0.02
Genus	k__Bacteria|p__Proteobacteria|c__Betaproteobacteria|o__Burkholderiales|f__Oxalobacteraceae|g__GGB9081	0.02
Genus	k__Bacteria|p__Proteobacteria|c__Alphaproteobacteria|o__Rhodospirillales|f__Acetobacteraceae|g__Roseicella	0.02
Genus	k__Bacteria|p__Actinobacteria|c__Actinomycetia|o__Corynebacteriales|f__Gordoniaceae|g__Millisia	0.02
Genus	k__Bacteria|p__Proteobacteria|c__Alphaproteobacteria|o__Rhodobacterales|f__Rhodobacteraceae|g__Gemmobacter	0.02
Genus	k__Bacteria|p__Firmicutes|c__Bacilli|o__Bacillales|f__Bacillaceae|g__Caldibacillus	0.02
Genus	k__Bacteria|p__Firmicutes|c__Negativicutes|o__Acidaminococcales|f__Acidaminococcaceae|g__GGB4239	0.02
Genus	k__Bacteria|p__Firmicutes|c__Firmicutes_unclassified|o__Firmicutes_unclassified|f__Firmicutes_unclassified|g__Ndongobacter	0.02
Genus	k__Bacteria|p__Firmicutes|c__CFGB1227|o__OFGB1227|f__FGB1227|g__GGB3001	0.02
Genus	k__Bacteria|p__Actinobacteria|c__Actinomycetia|o__Micrococcales|f__Micrococcaceae|g__Paenarthrobacter	0.02
Genus	k__Bacteria|p__Firmicutes|c__Clostridia|o__Eubacteriales|f__Eubacteriales_unclassified|g__Neofamilia	0.02
Genus	k__Bacteria|p__Firmicutes|c__Bacilli|o__Bacillales|f__Bacillaceae|g__Niallia	0.02
Genus	k__Bacteria|p__Bacteroidetes|c__Flavobacteriia|o__Flavobacteriales|f__Weeksellaceae|g__Chishuiella	0.02
Genus	k__Bacteria|p__Firmicutes|c__Bacilli|o__Lactobacillales|f__Lactobacillaceae|g__GGB4564	0.02
Genus	k__Bacteria|p__Firmicutes|c__Bacilli|o__Lactobacillales|f__Lactobacillaceae|g__GGB4723	0.02
Genus	k__Bacteria|p__Firmicutes|c__CFGB3048|o__OFGB3048|f__FGB3048|g__GGB9561	0.02
Genus	k__Bacteria|p__Firmicutes|c__Clostridia|o__Eubacteriales|f__Clostridiaceae|g__Butyricicoccus	0.02
Genus	k__Bacteria|p__Firmicutes|c__Clostridia|o__Eubacteriales|f__Eubacteriaceae|g__GGB3722	0.02
Genus	k__Bacteria|p__Proteobacteria|c__Deltaproteobacteria|o__Deltaproteobacteria_unclassified|f__Deltaproteobacteria_unclassified|g__GGB36590	0.02
Genus	k__Bacteria|p__Firmicutes|c__CFGB15209|o__OFGB15209|f__FGB15209|g__GGB9293	0.02
Genus	k__Bacteria|p__Actinobacteria|c__Actinomycetia|o__Micrococcales|f__Microbacteriaceae|g__Frondihabitans	0.02
Genus	k__Bacteria|p__Actinobacteria|c__Actinomycetia|o__Micrococcales|f__Microbacteriaceae|g__Plantibacter	0.02
Genus	k__Bacteria|p__Firmicutes|c__CFGB9989|o__OFGB9989|f__FGB9989|g__GGB9712	0.02
Genus	k__Bacteria|p__Proteobacteria|c__Epsilonproteobacteria|o__Campylobacterales|f__Arcobacteraceae|g__Aliarcobacter	0.02
Genus	k__Bacteria|p__Proteobacteria|c__Gammaproteobacteria|o__Chromatiales|f__Chromatiaceae|g__Pararheinheimera	0.02
Genus	k__Bacteria|p__Deinococcus_Thermus|c__Deinococci|o__Trueperales|f__Trueperaceae|g__Truepera	0.02
Genus	k__Bacteria|p__Proteobacteria|c__Betaproteobacteria|o__Burkholderiales|f__Burkholderiaceae|g__Pandoraea	0.02
Genus	k__Bacteria|p__Proteobacteria|c__Gammaproteobacteria|o__Enterobacterales|f__Morganellaceae|g__Providencia	0.02
Genus	k__Bacteria|p__Actinobacteria|c__Actinomycetia|o__Streptomycetales|f__Streptomycetaceae|g__GGB64727	0.02
Genus	k__Bacteria|p__Proteobacteria|c__Betaproteobacteria|o__Burkholderiales|f__Burkholderiaceae|g__Caballeronia	0.02
Genus	k__Bacteria|p__Chlamydiae|c__Chlamydiia|o__Parachlamydiales|f__Parachlamydiaceae|g__Parachlamydia	0.02
Genus	k__Bacteria|p__Nitrospirae|c__Nitrospira|o__Nitrospirales|f__Nitrospiraceae|g__Nitrospira	0.02
Genus	k__Bacteria|p__Actinobacteria|c__Actinomycetia|o__Micrococcales|f__Microbacteriaceae|g__Frigoribacterium	0.02
Genus	k__Bacteria|p__Firmicutes|c__CFGB72899|o__OFGB72899|f__FGB72899|g__GGB4613	0.02
Genus	k__Bacteria|p__Proteobacteria|c__Alphaproteobacteria|o__Rhodobacterales|f__Rhodobacteraceae|g__Sinirhodobacter	0.02
Genus	k__Bacteria|p__Proteobacteria|c__Gammaproteobacteria|o__Pasteurellales|f__Pasteurellaceae|g__Gallibacterium	0.02
Genus	k__Bacteria|p__Firmicutes|c__CFGB10299|o__OFGB10299|f__FGB10299|g__GGB79996	0.02
Genus	k__Bacteria|p__Bacteroidetes|c__CFGB11479|o__OFGB11479|f__FGB11479|g__GGB1630	0.02
Genus	k__Bacteria|p__Firmicutes|c__Clostridia|o__Eubacteriales|f__Clostridiaceae|g__GGB4487	0.02
Genus	k__Bacteria|p__Proteobacteria|c__Alphaproteobacteria|o__Hyphomicrobiales|f__Lichenibacteriaceae|g__Lichenibacterium	0.02
Genus	k__Bacteria|p__Firmicutes|c__CFGB1011|o__OFGB1011|f__FGB1011|g__GGB2653	0.02
Genus	k__Bacteria|p__Proteobacteria|c__Alphaproteobacteria|o__Alphaproteobacteria_unclassified|f__Alphaproteobacteria_unclassified|g__Alphaproteobacteria_unclassified	0.02
Genus	k__Bacteria|p__Firmicutes|c__Bacilli|o__Lactobacillales|f__Aerococcaceae|g__Dolosicoccus	0.02
Genus	k__Bacteria|p__Bacteroidetes|c__Cytophagia|o__Cytophagales|f__Spirosomaceae|g__Fibrella	0.02
Genus	k__Bacteria|p__Proteobacteria|c__Gammaproteobacteria|o__Enterobacterales|f__Enterobacteriaceae|g__Cronobacter	0.02
Genus	k__Bacteria|p__Bacteroidetes|c__Bacteroidia|o__Bacteroidales|f__Muribaculaceae|g__GGB1461	0.02
Genus	k__Bacteria|p__Firmicutes|c__CFGB3069|o__OFGB3069|f__FGB3069|g__GGB9767	0.02
Genus	k__Bacteria|p__Firmicutes|c__CFGB45503|o__OFGB45503|f__FGB45503|g__GGB9790	0.02
Genus	k__Bacteria|p__Firmicutes|c__Bacilli|o__Lactobacillales|f__Lactobacillaceae|g__GGB9522	0.02
Genus	k__Bacteria|p__Firmicutes|c__CFGB10312|o__OFGB10312|f__FGB10312|g__GGB4644	0.02
Genus	k__Bacteria|p__Proteobacteria|c__Gammaproteobacteria|o__Aeromonadales|f__Succinivibrionaceae|g__Anaerobiospirillum	0.02
Genus	k__Bacteria|p__Bacteroidetes|c__Chitinophagia|o__Chitinophagales|f__Chitinophagaceae|g__Chitinophaga	0.02
Genus	k__Bacteria|p__Actinobacteria|c__Actinomycetia|o__Kineosporiales|f__Kineosporiaceae|g__Kineococcus	0.02
Genus	k__Bacteria|p__Proteobacteria|c__Betaproteobacteria|o__Burkholderiales|f__Oxalobacteraceae|g__Herminiimonas	0.02
Genus	k__Bacteria|p__Actinobacteria|c__Actinomycetia|o__Micrococcales|f__Micrococcaceae|g__GGB48229	0.02
Genus	k__Bacteria|p__Actinobacteria|c__Actinomycetia|o__Actinomycetales|f__Actinomycetaceae|g__Bowdeniella	0.02
Genus	k__Bacteria|p__Actinobacteria|c__Coriobacteriia|o__Eggerthellales|f__Eggerthellaceae|g__GGB4684	0.02
Genus	k__Bacteria|p__Bacteroidetes|c__Bacteroidia|o__Bacteroidales|f__Rikenellaceae|g__GGB3281	0.02
Genus	k__Bacteria|p__Firmicutes|c__CFGB9581|o__OFGB9581|f__FGB9581|g__GGB9581	0.02
Genus	k__Bacteria|p__Proteobacteria|c__CFGB76483|o__OFGB76483|f__FGB76483|g__GGB6572	0.02
Genus	k__Bacteria|p__Firmicutes|c__Clostridia|o__Eubacteriales|f__Eubacteriaceae|g__Eubacteriaceae_unclassified	0.02
Genus	k__Bacteria|p__Proteobacteria|c__Gammaproteobacteria|o__Moraxellales|f__Moraxellaceae|g__GGB72452	0.02
Genus	k__Bacteria|p__Firmicutes|c__Clostridia|o__Clostridia_unclassified|f__Clostridia_unclassified|g__GGB13404	0.02
Genus	k__Bacteria|p__Firmicutes|c__CFGB3070|o__OFGB3070|f__FGB3070|g__GGB9512	0.02
Genus	k__Bacteria|p__Proteobacteria|c__Betaproteobacteria|o__Rhodocyclales|f__Rhodocyclaceae|g__Oryzomicrobium	0.02
Genus	k__Bacteria|p__Firmicutes|c__Bacilli|o__Lactobacillales|f__Lactobacillaceae|g__Loigolactobacillus	0.02
Genus	k__Bacteria|p__Proteobacteria|c__Betaproteobacteria|o__Neisseriales|f__Chromobacteriaceae|g__Vogesella	0.02
Genus	k__Bacteria|p__Proteobacteria|c__Alphaproteobacteria|o__Rhodobacterales|f__Rhodobacteraceae|g__Rhodobacter	0.02
Genus	k__Bacteria|p__Proteobacteria|c__Alphaproteobacteria|o__Rhodospirillales|f__Rhodospirillaceae|g__Rhodospirillaceae_unclassified	0.02
Genus	k__Bacteria|p__Firmicutes|c__Negativicutes|o__Acidaminococcales|f__Acidaminococcaceae|g__GGB4243	0.02
Genus	k__Bacteria|p__Proteobacteria|c__Gammaproteobacteria|o__Pseudomonadales|f__Pseudomonadaceae|g__Denitrificimonas	0.02
Genus	k__Bacteria|p__Proteobacteria|c__Betaproteobacteria|o__Burkholderiales|f__Sutterellaceae|g__Mesosutterella	0.02
Genus	k__Bacteria|p__Firmicutes|c__Bacilli|o__Bacillales|f__Sporolactobacillaceae|g__Caenibacillus	0.02
Genus	k__Bacteria|p__Actinobacteria|c__Actinomycetia|o__Sporichthyales|f__Sporichthyaceae|g__Epidermidibacterium	0.02
Genus	k__Bacteria|p__Actinobacteria|c__Actinomycetia|o__Propionibacteriales|f__Nocardioidaceae|g__Micropruina	0.02
Genus	k__Bacteria|p__Proteobacteria|c__Betaproteobacteria|o__Nitrosomonadales|f__Methylophilaceae|g__GGB40645	0.02
Genus	k__Bacteria|p__Bacteroidetes|c__Bacteroidia|o__Bacteroidales|f__Dysgonomonadaceae|g__Dysgonomonas	0.02
Genus	k__Bacteria|p__Firmicutes|c__CFGB1226|o__OFGB1226|f__FGB1226|g__GGB2998	0.02
Genus	k__Bacteria|p__Proteobacteria|c__Alphaproteobacteria|o__Hyphomicrobiales|f__Chelatococcaceae|g__Camelimonas	0.02
Genus	k__Bacteria|p__Bacteroidetes|c__CFGB658|o__OFGB658|f__FGB658|g__GGB1627	0.02
Genus	k__Bacteria|p__Proteobacteria|c__Alphaproteobacteria|o__Hyphomicrobiales|f__Rhizobiaceae|g__Pseudorhizobium	0.02
Genus	k__Bacteria|p__Firmicutes|c__Clostridia|o__Eubacteriales|f__Lachnospiraceae|g__Extibacter	0.02
Genus	k__Bacteria|p__Firmicutes|c__Clostridia|o__Eubacteriales|f__Oscillospiraceae|g__GGB3343	0.02
Genus	k__Bacteria|p__Firmicutes|c__CFGB1311|o__OFGB1311|f__FGB1311|g__GGB3142	0.02
Genus	k__Bacteria|p__Actinobacteria|c__Actinomycetia|o__Micrococcales|f__Micrococcaceae|g__Haematomicrobium	0.02
Genus	k__Bacteria|p__Firmicutes|c__CFGB3237|o__OFGB3237|f__FGB3237|g__GGB3236	0.02
Genus	k__Bacteria|p__Firmicutes|c__Bacilli|o__Bacillales|f__Bacillaceae|g__Saccharococcus	0.02
Genus	k__Bacteria|p__Actinobacteria|c__Actinomycetia|o__Propionibacteriales|f__Nocardioidaceae|g__Pimelobacter	0.02
Genus	k__Bacteria|p__Cyanobacteria|c__Cyanobacteria_unclassified|o__Chroococcidiopsidales|f__Chroococcidiopsidaceae|g__Chroococcidiopsis	0.02
Genus	k__Bacteria|p__Proteobacteria|c__Betaproteobacteria|o__Burkholderiales|f__Oxalobacteraceae|g__Undibacterium	0.02
Genus	k__Bacteria|p__Actinobacteria|c__Actinomycetia|o__Micrococcales|f__Cellulomonadaceae|g__Oerskovia	0.01
Genus	k__Bacteria|p__Proteobacteria|c__CFGB52626|o__OFGB52626|f__FGB52626|g__GGB66001	0.01
Genus	k__Bacteria|p__Bacteroidetes|c__Cytophagia|o__Cytophagales|f__Amoebophilaceae|g__Candidatus_Cardinium	0.01
Genus	k__Bacteria|p__Bacteroidetes|c__Chitinophagia|o__Chitinophagales|f__Chitinophagaceae|g__Panacibacter	0.01
Genus	k__Bacteria|p__Proteobacteria|c__Betaproteobacteria|o__Burkholderiales|f__Comamonadaceae|g__Tibeticola	0.01
Genus	k__Bacteria|p__Proteobacteria|c__Alphaproteobacteria|o__Sphingomonadales|f__Sphingomonadaceae|g__GGB77872	0.01
Genus	k__Bacteria|p__Proteobacteria|c__Betaproteobacteria|o__Burkholderiales|f__Burkholderiales_unclassified|g__Mitsuaria	0.01
Genus	k__Bacteria|p__Proteobacteria|c__Alphaproteobacteria|o__Hyphomicrobiales|f__Pleomorphomonadaceae|g__Chthonobacter	0.01
Genus	k__Bacteria|p__Fusobacteria|c__Fusobacteriia|o__Fusobacteriales|f__Leptotrichiaceae|g__Streptobacillus	0.01
Genus	k__Bacteria|p__Proteobacteria|c__Gammaproteobacteria|o__Cardiobacteriales|f__Cardiobacteriaceae|g__Rappaport	0.01
Genus	k__Bacteria|p__Actinobacteria|c__Actinomycetia|o__Geodermatophilales|f__Geodermatophilaceae|g__Blastococcus	0.01
Genus	k__Bacteria|p__Firmicutes|c__Bacilli|o__Lactobacillales|f__Lactobacillaceae|g__GGB4566	0.01
Genus	k__Bacteria|p__Proteobacteria|c__Betaproteobacteria|o__Burkholderiales|f__Comamonadaceae|g__Polaromonas	0.01
Genus	k__Bacteria|p__Firmicutes|c__CFGB31455|o__OFGB31455|f__FGB31455|g__GGB4699	0.01
Genus	k__Bacteria|p__Actinobacteria|c__Actinomycetia|o__Propionibacteriales|f__Propionibacteriaceae|g__Aestuariimicrobium	0.01
Genus	k__Bacteria|p__Proteobacteria|c__Deltaproteobacteria|o__Myxococcales|f__Archangiaceae|g__Stigmatella	0.01
Genus	k__Bacteria|p__Actinobacteria|c__Actinomycetia|o__Micrococcales|f__Microbacteriaceae|g__Cryobacterium	0.01
Genus	k__Bacteria|p__Deinococcus_Thermus|c__Deinococci|o__Thermales|f__Thermaceae|g__Calidithermus	0.01
Genus	k__Bacteria|p__Proteobacteria|c__Gammaproteobacteria|o__Enterobacterales|f__Enterobacteriaceae|g__Candidatus_Blochmannia	0.01
Genus	k__Bacteria|p__Proteobacteria|c__Gammaproteobacteria|o__Xanthomonadales|f__Rhodanobacteraceae|g__Rudaea	0.01
Genus	k__Bacteria|p__Bacteroidetes|c__Sphingobacteriia|o__Sphingobacteriales|f__Sphingobacteriaceae|g__Mucilaginibacter	0.01
Genus	k__Bacteria|p__Proteobacteria|c__Alphaproteobacteria|o__Rhodobacterales|f__Rhodobacteraceae|g__Cereibacter	0.01
Genus	k__Bacteria|p__Bacteroidetes|c__Cytophagia|o__Cytophagales|f__Hymenobacteraceae|g__Rufibacter	0.01
Genus	k__Bacteria|p__Actinobacteria|c__Actinomycetia|o__Micromonosporales|f__Micromonosporaceae|g__Catenuloplanes	0.01
Genus	k__Bacteria|p__Actinobacteria|c__Actinomycetia|o__Micromonosporales|f__Micromonosporaceae|g__Virgisporangium	0.01
Genus	k__Bacteria|p__Proteobacteria|c__Betaproteobacteria|o__Burkholderiales|f__Comamonadaceae|g__Pseudacidovorax	0.01
Genus	k__Bacteria|p__Firmicutes|c__Clostridia|o__Eubacteriales|f__Oscillospiraceae|g__Hydrogenoanaerobacterium	0.01
Genus	k__Bacteria|p__Thermodesulfobacteria|c__Thermodesulfobacteria|o__Thermodesulfobacteriales|f__Thermodesulfobacteriaceae|g__Thermodesulfobacterium	0.01
Genus	k__Bacteria|p__Firmicutes|c__Negativicutes|o__Selenomonadales|f__Sporomusaceae|g__Thermosinus	0.01
Genus	k__Bacteria|p__Proteobacteria|c__Alphaproteobacteria|o__Sphingomonadales|f__Sphingomonadaceae|g__Sphingomonadaceae_unclassified	0.01
Genus	k__Bacteria|p__Proteobacteria|c__Gammaproteobacteria|o__Enterobacterales|f__Enterobacteriaceae|g__Siccibacter	0.01
Genus	k__Bacteria|p__Proteobacteria|c__Alphaproteobacteria|o__Hyphomicrobiales|f__Phyllobacteriaceae|g__Tianweitania	0.01
Genus	k__Bacteria|p__Firmicutes|c__Bacilli|o__Bacillales|f__Paenibacillaceae|g__Saccharibacillus	0.01
Genus	k__Archaea|p__Thaumarchaeota|c__Nitrososphaeria|o__Nitrososphaerales|f__Nitrososphaerales_unclassified|g__GGB53673	0.01
Genus	k__Archaea|p__Thaumarchaeota|c__Nitrososphaeria|o__Nitrososphaerales|f__Nitrososphaerales_unclassified|g__Nitrososphaerales_unclassified	0.01
Genus	k__Bacteria|p__Firmicutes|c__Bacilli|o__Lactobacillales|f__Carnobacteriaceae|g__Alkalibacterium	0.01
Genus	k__Bacteria|p__Proteobacteria|c__Betaproteobacteria|o__Burkholderiales|f__Alcaligenaceae|g__Pusillimonas_ex_Stolz_et_al_2005	0.01
Genus	k__Bacteria|p__Bacteroidetes|c__Flavobacteriia|o__Flavobacteriales|f__Weeksellaceae|g__Riemerella	0.01
Genus	k__Bacteria|p__Proteobacteria|c__Alphaproteobacteria|o__Sphingomonadales|f__Sphingomonadaceae|g__Blastomonas	0.01
Genus	k__Bacteria|p__Proteobacteria|c__Betaproteobacteria|o__Burkholderiales|f__Burkholderiaceae|g__GGB44556	0.01
Genus	k__Bacteria|p__Actinobacteria|c__Actinomycetia|o__Bifidobacteriales|f__Bifidobacteriaceae|g__Galliscardovia	0.01
Genus	k__Bacteria|p__Proteobacteria|c__Alphaproteobacteria|o__Rhodospirillales|f__Geminicoccaceae|g__Geminicoccus	0.01
Genus	k__Bacteria|p__Actinobacteria|c__Actinomycetia|o__Propionibacteriales|f__Propionibacteriaceae|g__GGB26057	0.01
Genus	k__Bacteria|p__Proteobacteria|c__Gammaproteobacteria|o__Xanthomonadales|f__Rhodanobacteraceae|g__Aerosticca	0.01
Genus	k__Bacteria|p__Firmicutes|c__Bacilli|o__Bacillales|f__Staphylococcaceae|g__GGB20365	0.01
Genus	k__Bacteria|p__Cyanobacteria|c__Cyanobacteria_unclassified|o__Oscillatoriales|f__Microcoleaceae|g__Microcoleus	0.01
Genus	k__Bacteria|p__Bacteroidetes|c__Chitinophagia|o__Chitinophagales|f__Chitinophagaceae|g__Lacibacter	0.01
Genus	k__Bacteria|p__Firmicutes|c__CFGB1798|o__OFGB1798|f__FGB1798|g__GGB4768	0.01
Genus	k__Bacteria|p__Actinobacteria|c__Actinomycetia|o__Streptomycetales|f__Streptomycetaceae|g__GGB79677	0.01
Genus	k__Bacteria|p__Proteobacteria|c__Alphaproteobacteria|o__Hyphomicrobiales|f__Stappiaceae|g__Pannonibacter	0.01
Genus	k__Bacteria|p__Bacteroidetes|c__Chitinophagia|o__Chitinophagales|f__Chitinophagaceae|g__Sediminibacterium	0.01
Genus	k__Bacteria|p__Firmicutes|c__Bacilli|o__Bacillales|f__Bacillaceae|g__Salicibibacter	0.01
Genus	k__Bacteria|p__Proteobacteria|c__Alphaproteobacteria|o__Rhodospirillales|f__Acetobacteraceae|g__Neoasaia	0.01
Genus	k__Bacteria|p__Proteobacteria|c__Deltaproteobacteria|o__Myxococcales|f__Archangiaceae|g__Hyalangium	0.01
Genus	k__Bacteria|p__Firmicutes|c__Clostridia|o__Eubacteriales|f__Oscillospiraceae|g__Hydrogeniiclostidium	0.01
Genus	k__Bacteria|p__Firmicutes|c__CFGB1507|o__OFGB1507|f__FGB1507|g__GGB3818	0.01
Genus	k__Bacteria|p__Firmicutes|c__Clostridia|o__Eubacteriales|f__Lachnospiraceae|g__Lachnotalea	0.01
Genus	k__Bacteria|p__Firmicutes|c__CFGB76046|o__OFGB76046|f__FGB76046|g__GGB51510	0.01
Genus	k__Bacteria|p__Proteobacteria|c__Gammaproteobacteria|o__Oceanospirillales|f__Halomonadaceae|g__Kushneria	0.01
Genus	k__Bacteria|p__Actinobacteria|c__Actinomycetia|o__Kineosporiales|f__Kineosporiaceae|g__Angustibacter	0.01
Genus	k__Bacteria|p__Firmicutes|c__CFGB2985|o__OFGB2985|f__FGB2985|g__GGB9350	0.01
Genus	k__Bacteria|p__Firmicutes|c__Clostridia|o__Eubacteriales|f__Oscillospiraceae|g__GGB9495	0.01
Genus	k__Bacteria|p__Proteobacteria|c__CFGB3069|o__OFGB3069|f__FGB3069|g__GGB9770	0.01
Genus	k__Bacteria|p__Firmicutes|c__Clostridia|o__Eubacteriales|f__Lachnospiraceae|g__GGB3585	0.01
Genus	k__Bacteria|p__Proteobacteria|c__Betaproteobacteria|o__Burkholderiales|f__Oxalobacteraceae|g__Pseudoduganella	0.01
Genus	k__Bacteria|p__Candidatus_Saccharibacteria|c__CFGB50592|o__OFGB50592|f__FGB50592|g__GGB54697	0.01
Genus	k__Bacteria|p__Tenericutes|c__CFGB4862|o__OFGB4862|f__FGB4862|g__GGB4750	0.01
Genus	k__Bacteria|p__Proteobacteria|c__Betaproteobacteria|o__Burkholderiales|f__Oxalobacteraceae|g__GGB9075	0.01
Genus	k__Bacteria|p__Firmicutes|c__CFGB2840|o__OFGB2840|f__FGB2840|g__GGB9095	0.01
Genus	k__Bacteria|p__Bacteroidetes|c__CFGB593|o__OFGB593|f__FGB593|g__GGB1345	0.01
Genus	k__Bacteria|p__Firmicutes|c__Clostridia|o__Eubacteriales|f__Oscillospiraceae|g__GGB9621	0.01
Genus	k__Bacteria|p__Firmicutes|c__CFGB3004|o__OFGB3004|f__FGB3004|g__GGB58158	0.01
Genus	k__Bacteria|p__Firmicutes|c__Clostridia|o__Eubacteriales|f__Eubacteriales_Family_XIII_Incertae_Sedis|g__GGB2980	0.01
Genus	k__Bacteria|p__Firmicutes|c__Clostridia|o__Eubacteriales|f__Oscillospiraceae|g__Anaeromassilibacillus	0.01
Genus	k__Bacteria|p__Firmicutes|c__CFGB1260|o__OFGB1260|f__FGB1260|g__GGB3057	0.01
Genus	k__Bacteria|p__Firmicutes|c__CFGB1227|o__OFGB1227|f__FGB1227|g__GGB3002	0.01
Genus	k__Bacteria|p__Firmicutes|c__Clostridia|o__Eubacteriales|f__Oscillospiraceae|g__GGB9619	0.01
Genus	k__Bacteria|p__Proteobacteria|c__Gammaproteobacteria|o__Aeromonadales|f__Aeromonadaceae|g__GGB9781	0.01
Genus	k__Bacteria|p__Firmicutes|c__CFGB2957|o__OFGB2957|f__FGB2957|g__GGB9299	0.01
Genus	k__Bacteria|p__Firmicutes|c__CFGB76370|o__OFGB76370|f__FGB76370|g__GGB9092	0.01
Genus	k__Bacteria|p__Actinobacteria|c__Coriobacteriia|o__Eggerthellales|f__Eggerthellaceae|g__GGB45432	0.01
Genus	k__Bacteria|p__Firmicutes|c__Clostridia|o__Eubacteriales|f__Oscillospiraceae|g__Phocea	0.01
Genus	k__Bacteria|p__Firmicutes|c__Clostridia|o__Clostridia_unclassified|f__Clostridia_unclassified|g__GGB3828	0.01
Genus	k__Bacteria|p__Firmicutes|c__Clostridia|o__Eubacteriales|f__Oscillospiraceae|g__Bittarella	0.01
Genus	k__Bacteria|p__Firmicutes|c__Bacilli|o__Lactobacillales|f__Streptococcaceae|g__GGB45491	0.01
Genus	k__Bacteria|p__Firmicutes|c__Clostridia|o__Clostridia_unclassified|f__Clostridia_unclassified|g__GGB33586	0.01
Genus	k__Bacteria|p__Firmicutes|c__Clostridia|o__Clostridia_unclassified|f__Clostridia_unclassified|g__Candidatus_Avimonas	0.01
Genus	k__Bacteria|p__Actinobacteria|c__Coriobacteriia|o__Coriobacteriales|f__Coriobacteriaceae|g__GGB51959	0.01
Genus	k__Bacteria|p__Firmicutes|c__CFGB1211|o__OFGB1211|f__FGB1211|g__GGB2970	0.01
Genus	k__Bacteria|p__Firmicutes|c__CFGB3009|o__OFGB3009|f__FGB3009|g__GGB9474	0.01
Genus	k__Bacteria|p__Firmicutes|c__Clostridia|o__Eubacteriales|f__Oscillospiraceae|g__GGB9646	0.01
Genus	k__Bacteria|p__Firmicutes|c__CFGB40183|o__OFGB40183|f__FGB40183|g__GGB42389	0.01
Genus	k__Bacteria|p__Firmicutes|c__Clostridia|o__Clostridia_unclassified|f__Clostridia_unclassified|g__GGB9545	0.01
Genus	k__Bacteria|p__Firmicutes|c__CFGB45507|o__OFGB45507|f__FGB45507|g__GGB52106	0.01
Genus	k__Bacteria|p__Firmicutes|c__Clostridia|o__Clostridia_unclassified|f__Clostridia_unclassified|g__Candidatus_Woodwardibium	0.01
Genus	k__Bacteria|p__Firmicutes|c__Clostridia|o__Clostridia_unclassified|f__Clostridia_unclassified|g__Candidatus_Schneewindia	0.01
Genus	k__Bacteria|p__Firmicutes|c__Clostridia|o__Clostridia_unclassified|f__Clostridia_unclassified|g__Candidatus_Alloscillospira	0.01
Genus	k__Bacteria|p__Firmicutes|c__CFGB75922|o__OFGB75922|f__FGB75922|g__GGB34900	0.01
Genus	k__Bacteria|p__Firmicutes|c__Clostridia|o__Clostridia_unclassified|f__Clostridia_unclassified|g__Candidatus_Aristotella	0.01
Genus	k__Bacteria|p__Firmicutes|c__Clostridia|o__Clostridia_unclassified|f__Clostridia_unclassified|g__GGB9531	0.01
Genus	k__Bacteria|p__Firmicutes|c__Clostridia|o__Clostridia_unclassified|f__Clostridia_unclassified|g__Candidatus_Paralachnospira	0.01
Genus	k__Bacteria|p__Firmicutes|c__Clostridia|o__Eubacteriales|f__Oscillospiraceae|g__GGB9237	0.01
Genus	k__Bacteria|p__Firmicutes|c__Erysipelotrichia|o__Erysipelotrichales|f__Erysipelotrichaceae|g__Massilimicrobiota	0.01
Genus	k__Bacteria|p__Firmicutes|c__Clostridia|o__Eubacteriales|f__Oscillospiraceae|g__Harryflintia	0.01
Genus	k__Bacteria|p__Firmicutes|c__Bacilli|o__Bacillales|f__Staphylococcaceae|g__GGB58233	0.01
Genus	k__Bacteria|p__Firmicutes|c__Clostridia|o__Clostridia_unclassified|f__Clostridia_unclassified|g__Candidatus_Pseudoruminococcus	0.01
Genus	k__Bacteria|p__Firmicutes|c__Clostridia|o__Clostridia_unclassified|f__Clostridia_unclassified|g__Candidatus_Alloruminococcus	0.01
Genus	k__Bacteria|p__Firmicutes|c__Clostridia|o__Eubacteriales|f__Clostridiaceae|g__Caloramator	0.01
Genus	k__Bacteria|p__Firmicutes|c__Clostridia|o__Eubacteriales|f__Eubacteriales_unclassified|g__GGB9721	0.01
Genus	k__Bacteria|p__Proteobacteria|c__CFGB2404|o__OFGB2404|f__FGB2404|g__GGB6608	0.01
Genus	k__Bacteria|p__Firmicutes|c__CFGB2412|o__OFGB2412|f__FGB2412|g__GGB3220	0.01
Genus	k__Bacteria|p__Actinobacteria|c__Actinomycetia|o__Micrococcales|f__Dermacoccaceae|g__Branchiibius	0.01
Genus	k__Bacteria|p__Firmicutes|c__Clostridia|o__Eubacteriales|f__Oscillospiraceae|g__GGB3167	0.01
Genus	k__Bacteria|p__Actinobacteria|c__Actinomycetia|o__Micrococcales|f__Micrococcaceae|g__GGB15589	0.01
Genus	k__Bacteria|p__Actinobacteria|c__Actinomycetia|o__Propionibacteriales|f__Propionibacteriaceae|g__Luteococcus	0.01
Genus	k__Bacteria|p__Bacteroidetes|c__Chitinophagia|o__Chitinophagales|f__Chitinophagaceae|g__Hydrotalea	0.01
Genus	k__Bacteria|p__Bacteroidetes|c__Chitinophagia|o__Chitinophagales|f__Chitinophagaceae|g__Paraflavitalea	0.01
Genus	k__Bacteria|p__Proteobacteria|c__Alphaproteobacteria|o__Sphingomonadales|f__Sphingomonadaceae|g__Rhizorhabdus	0.01
Genus	k__Bacteria|p__Firmicutes|c__CFGB76238|o__OFGB76238|f__FGB76238|g__GGB3478	0.01
Genus	k__Bacteria|p__Firmicutes|c__CFGB1249|o__OFGB1249|f__FGB1249|g__GGB3034	0.01
Genus	k__Bacteria|p__Firmicutes|c__Clostridia|o__Eubacteriales|f__Oscillospiraceae|g__GGB3340	0.01
Genus	k__Bacteria|p__Actinobacteria|c__Coriobacteriia|o__Coriobacteriales|f__Coriobacteriaceae|g__Senegalimassilia	0.01
Genus	k__Bacteria|p__Bacteroidetes|c__CFGB602|o__OFGB602|f__FGB602|g__GGB1420	0.01
Genus	k__Bacteria|p__Firmicutes|c__Bacilli|o__Lactobacillales|f__Lactobacillaceae|g__GGB4578	0.01
Genus	k__Bacteria|p__Firmicutes|c__CFGB76317|o__OFGB76317|f__FGB76317|g__GGB3095	0.01
Genus	k__Bacteria|p__Candidatus_Melainabacteria|c__CFGB2107|o__OFGB2107|f__FGB2107|g__GGB6012	0.01
Genus	k__Bacteria|p__Firmicutes|c__Clostridia|o__Eubacteriales|f__Oscillospiraceae|g__GGB4694	0.01
Genus	k__Bacteria|p__Firmicutes|c__CFGB1311|o__OFGB1311|f__FGB1311|g__GGB3146	0.01
Genus	k__Bacteria|p__Firmicutes|c__Bacilli|o__Lactobacillales|f__Lactobacillaceae|g__GGB4580	0.01
Genus	k__Bacteria|p__Actinobacteria|c__CFGB2987|o__OFGB2987|f__FGB2987|g__GGB9361	0.01
Genus	k__Bacteria|p__Firmicutes|c__CFGB10325|o__OFGB10325|f__FGB10325|g__GGB4669	0.01
Genus	k__Bacteria|p__Firmicutes|c__Bacilli|o__Lactobacillales|f__Lactobacillaceae|g__GGB4550	0.01
Genus	k__Bacteria|p__Firmicutes|c__Clostridia|o__Clostridia_unclassified|f__Clostridia_unclassified|g__GGB9533	0.01
Genus	k__Bacteria|p__Firmicutes|c__CFGB2898|o__OFGB2898|f__FGB2898|g__GGB9211	0.01
Genus	k__Bacteria|p__Firmicutes|c__Bacilli|o__Lactobacillales|f__Lactobacillaceae|g__Lapidilactobacillus	0.01
Genus	k__Bacteria|p__Tenericutes|c__Mollicutes|o__Acholeplasmatales|f__Acholeplasmataceae|g__Candidatus_Phytoplasma	0.01
Genus	k__Bacteria|p__Bacteroidetes|c__Bacteroidia|o__Bacteroidales|f__Porphyromonadaceae|g__Macellibacteroides	0.01
Genus	k__Bacteria|p__Actinobacteria|c__Actinomycetia|o__Micrococcales|f__Microbacteriaceae|g__Clavibacter	0.01
Genus	k__Bacteria|p__Proteobacteria|c__Gammaproteobacteria|o__Xanthomonadales|f__Xanthomonadaceae|g__Rehaibacterium	0.01
Genus	k__Bacteria|p__Firmicutes|c__Bacilli|o__Bacillales|f__Bacillaceae|g__Aeribacillus	0.01
Genus	k__Bacteria|p__Proteobacteria|c__Alphaproteobacteria|o__Rhodospirillales|f__Acetobacteraceae|g__Asaia	0.01
Genus	k__Bacteria|p__Firmicutes|c__Bacilli|o__Bacillales|f__Bacillaceae|g__Marinococcus	0.01
Genus	k__Bacteria|p__Proteobacteria|c__Gammaproteobacteria|o__Aeromonadales|f__Aeromonadaceae|g__GGB9787	0.01
Genus	k__Bacteria|p__Firmicutes|c__Clostridia|o__Eubacteriales|f__Clostridiaceae|g__GGB9062	0.01
Genus	k__Bacteria|p__Actinobacteria|c__Actinomycetia|o__Candidatus_Nanopelagicales|f__Candidatus_Nanopelagicaceae|g__Candidatus_Nanopelagicus	0.01
Genus	k__Bacteria|p__Actinobacteria|c__Actinomycetia|o__Actinomycetia_unclassified|f__Actinomycetia_unclassified|g__Actinomycetia_unclassified	0.01
Genus	k__Bacteria|p__Proteobacteria|c__Betaproteobacteria|o__Burkholderiales|f__Burkholderiaceae|g__GGB26028	0.01
Genus	k__Bacteria|p__Proteobacteria|c__Betaproteobacteria|o__Burkholderiales|f__Comamonadaceae|g__Corticibacter	0.01
Genus	k__Bacteria|p__Firmicutes|c__Bacilli|o__Lactobacillales|f__Lactobacillaceae|g__GGB4588	0.01
Genus	k__Bacteria|p__Firmicutes|c__Clostridia|o__Eubacteriales|f__Lachnospiraceae|g__GGB51269	0.01
Genus	k__Bacteria|p__Proteobacteria|c__Gammaproteobacteria|o__Pasteurellales|f__Pasteurellaceae|g__Rodentibacter	0.01
Genus	k__Bacteria|p__Actinobacteria|c__Actinomycetia|o__Corynebacteriales|f__Mycobacteriaceae|g__GGB48225	0.01
Genus	k__Bacteria|p__Actinobacteria|c__CFGB2987|o__OFGB2987|f__FGB2987|g__GGB38145	0.01
Genus	k__Bacteria|p__Actinobacteria|c__Actinomycetia|o__Corynebacteriales|f__Corynebacteriaceae|g__GGB52421	0.01
Genus	k__Bacteria|p__Firmicutes|c__Bacilli|o__Lactobacillales|f__Lactobacillaceae|g__GGB4596	0.01
Genus	k__Bacteria|p__Firmicutes|c__Clostridia|o__Eubacteriales|f__Lachnospiraceae|g__GGB1331	0.01
Genus	k__Bacteria|p__Firmicutes|c__CFGB2949|o__OFGB2949|f__FGB2949|g__GGB9290	0.01
Genus	k__Bacteria|p__Firmicutes|c__Bacilli|o__Lactobacillales|f__Lactobacillaceae|g__GGB4554	0.01
Genus	k__Bacteria|p__Proteobacteria|c__Alphaproteobacteria|o__Hyphomicrobiales|f__Brucellaceae|g__GGB15850	0.01
Genus	k__Bacteria|p__Firmicutes|c__Bacilli|o__Lactobacillales|f__Lactobacillaceae|g__Oenococcus	0.01
Genus	k__Bacteria|p__Firmicutes|c__Bacilli|o__Lactobacillales|f__Aerococcaceae|g__Eremococcus	0.01
Genus	k__Bacteria|p__Proteobacteria|c__Alphaproteobacteria|o__Rhodobacterales|f__Rhodobacteraceae|g__Pseudorhodobacter	0.01
Genus	k__Bacteria|p__Proteobacteria|c__Gammaproteobacteria|o__Enterobacterales|f__Enterobacteriaceae|g__GGB1385	0.01
Genus	k__Bacteria|p__Proteobacteria|c__Betaproteobacteria|o__Neisseriales|f__Neisseriaceae|g__Rivicola	0.01
Genus	k__Bacteria|p__Bacteroidetes|c__Bacteroidia|o__Bacteroidales|f__Bacteroidaceae|g__GGB28271	0.01
Genus	k__Bacteria|p__Verrucomicrobia|c__CFGB76470|o__OFGB76470|f__FGB76470|g__GGB79811	0.01
Genus	k__Bacteria|p__Proteobacteria|c__Alphaproteobacteria|o__Rhodospirillales|f__Rhodospirillaceae|g__Elstera	0.01
Genus	k__Bacteria|p__Bacteroidetes|c__Bacteroidia|o__Bacteroidales|f__Muribaculaceae|g__GGB3583	0.01
Genus	k__Bacteria|p__Firmicutes|c__Clostridia|o__Eubacteriales|f__Lachnospiraceae|g__GGB3424	0.01
Genus	k__Bacteria|p__Proteobacteria|c__Betaproteobacteria|o__Burkholderiales|f__Sutterellaceae|g__Duodenibacillus	0.01
Genus	k__Bacteria|p__Firmicutes|c__CFGB540|o__OFGB540|f__FGB540|g__GGB79998	0.01
Genus	k__Bacteria|p__Firmicutes|c__CFGB2107|o__OFGB2107|f__FGB2107|g__GGB6020	0.01
Genus	k__Archaea|p__Crenarchaeota|c__Thermoprotei|o__Thermoproteales|f__Thermoproteaceae|g__Pyrobaculum	0.01
Genus	k__Bacteria|p__Proteobacteria|c__Alphaproteobacteria|o__Hyphomicrobiales|f__Phreatobacteraceae|g__Phreatobacter	0.01
Genus	k__Bacteria|p__Firmicutes|c__Bacilli|o__Lactobacillales|f__Aerococcaceae|g__Ignavigranum	0.01
Genus	k__Bacteria|p__Proteobacteria|c__Gammaproteobacteria|o__Oceanospirillales|f__Halomonadaceae|g__Salinicola	0.01
Genus	k__Bacteria|p__Actinobacteria|c__Actinomycetia|o__Corynebacteriales|f__Mycobacteriaceae|g__GGB71766	0.01
Genus	k__Bacteria|p__Actinobacteria|c__Actinomycetia|o__Micrococcales|f__Micrococcaceae|g__Paeniglutamicibacter	0.01
Genus	k__Bacteria|p__Firmicutes|c__Bacilli|o__Lactobacillales|f__Carnobacteriaceae|g__Jeotgalibaca	0.01
Genus	k__Bacteria|p__Bacteroidetes|c__CFGB76185|o__OFGB76185|f__FGB76185|g__GGB1550	0.01
Genus	k__Bacteria|p__Firmicutes|c__CFGB9718|o__OFGB9718|f__FGB9718|g__GGB51441	0.01
Genus	k__Bacteria|p__Firmicutes|c__CFGB2915|o__OFGB2915|f__FGB2915|g__GGB36267	0.01
Genus	k__Bacteria|p__Firmicutes|c__CFGB3047|o__OFGB3047|f__FGB3047|g__GGB52130	0.01
Genus	k__Bacteria|p__Firmicutes|c__Clostridia|o__Eubacteriales|f__Eubacteriaceae|g__Intestinibacillus	0.01
Genus	k__Bacteria|p__Proteobacteria|c__Oligoflexia|o__Bacteriovoracales|f__Bacteriovoracaceae|g__Bacteriovorax	0.01
Genus	k__Bacteria|p__Bacteroidetes|c__Sphingobacteriia|o__Sphingobacteriales|f__Sphingobacteriaceae|g__Sphingobacteriaceae_unclassified	0.01
Genus	k__Bacteria|p__Proteobacteria|c__Betaproteobacteria|o__Burkholderiales|f__Comamonadaceae|g__Hydrogenophaga	0.01
Genus	k__Bacteria|p__Bacteroidetes|c__Cytophagia|o__Cytophagales|f__Spirosomaceae|g__Arsenicibacter	0.01
Genus	k__Bacteria|p__Proteobacteria|c__Alphaproteobacteria|o__Holosporales|f__Candidatus_Paracaedibacteraceae|g__Candidatus_Paracaedibacteraceae_unclassified	0.01
Genus	k__Bacteria|p__Firmicutes|c__Clostridia|o__Eubacteriales|f__Oscillospiraceae|g__GGB3341	0.01
Genus	k__Bacteria|p__Firmicutes|c__Negativicutes|o__Veillonellales|f__Veillonellaceae|g__GGB4272	0.01
Genus	k__Bacteria|p__Proteobacteria|c__CFGB76440|o__OFGB76440|f__FGB76440|g__GGB80026	0.01
Genus	k__Bacteria|p__Actinobacteria|c__Actinomycetia|o__Streptomycetales|f__Streptomycetaceae|g__GGB10111	0.01
Genus	k__Bacteria|p__Proteobacteria|c__Gammaproteobacteria|o__Aeromonadales|f__Aeromonadaceae|g__Oceanisphaera	0.01
Genus	k__Bacteria|p__Actinobacteria|c__Actinomycetia|o__Micrococcales|f__Ruaniaceae|g__Ruania	0.01
Genus	k__Bacteria|p__Bacteroidetes|c__Flavobacteriia|o__Flavobacteriales|f__Flavobacteriaceae|g__Galbibacter	0.01
Genus	k__Bacteria|p__Cyanobacteria|c__Cyanobacteria_unclassified|o__Synechococcales|f__Chamaesiphonaceae|g__GGB58873	0.01
Genus	k__Bacteria|p__Bacteroidetes|c__Cytophagia|o__Cytophagales|f__Cytophagaceae|g__Cytophaga	0.01
Genus	k__Bacteria|p__Actinobacteria|c__Actinomycetia|o__Propionibacteriales|f__Propionibacteriaceae|g__Nigerium	0.01
Genus	k__Bacteria|p__Actinobacteria|c__Thermoleophilia|o__Solirubrobacterales|f__Patulibacteraceae|g__Patulibacter	0.01
Genus	k__Bacteria|p__Bacteroidetes|c__Flavobacteriia|o__Flavobacteriales|f__Flavobacteriaceae|g__Cellulophaga	0.01
Genus	k__Bacteria|p__Proteobacteria|c__Betaproteobacteria|o__Burkholderiales|f__Comamonadaceae|g__Kinneretia	0.01
Genus	k__Bacteria|p__Proteobacteria|c__Alphaproteobacteria|o__Sphingomonadales|f__Erythrobacteraceae|g__Porphyrobacter	0.01
Genus	k__Bacteria|p__Bacteroidetes|c__Cytophagia|o__Cytophagales|f__Cytophagaceae|g__Rudanella	0.01
Genus	k__Bacteria|p__Proteobacteria|c__Alphaproteobacteria|o__Rhodospirillales|f__Rhodospirillaceae|g__Magnetospirillum	0.01
Genus	k__Bacteria|p__Proteobacteria|c__Gammaproteobacteria|o__Cardiobacteriales|f__Cardiobacteriaceae|g__Suttonella	0.01
Genus	k__Bacteria|p__Proteobacteria|c__Gammaproteobacteria|o__Enterobacterales|f__Bruguierivoracaceae|g__Sodalis	0.01
Genus	k__Bacteria|p__Firmicutes|c__Bacilli|o__Lactobacillales|f__Lactobacillaceae|g__GGB4584	0.01
Genus	k__Bacteria|p__Spirochaetes|c__Spirochaetia|o__Spirochaetales|f__Treponemataceae|g__Rectinema	0.01
Genus	k__Bacteria|p__Bacteroidetes|c__CFGB76189|o__OFGB76189|f__FGB76189|g__GGB1538	0.01
Genus	k__Bacteria|p__Actinobacteria|c__Coriobacteriia|o__Coriobacteriales|f__Coriobacteriaceae|g__GGB9383	0.01
Genus	k__Bacteria|p__Firmicutes|c__CFGB76779|o__OFGB76779|f__FGB76779|g__GGB45497	0.01
Genus	k__Bacteria|p__Actinobacteria|c__Coriobacteriia|o__Coriobacteriales|f__Coriobacteriaceae|g__GGB39644	0.01
Genus	k__Bacteria|p__Firmicutes|c__CFGB1437|o__OFGB1437|f__FGB1437|g__GGB51420	0.01
Genus	k__Bacteria|p__Firmicutes|c__Clostridia|o__Eubacteriales|f__Lachnospiraceae|g__GGB79386	0.01
Genus	k__Bacteria|p__Actinobacteria|c__Actinomycetia|o__Micrococcales|f__Micrococcaceae|g__Zhihengliuella	0.01
Genus	k__Archaea|p__Euryarchaeota|c__Methanobacteria|o__Methanobacteriales|f__Methanobacteriaceae|g__GGB50949	0.01
Genus	k__Bacteria|p__Proteobacteria|c__Gammaproteobacteria|o__Oceanospirillales|f__Alcanivoracaceae|g__Alcanivorax	0.01
Genus	k__Bacteria|p__Proteobacteria|c__CFGB76417|o__OFGB76417|f__FGB76417|g__GGB37707	0.01
Genus	k__Bacteria|p__Proteobacteria|c__Betaproteobacteria|o__Nitrosomonadales|f__Methylophilaceae|g__Methylovorus	0.01
Genus	k__Bacteria|p__Proteobacteria|c__Gammaproteobacteria|o__Oceanospirillales|f__Oceanospirillaceae|g__Marinomonas	0.01
Genus	k__Bacteria|p__Actinobacteria|c__Actinomycetia|o__Actinomycetales|f__Actinomycetaceae|g__Buchananella	0.01
Genus	k__Bacteria|p__Proteobacteria|c__Alphaproteobacteria|o__Hyphomicrobiales|f__Bradyrhizobiaceae|g__Variibacter	0.01
Genus	k__Bacteria|p__Actinobacteria|c__Actinomycetia|o__Pseudonocardiales|f__Pseudonocardiaceae|g__Actinokineospora	0.01
Genus	k__Bacteria|p__Firmicutes|c__CFGB9115|o__OFGB9115|f__FGB9115|g__GGB4617	0.01
Genus	k__Bacteria|p__Proteobacteria|c__Alphaproteobacteria|o__Hyphomicrobiales|f__Devosiaceae|g__Youhaiella	0.01
Genus	k__Bacteria|p__Proteobacteria|c__Gammaproteobacteria|o__Oceanospirillales|f__Halomonadaceae|g__Zymobacter	0.01
Genus	k__Bacteria|p__Actinobacteria|c__Actinomycetia|o__Glycomycetales|f__Glycomycetaceae|g__Stackebrandtia	0.01
Genus	k__Bacteria|p__Proteobacteria|c__Betaproteobacteria|o__Nitrosomonadales|f__Gallionellaceae|g__Ferriphaselus	0.01
Genus	k__Bacteria|p__Bacteroidetes|c__CFGB59108|o__OFGB59108|f__FGB59108|g__GGB1568	0.01
Genus	k__Bacteria|p__Verrucomicrobia|c__Opitutae|o__Puniceicoccales|f__Puniceicoccaceae|g__Puniceicoccaceae_unclassified	0.01
Genus	k__Bacteria|p__Proteobacteria|c__CFGB2403|o__OFGB2403|f__FGB2403|g__GGB6601	0.01
Genus	k__Bacteria|p__Bacteroidetes|c__Flavobacteriia|o__Flavobacteriales|f__Flavobacteriaceae|g__GGB80055	0.01
Genus	k__Bacteria|p__Proteobacteria|c__CFGB2394|o__OFGB2394|f__FGB2394|g__GGB6544	0.01
Genus	k__Bacteria|p__Firmicutes|c__Clostridia|o__Eubacteriales|f__Lachnospiraceae|g__GGB3593	0.01
Genus	k__Bacteria|p__Bacteroidetes|c__Bacteroidia|o__Bacteroidales|f__Bacteroidaceae|g__GGB47738	0.01
Genus	k__Bacteria|p__Fusobacteria|c__Fusobacteriia|o__Fusobacteriales|f__Fusobacteriaceae|g__GGB37269	0.01
Genus	k__Bacteria|p__Firmicutes|c__CFGB76688|o__OFGB76688|f__FGB76688|g__GGB4250	0.01
Genus	k__Bacteria|p__Firmicutes|c__Clostridia|o__Eubacteriales|f__Clostridiaceae|g__GGB78795	0.01
Genus	k__Bacteria|p__Firmicutes|c__CFGB76374|o__OFGB76374|f__FGB76374|g__GGB4451	0.01
Genus	k__Bacteria|p__Bacteroidetes|c__Bacteroidia|o__Bacteroidales|f__Prevotellaceae|g__GGB38162	0.01
Genus	k__Bacteria|p__Actinobacteria|c__Coriobacteriia|o__Coriobacteriales|f__Coriobacteriaceae|g__GGB50904	0.01
Genus	k__Bacteria|p__Proteobacteria|c__Gammaproteobacteria|o__Enterobacterales|f__Enterobacteriaceae|g__GGB1379	0.01
Genus	k__Bacteria|p__Firmicutes|c__CFGB76106|o__OFGB76106|f__FGB76106|g__GGB33657	0.01
Genus	k__Bacteria|p__Firmicutes|c__Clostridia|o__Eubacteriales|f__Peptococcaceae|g__GGB48468	0.01
Genus	k__Bacteria|p__Firmicutes|c__Clostridia|o__Eubacteriales|f__Lachnospiraceae|g__GGB34476	0.01
Genus	k__Bacteria|p__Firmicutes|c__Clostridia|o__Eubacteriales|f__Lachnospiraceae|g__GGB25053	0.01
Genus	k__Bacteria|p__Firmicutes|c__CFGB75783|o__OFGB75783|f__FGB75783|g__GGB3579	0.01
Genus	k__Bacteria|p__Bacteroidetes|c__CFGB628|o__OFGB628|f__FGB628|g__GGB1492	0.01
Genus	k__Bacteria|p__Firmicutes|c__CFGB43318|o__OFGB43318|f__FGB43318|g__GGB48540	0.01
Genus	k__Bacteria|p__Firmicutes|c__CFGB75721|o__OFGB75721|f__FGB75721|g__GGB48667	0.01
Genus	k__Bacteria|p__Firmicutes|c__CFGB75721|o__OFGB75721|f__FGB75721|g__GGB80024	0.01
Genus	k__Bacteria|p__Proteobacteria|c__Alphaproteobacteria|o__Hyphomicrobiales|f__Hyphomicrobiaceae|g__Aquabacter	0.01
Genus	k__Bacteria|p__Firmicutes|c__CFGB76329|o__OFGB76329|f__FGB76329|g__GGB79420	0.01
Genus	k__Bacteria|p__Planctomycetes|c__Planctomycetia|o__Isosphaerales|f__Isosphaeraceae|g__Paludisphaera	0.01
Genus	k__Bacteria|p__Proteobacteria|c__Alphaproteobacteria|o__Hyphomicrobiales|f__Chelatococcaceae|g__Chelatococcus	0.01
Genus	k__Bacteria|p__Proteobacteria|c__Betaproteobacteria|o__Burkholderiales|f__Comamonadaceae|g__Pseudorhodoferax	0.01
Genus	k__Bacteria|p__Proteobacteria|c__Alphaproteobacteria|o__Hyphomicrobiales|f__Kaistiaceae|g__Kaistia	0.01
Genus	k__Bacteria|p__Firmicutes|c__Clostridia|o__Eubacteriales|f__Clostridiaceae|g__GGB57353	0.01
Genus	k__Bacteria|p__Bacteroidetes|c__Cytophagia|o__Cytophagales|f__Cytophagaceae|g__Siphonobacter	0.01
Genus	k__Bacteria|p__Actinobacteria|c__Actinomycetia|o__Propionibacteriales|f__Propionibacteriaceae|g__GGB71819	0.01
Genus	k__Bacteria|p__Firmicutes|c__Bacilli|o__Bacillales|f__Bacillaceae|g__Domibacillus	0.01
Genus	k__Bacteria|p__Cyanobacteria|c__Cyanobacteria_unclassified|o__Oscillatoriales|f__Gomontiellaceae|g__Crinalium	0.01
Genus	k__Bacteria|p__Firmicutes|c__Bacilli|o__Bacillales|f__Bacillales_unclassified|g__Bacillales_unclassified	0.01
Genus	k__Bacteria|p__Bacteroidetes|c__Cytophagia|o__Cytophagales|f__Spirosomaceae|g__Runella	0.01
Genus	k__Bacteria|p__Firmicutes|c__Bacilli|o__Lactobacillales|f__Enterococcaceae|g__GGB9694	0.01
Genus	k__Bacteria|p__Firmicutes|c__CFGB38642|o__OFGB38642|f__FGB38642|g__GGB9766	0.01
Genus	k__Bacteria|p__Firmicutes|c__CFGB2881|o__OFGB2881|f__FGB2881|g__GGB9189	0.01
Genus	k__Bacteria|p__Proteobacteria|c__Betaproteobacteria|o__Burkholderiales|f__Comamonadaceae|g__Alicycliphilus	0.01
Genus	k__Bacteria|p__Proteobacteria|c__Deltaproteobacteria|o__Desulfovibrionales|f__Desulfovibrionaceae|g__GGB9819	0.01
Genus	k__Bacteria|p__Proteobacteria|c__Betaproteobacteria|o__Burkholderiales|f__Sutterellaceae|g__GGB9334	0.01
[truncated: 7,251 more rows]

## Sheet: ST2
Supplementary Table 2. Association tests of 11 human genetic variants with relative abundances of microbial taxa.
Linear mixed model association tests were performed in SPARK (n=12,519) for 1,262 relative abundance phenotypes corresponding to taxonomic groupings observed in ≥10% of samples; data are provided for the 11 index variants identified from GWAS on oral microbiome composition.
Taxon	Human locus	Variant	Chromosome	Position (GRCh38)	Effect allele	Effect allele frequency	Beta	Std. error	p-value (LMM)
c__Actinomycetia	PPP1R3C/HECTD2	10_91541231_A_G	10	91541231	G	0.325625	-0.0337912	0.00966655	0.00047
c__Alphaproteobacteria	PPP1R3C/HECTD2	10_91541231_A_G	10	91541231	G	0.325625	-0.0145851	0.00854189	0.088
c__Bacilli	PPP1R3C/HECTD2	10_91541231_A_G	10	91541231	G	0.325625	0.0370418	0.0078276	2.2e-06
c__Bacteroidetes_unclassified	PPP1R3C/HECTD2	10_91541231_A_G	10	91541231	G	0.325625	-0.00755979	0.00886833	0.39
c__Bacteroidia	PPP1R3C/HECTD2	10_91541231_A_G	10	91541231	G	0.325625	-0.00626503	0.0080143	0.43
c__Betaproteobacteria	PPP1R3C/HECTD2	10_91541231_A_G	10	91541231	G	0.325625	-0.0145544	0.00815734	0.074
c__Candidatus_Absconditabacteria_unclassified	PPP1R3C/HECTD2	10_91541231_A_G	10	91541231	G	0.325625	-0.0147007	0.00785986	0.061
c__Candidatus_Gracilibacteria_unclassified	PPP1R3C/HECTD2	10_91541231_A_G	10	91541231	G	0.325625	0.000447159	0.0088918	0.96
c__Candidatus_Nanoperiomorbia	PPP1R3C/HECTD2	10_91541231_A_G	10	91541231	G	0.325625	-0.00396778	0.00725373	0.58
c__Candidatus_Nanosyncoccalia	PPP1R3C/HECTD2	10_91541231_A_G	10	91541231	G	0.325625	0.0237386	0.0111238	0.033
c__Candidatus_Saccharibacteria_unclassified	PPP1R3C/HECTD2	10_91541231_A_G	10	91541231	G	0.325625	0.0224487	0.0105712	0.034
c__Candidatus_Saccharimonia	PPP1R3C/HECTD2	10_91541231_A_G	10	91541231	G	0.325625	-0.00517047	0.0082642	0.53
c__CFGB1021	PPP1R3C/HECTD2	10_91541231_A_G	10	91541231	G	0.325625	0.00131484	0.00665336	0.84
c__CFGB1056	PPP1R3C/HECTD2	10_91541231_A_G	10	91541231	G	0.325625	-0.00818676	0.00764777	0.28
c__CFGB12783	PPP1R3C/HECTD2	10_91541231_A_G	10	91541231	G	0.325625	0.0114215	0.00755128	0.13
c__CFGB14224	PPP1R3C/HECTD2	10_91541231_A_G	10	91541231	G	0.325625	0.00463069	0.00734834	0.53
c__CFGB1534	PPP1R3C/HECTD2	10_91541231_A_G	10	91541231	G	0.325625	-0.00124695	0.00873998	0.89
c__CFGB1762	PPP1R3C/HECTD2	10_91541231_A_G	10	91541231	G	0.325625	0.0156866	0.00721583	0.03
c__CFGB1764	PPP1R3C/HECTD2	10_91541231_A_G	10	91541231	G	0.325625	0.00867411	0.0103833	0.4
c__CFGB1781	PPP1R3C/HECTD2	10_91541231_A_G	10	91541231	G	0.325625	0.00521809	0.00887896	0.56
c__CFGB2428	PPP1R3C/HECTD2	10_91541231_A_G	10	91541231	G	0.325625	-0.0167219	0.00885081	0.059
c__CFGB4196	PPP1R3C/HECTD2	10_91541231_A_G	10	91541231	G	0.325625	-0.0246638	0.00881797	0.0052
c__CFGB47554	PPP1R3C/HECTD2	10_91541231_A_G	10	91541231	G	0.325625	0.000637	0.00533619	0.9
c__CFGB494	PPP1R3C/HECTD2	10_91541231_A_G	10	91541231	G	0.325625	-0.0107412	0.00798765	0.18
c__CFGB4967	PPP1R3C/HECTD2	10_91541231_A_G	10	91541231	G	0.325625	0.00411711	0.00617777	0.51
c__CFGB496	PPP1R3C/HECTD2	10_91541231_A_G	10	91541231	G	0.325625	0.0110941	0.00880689	0.21
c__CFGB497	PPP1R3C/HECTD2	10_91541231_A_G	10	91541231	G	0.325625	-0.00092269	0.00707167	0.9
c__CFGB570	PPP1R3C/HECTD2	10_91541231_A_G	10	91541231	G	0.325625	0.00711202	0.00746239	0.34
c__CFGB651	PPP1R3C/HECTD2	10_91541231_A_G	10	91541231	G	0.325625	-0.00158372	0.00688829	0.82
c__CFGB73294	PPP1R3C/HECTD2	10_91541231_A_G	10	91541231	G	0.325625	-0.0095826	0.00773156	0.22
c__CFGB76096	PPP1R3C/HECTD2	10_91541231_A_G	10	91541231	G	0.325625	0.00351883	0.00783067	0.65
c__CFGB76125	PPP1R3C/HECTD2	10_91541231_A_G	10	91541231	G	0.325625	-0.00507542	0.00843655	0.55
c__CFGB76657	PPP1R3C/HECTD2	10_91541231_A_G	10	91541231	G	0.325625	-0.00559254	0.00703085	0.43
c__CFGB9314	PPP1R3C/HECTD2	10_91541231_A_G	10	91541231	G	0.325625	0.0172159	0.00870594	0.048
c__Clostridia	PPP1R3C/HECTD2	10_91541231_A_G	10	91541231	G	0.325625	-0.008726	0.00751145	0.25
c__Coriobacteriia	PPP1R3C/HECTD2	10_91541231_A_G	10	91541231	G	0.325625	-0.0128602	0.0066556	0.053
c__Deltaproteobacteria	PPP1R3C/HECTD2	10_91541231_A_G	10	91541231	G	0.325625	0.00168869	0.00673619	0.8
c__Epsilonproteobacteria	PPP1R3C/HECTD2	10_91541231_A_G	10	91541231	G	0.325625	-0.00277161	0.00934914	0.77
c__Erysipelotrichia	PPP1R3C/HECTD2	10_91541231_A_G	10	91541231	G	0.325625	-0.00517522	0.00911518	0.57
c__Flavobacteriia	PPP1R3C/HECTD2	10_91541231_A_G	10	91541231	G	0.325625	0.00671402	0.00807163	0.41
c__Fusobacteriia	PPP1R3C/HECTD2	10_91541231_A_G	10	91541231	G	0.325625	-0.0200075	0.00961273	0.037
c__Gammaproteobacteria	PPP1R3C/HECTD2	10_91541231_A_G	10	91541231	G	0.325625	-0.00672237	0.00877733	0.44
c__Malasseziomycetes	PPP1R3C/HECTD2	10_91541231_A_G	10	91541231	G	0.325625	-0.00596677	0.00641481	0.35
c__Mollicutes	PPP1R3C/HECTD2	10_91541231_A_G	10	91541231	G	0.325625	-0.0134641	0.00822989	0.1
c__Negativicutes	PPP1R3C/HECTD2	10_91541231_A_G	10	91541231	G	0.325625	0.0342726	0.00847028	5.2e-05
c__Spirochaetia	PPP1R3C/HECTD2	10_91541231_A_G	10	91541231	G	0.325625	0.00809491	0.00625615	0.2
c__Synergistia	PPP1R3C/HECTD2	10_91541231_A_G	10	91541231	G	0.325625	0.00892647	0.00516224	0.084
c__Tissierellia	PPP1R3C/HECTD2	10_91541231_A_G	10	91541231	G	0.325625	0.00327251	0.00868203	0.71
f__Actinomycetaceae	PPP1R3C/HECTD2	10_91541231_A_G	10	91541231	G	0.325625	-0.0471099	0.00959858	9.2e-07
f__Aerococcaceae	PPP1R3C/HECTD2	10_91541231_A_G	10	91541231	G	0.325625	0.0151989	0.007915	0.055
f__Atopobiaceae	PPP1R3C/HECTD2	10_91541231_A_G	10	91541231	G	0.325625	-0.0123249	0.00669487	0.066
f__Bacillales_unclassified	PPP1R3C/HECTD2	10_91541231_A_G	10	91541231	G	0.325625	0.00208352	0.00934727	0.82
f__Bacteroidaceae	PPP1R3C/HECTD2	10_91541231_A_G	10	91541231	G	0.325625	-0.00437134	0.00687649	0.52
f__Bacteroidetes_unclassified	PPP1R3C/HECTD2	10_91541231_A_G	10	91541231	G	0.325625	-0.00755979	0.00886833	0.39
f__Bifidobacteriaceae	PPP1R3C/HECTD2	10_91541231_A_G	10	91541231	G	0.325625	-0.00962901	0.00813357	0.24
f__Burkholderiaceae	PPP1R3C/HECTD2	10_91541231_A_G	10	91541231	G	0.325625	0.0105692	0.00858294	0.22
f__Campylobacteraceae	PPP1R3C/HECTD2	10_91541231_A_G	10	91541231	G	0.325625	-0.00277161	0.00934913	0.77
f__Candidatus_Absconditabacteria_unclassified	PPP1R3C/HECTD2	10_91541231_A_G	10	91541231	G	0.325625	-0.0147007	0.00785986	0.061
f__Candidatus_Gracilibacteria_unclassified	PPP1R3C/HECTD2	10_91541231_A_G	10	91541231	G	0.325625	0.000447159	0.0088918	0.96
f__Candidatus_Nanogingivalaceae	PPP1R3C/HECTD2	10_91541231_A_G	10	91541231	G	0.325625	0.0312799	0.0108522	0.0039
f__Candidatus_Nanoperiomorbaceae	PPP1R3C/HECTD2	10_91541231_A_G	10	91541231	G	0.325625	-0.00396778	0.00725373	0.58
f__Candidatus_Nanosynbacteraceae	PPP1R3C/HECTD2	10_91541231_A_G	10	91541231	G	0.325625	-0.0274496	0.010113	0.0066
f__Candidatus_Nanosyncoccacae	PPP1R3C/HECTD2	10_91541231_A_G	10	91541231	G	0.325625	-0.000821022	0.0116556	0.94
f__Candidatus_Saccharibacteria_unclassified	PPP1R3C/HECTD2	10_91541231_A_G	10	91541231	G	0.325625	0.0224487	0.0105712	0.034
f__Candidatus_Sacchiramonaceae	PPP1R3C/HECTD2	10_91541231_A_G	10	91541231	G	0.325625	0.00570871	0.00826736	0.49
f__Cardiobacteriaceae	PPP1R3C/HECTD2	10_91541231_A_G	10	91541231	G	0.325625	-0.00425336	0.00714185	0.55
f__Carnobacteriaceae	PPP1R3C/HECTD2	10_91541231_A_G	10	91541231	G	0.325625	-0.00422176	0.00921135	0.65
f__Cellulomonadaceae	PPP1R3C/HECTD2	10_91541231_A_G	10	91541231	G	0.325625	-0.00247062	0.0087908	0.78
f__Comamonadaceae	PPP1R3C/HECTD2	10_91541231_A_G	10	91541231	G	0.325625	0.014433	0.00932903	0.12
f__Coprobacillaceae	PPP1R3C/HECTD2	10_91541231_A_G	10	91541231	G	0.325625	0.00895075	0.00724714	0.22
f__Corynebacteriaceae	PPP1R3C/HECTD2	10_91541231_A_G	10	91541231	G	0.325625	-0.0253787	0.00728717	0.0005
f__Desulfobulbaceae	PPP1R3C/HECTD2	10_91541231_A_G	10	91541231	G	0.325625	-0.00189703	0.00619571	0.76
f__Eggerthellaceae	PPP1R3C/HECTD2	10_91541231_A_G	10	91541231	G	0.325625	-0.0170992	0.00731761	0.019
f__Enterococcaceae	PPP1R3C/HECTD2	10_91541231_A_G	10	91541231	G	0.325625	0.00701733	0.00917915	0.44
f__Erysipelotrichaceae	PPP1R3C/HECTD2	10_91541231_A_G	10	91541231	G	0.325625	-0.00646842	0.00913744	0.48
f__Eubacteriales_Family_XIII_Incertae_Sedis	PPP1R3C/HECTD2	10_91541231_A_G	10	91541231	G	0.325625	-0.00689097	0.00770139	0.37
f__Eubacteriales_unclassified	PPP1R3C/HECTD2	10_91541231_A_G	10	91541231	G	0.325625	-0.00819362	0.00719687	0.25
f__FGB1021	PPP1R3C/HECTD2	10_91541231_A_G	10	91541231	G	0.325625	0.00131484	0.00665336	0.84
f__FGB1056	PPP1R3C/HECTD2	10_91541231_A_G	10	91541231	G	0.325625	-0.00818676	0.00764777	0.28
f__FGB12783	PPP1R3C/HECTD2	10_91541231_A_G	10	91541231	G	0.325625	0.0114215	0.00755128	0.13
f__FGB14224	PPP1R3C/HECTD2	10_91541231_A_G	10	91541231	G	0.325625	0.00463069	0.00734834	0.53
f__FGB1534	PPP1R3C/HECTD2	10_91541231_A_G	10	91541231	G	0.325625	-0.00124695	0.00873998	0.89
f__FGB1762	PPP1R3C/HECTD2	10_91541231_A_G	10	91541231	G	0.325625	0.0156866	0.00721583	0.03
f__FGB1764	PPP1R3C/HECTD2	10_91541231_A_G	10	91541231	G	0.325625	0.00867411	0.0103833	0.4
f__FGB1781	PPP1R3C/HECTD2	10_91541231_A_G	10	91541231	G	0.325625	0.00521809	0.00887896	0.56
f__FGB2428	PPP1R3C/HECTD2	10_91541231_A_G	10	91541231	G	0.325625	-0.0167219	0.00885081	0.059
f__FGB4196	PPP1R3C/HECTD2	10_91541231_A_G	10	91541231	G	0.325625	-0.0246638	0.00881797	0.0052
f__FGB47554	PPP1R3C/HECTD2	10_91541231_A_G	10	91541231	G	0.325625	0.000637	0.00533619	0.9
f__FGB494	PPP1R3C/HECTD2	10_91541231_A_G	10	91541231	G	0.325625	-0.0107412	0.00798765	0.18
f__FGB4967	PPP1R3C/HECTD2	10_91541231_A_G	10	91541231	G	0.325625	0.00411711	0.00617777	0.51
f__FGB496	PPP1R3C/HECTD2	10_91541231_A_G	10	91541231	G	0.325625	0.0110941	0.00880689	0.21
f__FGB497	PPP1R3C/HECTD2	10_91541231_A_G	10	91541231	G	0.325625	-0.00092269	0.00707167	0.9
f__FGB570	PPP1R3C/HECTD2	10_91541231_A_G	10	91541231	G	0.325625	0.00711202	0.00746239	0.34
f__FGB651	PPP1R3C/HECTD2	10_91541231_A_G	10	91541231	G	0.325625	-0.00158372	0.00688829	0.82
f__FGB73294	PPP1R3C/HECTD2	10_91541231_A_G	10	91541231	G	0.325625	-0.0095826	0.00773156	0.22
f__FGB76096	PPP1R3C/HECTD2	10_91541231_A_G	10	91541231	G	0.325625	0.00351883	0.00783067	0.65
f__FGB76125	PPP1R3C/HECTD2	10_91541231_A_G	10	91541231	G	0.325625	-0.00507542	0.00843655	0.55
f__FGB76657	PPP1R3C/HECTD2	10_91541231_A_G	10	91541231	G	0.325625	-0.00559254	0.00703085	0.43
f__FGB9314	PPP1R3C/HECTD2	10_91541231_A_G	10	91541231	G	0.325625	0.0172159	0.00870594	0.048
f__Flavobacteriaceae	PPP1R3C/HECTD2	10_91541231_A_G	10	91541231	G	0.325625	-0.00472893	0.00701181	0.5
f__Fusobacteriaceae	PPP1R3C/HECTD2	10_91541231_A_G	10	91541231	G	0.325625	-0.0196658	0.00846884	0.02
f__Lachnospiraceae	PPP1R3C/HECTD2	10_91541231_A_G	10	91541231	G	0.325625	-0.00492467	0.00796508	0.54
f__Lactobacillaceae	PPP1R3C/HECTD2	10_91541231_A_G	10	91541231	G	0.325625	-0.018536	0.00897546	0.039
f__Leptotrichiaceae	PPP1R3C/HECTD2	10_91541231_A_G	10	91541231	G	0.325625	-0.00317247	0.00988954	0.75
f__Malasseziaceae	PPP1R3C/HECTD2	10_91541231_A_G	10	91541231	G	0.325625	-0.00596677	0.00641481	0.35
f__Moraxellaceae	PPP1R3C/HECTD2	10_91541231_A_G	10	91541231	G	0.325625	0.00148809	0.00954591	0.88
f__Mycoplasmataceae	PPP1R3C/HECTD2	10_91541231_A_G	10	91541231	G	0.325625	-0.0133682	0.00822915	0.1
f__Neisseriaceae	PPP1R3C/HECTD2	10_91541231_A_G	10	91541231	G	0.325625	-0.0220562	0.00861787	0.01
f__Pasteurellaceae	PPP1R3C/HECTD2	10_91541231_A_G	10	91541231	G	0.325625	-0.00447731	0.00858742	0.6
f__Peptoniphilaceae	PPP1R3C/HECTD2	10_91541231_A_G	10	91541231	G	0.325625	0.00256074	0.00862536	0.77
f__Porphyromonadaceae	PPP1R3C/HECTD2	10_91541231_A_G	10	91541231	G	0.325625	-0.0167055	0.00860291	0.052
f__Prevotellaceae	PPP1R3C/HECTD2	10_91541231_A_G	10	91541231	G	0.325625	0.00165311	0.00700167	0.81
f__Promicromonosporaceae	PPP1R3C/HECTD2	10_91541231_A_G	10	91541231	G	0.325625	-0.0129181	0.0084944	0.13
f__Propionibacteriaceae	PPP1R3C/HECTD2	10_91541231_A_G	10	91541231	G	0.325625	0.00745149	0.00908351	0.41
f__Pseudomonadaceae	PPP1R3C/HECTD2	10_91541231_A_G	10	91541231	G	0.325625	0.00267762	0.00870314	0.76
f__Rhodocyclaceae	PPP1R3C/HECTD2	10_91541231_A_G	10	91541231	G	0.325625	-0.00531747	0.00756008	0.48
f__Selenomonadaceae	PPP1R3C/HECTD2	10_91541231_A_G	10	91541231	G	0.325625	0.0265657	0.00783451	0.0007
f__Staphylococcaceae	PPP1R3C/HECTD2	10_91541231_A_G	10	91541231	G	0.325625	-0.00188497	0.00787306	0.81
f__Streptococcaceae	PPP1R3C/HECTD2	10_91541231_A_G	10	91541231	G	0.325625	0.0486868	0.00857233	1.4e-08
f__Synergistaceae	PPP1R3C/HECTD2	10_91541231_A_G	10	91541231	G	0.325625	0.00892647	0.00516224	0.084
f__Tannerellaceae	PPP1R3C/HECTD2	10_91541231_A_G	10	91541231	G	0.325625	0.00601165	0.00862715	0.49
f__Treponemataceae	PPP1R3C/HECTD2	10_91541231_A_G	10	91541231	G	0.325625	0.00809683	0.00625615	0.2
f__Veillonellaceae	PPP1R3C/HECTD2	10_91541231_A_G	10	91541231	G	0.325625	0.0309904	0.00875853	0.0004
f__Weeksellaceae	PPP1R3C/HECTD2	10_91541231_A_G	10	91541231	G	0.325625	0.0161274	0.00978634	0.099
g__Abiotrophia	PPP1R3C/HECTD2	10_91541231_A_G	10	91541231	G	0.325625	0.0152837	0.00790435	0.053
g__Actinobaculum	PPP1R3C/HECTD2	10_91541231_A_G	10	91541231	G	0.325625	0.0018348	0.0103804	0.86
g__Actinomyces	PPP1R3C/HECTD2	10_91541231_A_G	10	91541231	G	0.325625	-0.0475198	0.00960485	7.5e-07
g__Aggregatibacter	PPP1R3C/HECTD2	10_91541231_A_G	10	91541231	G	0.325625	0.0231582	0.00888033	0.0091
g__Alloprevotella	PPP1R3C/HECTD2	10_91541231_A_G	10	91541231	G	0.325625	-0.0170609	0.00984826	0.083
g__Alloscardovia	PPP1R3C/HECTD2	10_91541231_A_G	10	91541231	G	0.325625	0.0373383	0.00794791	2.6e-06
g__Anaeroglobus	PPP1R3C/HECTD2	10_91541231_A_G	10	91541231	G	0.325625	0.00534387	0.00787583	0.5
g__Arachnia	PPP1R3C/HECTD2	10_91541231_A_G	10	91541231	G	0.325625	0.0189774	0.00758928	0.012
g__Bacteroidetes_unclassified	PPP1R3C/HECTD2	10_91541231_A_G	10	91541231	G	0.325625	-0.00755979	0.00886833	0.39
g__Bifidobacterium	PPP1R3C/HECTD2	10_91541231_A_G	10	91541231	G	0.325625	-0.02087	0.00772825	0.0069
g__Bulleidia	PPP1R3C/HECTD2	10_91541231_A_G	10	91541231	G	0.325625	0.00381421	0.00783272	0.63
g__Campylobacter	PPP1R3C/HECTD2	10_91541231_A_G	10	91541231	G	0.325625	-0.00368781	0.00931396	0.69
g__Candidatus_Absconditabacteria_unclassified	PPP1R3C/HECTD2	10_91541231_A_G	10	91541231	G	0.325625	-0.00108007	0.00822608	0.9
g__Candidatus_Gracilibacteria_unclassified	PPP1R3C/HECTD2	10_91541231_A_G	10	91541231	G	0.325625	0.00197732	0.00899154	0.83
g__Candidatus_Nanogingivalis	PPP1R3C/HECTD2	10_91541231_A_G	10	91541231	G	0.325625	0.0186809	0.00914778	0.041
g__Candidatus_Nanoperiomorbus	PPP1R3C/HECTD2	10_91541231_A_G	10	91541231	G	0.325625	-0.00396778	0.00725373	0.58
g__Candidatus_Nanosynbacter	PPP1R3C/HECTD2	10_91541231_A_G	10	91541231	G	0.325625	-0.0274496	0.010113	0.0066
g__Candidatus_Nanosyncoccus	PPP1R3C/HECTD2	10_91541231_A_G	10	91541231	G	0.325625	-0.000821022	0.0116556	0.94
g__Candidatus_Nanosynsacchari	PPP1R3C/HECTD2	10_91541231_A_G	10	91541231	G	0.325625	0.00570871	0.00826736	0.49
g__Candidatus_Saccharibacteria_unclassified	PPP1R3C/HECTD2	10_91541231_A_G	10	91541231	G	0.325625	0.0237128	0.00989694	0.017
g__Capnocytophaga	PPP1R3C/HECTD2	10_91541231_A_G	10	91541231	G	0.325625	-0.00655545	0.00726028	0.37
g__Cardiobacterium	PPP1R3C/HECTD2	10_91541231_A_G	10	91541231	G	0.325625	-0.0042137	0.00714188	0.56
g__Catonella	PPP1R3C/HECTD2	10_91541231_A_G	10	91541231	G	0.325625	0.0286128	0.00927705	0.002
g__Cellulomonas	PPP1R3C/HECTD2	10_91541231_A_G	10	91541231	G	0.325625	-0.00247079	0.0087908	0.78
g__Centipeda	PPP1R3C/HECTD2	10_91541231_A_G	10	91541231	G	0.325625	0.0110862	0.00775982	0.15
g__Colibacter	PPP1R3C/HECTD2	10_91541231_A_G	10	91541231	G	0.325625	0.000775247	0.00745251	0.92
g__Corynebacterium	PPP1R3C/HECTD2	10_91541231_A_G	10	91541231	G	0.325625	-0.0253767	0.00728696	0.0005
g__Cryptobacterium	PPP1R3C/HECTD2	10_91541231_A_G	10	91541231	G	0.325625	-0.0116782	0.00700867	0.096
g__Cutibacterium	PPP1R3C/HECTD2	10_91541231_A_G	10	91541231	G	0.325625	0.0103123	0.00922994	0.26
g__Desulfobulbus	PPP1R3C/HECTD2	10_91541231_A_G	10	91541231	G	0.325625	-0.00189703	0.00619571	0.76
g__Dialister	PPP1R3C/HECTD2	10_91541231_A_G	10	91541231	G	0.325625	-0.00322007	0.00633722	0.61
g__Eggerthia	PPP1R3C/HECTD2	10_91541231_A_G	10	91541231	G	0.325625	0.0086864	0.00718854	0.23
g__Eikenella	PPP1R3C/HECTD2	10_91541231_A_G	10	91541231	G	0.325625	-0.0218974	0.00834776	0.0087
g__Eubacteriales_Family_XIII_Incertae_Sedis_unclassified	PPP1R3C/HECTD2	10_91541231_A_G	10	91541231	G	0.325625	-0.00908795	0.0083445	0.28
g__Filifactor	PPP1R3C/HECTD2	10_91541231_A_G	10	91541231	G	0.325625	0.00743336	0.00628576	0.24
g__Fretibacterium	PPP1R3C/HECTD2	10_91541231_A_G	10	91541231	G	0.325625	0.00570655	0.0055676	0.31
g__Fusobacterium	PPP1R3C/HECTD2	10_91541231_A_G	10	91541231	G	0.325625	-0.017077	0.00835869	0.041
g__Gemella	PPP1R3C/HECTD2	10_91541231_A_G	10	91541231	G	0.325625	0.00206309	0.00934735	0.83
g__GGB1022	PPP1R3C/HECTD2	10_91541231_A_G	10	91541231	G	0.325625	-0.00816888	0.0082139	0.32
g__GGB1025	PPP1R3C/HECTD2	10_91541231_A_G	10	91541231	G	0.325625	0.0110941	0.00880689	0.21
g__GGB1026	PPP1R3C/HECTD2	10_91541231_A_G	10	91541231	G	0.325625	-0.00092269	0.00707167	0.9
g__GGB10485	PPP1R3C/HECTD2	10_91541231_A_G	10	91541231	G	0.325625	0.00746206	0.00917364	0.42
g__GGB10852	PPP1R3C/HECTD2	10_91541231_A_G	10	91541231	G	0.325625	0.00511238	0.00554377	0.36
g__GGB1088	PPP1R3C/HECTD2	10_91541231_A_G	10	91541231	G	0.325625	-0.0206016	0.00735852	0.0051
g__GGB1144	PPP1R3C/HECTD2	10_91541231_A_G	10	91541231	G	0.325625	0.00454145	0.00850004	0.59
g__GGB1186	PPP1R3C/HECTD2	10_91541231_A_G	10	91541231	G	0.325625	0.0142973	0.00775686	0.065
g__GGB1202	PPP1R3C/HECTD2	10_91541231_A_G	10	91541231	G	0.325625	-0.00113825	0.00735883	0.88
g__GGB1203	PPP1R3C/HECTD2	10_91541231_A_G	10	91541231	G	0.325625	0.0072909	0.00734958	0.32
g__GGB12440	PPP1R3C/HECTD2	10_91541231_A_G	10	91541231	G	0.325625	-0.0107117	0.00800989	0.18
g__GGB12441	PPP1R3C/HECTD2	10_91541231_A_G	10	91541231	G	0.325625	-0.0246638	0.00881797	0.0052
g__GGB12443	PPP1R3C/HECTD2	10_91541231_A_G	10	91541231	G	0.325625	0.00616644	0.00927946	0.51
g__GGB12761	PPP1R3C/HECTD2	10_91541231_A_G	10	91541231	G	0.325625	0.00116776	0.00965663	0.9
g__GGB12763	PPP1R3C/HECTD2	10_91541231_A_G	10	91541231	G	0.325625	0.0172159	0.00870594	0.048
g__GGB12783	PPP1R3C/HECTD2	10_91541231_A_G	10	91541231	G	0.325625	0.0107407	0.00726895	0.14
g__GGB12785	PPP1R3C/HECTD2	10_91541231_A_G	10	91541231	G	0.325625	0.0294576	0.0111152	0.008
g__GGB12786	PPP1R3C/HECTD2	10_91541231_A_G	10	91541231	G	0.325625	-0.00199814	0.00852188	0.81
g__GGB12787	PPP1R3C/HECTD2	10_91541231_A_G	10	91541231	G	0.325625	-0.00880658	0.00881684	0.32
g__GGB12788	PPP1R3C/HECTD2	10_91541231_A_G	10	91541231	G	0.325625	-0.0112576	0.0117472	0.34
g__GGB12789	PPP1R3C/HECTD2	10_91541231_A_G	10	91541231	G	0.325625	0.0312088	0.0098468	0.0015
g__GGB12794	PPP1R3C/HECTD2	10_91541231_A_G	10	91541231	G	0.325625	-0.00658171	0.0096974	0.5
g__GGB1431	PPP1R3C/HECTD2	10_91541231_A_G	10	91541231	G	0.325625	-0.00839838	0.00703329	0.23
g__GGB1473	PPP1R3C/HECTD2	10_91541231_A_G	10	91541231	G	0.325625	-0.00726259	0.00902464	0.42
g__GGB1611	PPP1R3C/HECTD2	10_91541231_A_G	10	91541231	G	0.325625	-0.00158372	0.00688829	0.82
g__GGB1832	PPP1R3C/HECTD2	10_91541231_A_G	10	91541231	G	0.325625	0.00766318	0.00871493	0.38
g__GGB1833	PPP1R3C/HECTD2	10_91541231_A_G	10	91541231	G	0.325625	0.0047233	0.0095231	0.62
g__GGB1843	PPP1R3C/HECTD2	10_91541231_A_G	10	91541231	G	0.325625	-0.00694076	0.00892114	0.44
g__GGB1844	PPP1R3C/HECTD2	10_91541231_A_G	10	91541231	G	0.325625	0.0180778	0.0100038	0.071
g__GGB1845	PPP1R3C/HECTD2	10_91541231_A_G	10	91541231	G	0.325625	0.0267124	0.00903582	0.0031
g__GGB2666	PPP1R3C/HECTD2	10_91541231_A_G	10	91541231	G	0.325625	0.00359813	0.00650091	0.58
g__GGB2671	PPP1R3C/HECTD2	10_91541231_A_G	10	91541231	G	0.325625	4.64107e-05	0.00665321	0.99
g__GGB2672	PPP1R3C/HECTD2	10_91541231_A_G	10	91541231	G	0.325625	0.00919114	0.00648928	0.16
g__GGB2674	PPP1R3C/HECTD2	10_91541231_A_G	10	91541231	G	0.325625	-0.00165396	0.00671877	0.81
g__GGB2722	PPP1R3C/HECTD2	10_91541231_A_G	10	91541231	G	0.325625	-0.00818676	0.00764777	0.28
g__GGB3385	PPP1R3C/HECTD2	10_91541231_A_G	10	91541231	G	0.325625	-0.0133849	0.00734743	0.068
g__GGB3388	PPP1R3C/HECTD2	10_91541231_A_G	10	91541231	G	0.325625	0.00111064	0.00873854	0.9
g__GGB3389	PPP1R3C/HECTD2	10_91541231_A_G	10	91541231	G	0.325625	0.0131911	0.00839847	0.12
g__GGB3390	PPP1R3C/HECTD2	10_91541231_A_G	10	91541231	G	0.325625	0.00441217	0.00656569	0.5
g__GGB3886	PPP1R3C/HECTD2	10_91541231_A_G	10	91541231	G	0.325625	-0.00124695	0.00873998	0.89
g__GGB38873	PPP1R3C/HECTD2	10_91541231_A_G	10	91541231	G	0.325625	0.00463069	0.00734834	0.53
g__GGB3887	PPP1R3C/HECTD2	10_91541231_A_G	10	91541231	G	0.325625	0.00398279	0.00772226	0.61
g__GGB4300	PPP1R3C/HECTD2	10_91541231_A_G	10	91541231	G	0.325625	-0.0095826	0.00773156	0.22
g__GGB4303	PPP1R3C/HECTD2	10_91541231_A_G	10	91541231	G	0.325625	-0.00436698	0.00768953	0.57
g__GGB4308	PPP1R3C/HECTD2	10_91541231_A_G	10	91541231	G	0.325625	-0.00969017	0.00714693	0.18
g__GGB4333	PPP1R3C/HECTD2	10_91541231_A_G	10	91541231	G	0.325625	0.00216705	0.00588438	0.71
g__GGB4393	PPP1R3C/HECTD2	10_91541231_A_G	10	91541231	G	0.325625	0.00591464	0.00677211	0.38
g__GGB4400	PPP1R3C/HECTD2	10_91541231_A_G	10	91541231	G	0.325625	-0.00701504	0.00834203	0.4
g__GGB4533	PPP1R3C/HECTD2	10_91541231_A_G	10	91541231	G	0.325625	0.00437405	0.00940355	0.64
g__GGB4538	PPP1R3C/HECTD2	10_91541231_A_G	10	91541231	G	0.325625	0.0133529	0.0106877	0.21
g__GGB45697	PPP1R3C/HECTD2	10_91541231_A_G	10	91541231	G	0.325625	-0.015824	0.00685376	0.021
g__GGB4721	PPP1R3C/HECTD2	10_91541231_A_G	10	91541231	G	0.325625	-0.00115859	0.00749944	0.88
g__GGB4733	PPP1R3C/HECTD2	10_91541231_A_G	10	91541231	G	0.325625	0.00521809	0.00887896	0.56
g__GGB4783	PPP1R3C/HECTD2	10_91541231_A_G	10	91541231	G	0.325625	-0.0207587	0.00713908	0.0036
g__GGB4786	PPP1R3C/HECTD2	10_91541231_A_G	10	91541231	G	0.325625	0.0148259	0.00719533	0.039
g__GGB49229	PPP1R3C/HECTD2	10_91541231_A_G	10	91541231	G	0.325625	0.000637	0.00533619	0.9
g__GGB4936	PPP1R3C/HECTD2	10_91541231_A_G	10	91541231	G	0.325625	-0.0183759	0.00773796	0.018
g__GGB4937	PPP1R3C/HECTD2	10_91541231_A_G	10	91541231	G	0.325625	-0.00736811	0.00875287	0.4
g__GGB49400	PPP1R3C/HECTD2	10_91541231_A_G	10	91541231	G	0.325625	0.00411711	0.00617777	0.51
g__GGB49434	PPP1R3C/HECTD2	10_91541231_A_G	10	91541231	G	0.325625	0.000818215	0.00846666	0.92
g__GGB56136	PPP1R3C/HECTD2	10_91541231_A_G	10	91541231	G	0.325625	-0.0122818	0.00685188	0.073
g__GGB6646	PPP1R3C/HECTD2	10_91541231_A_G	10	91541231	G	0.325625	-0.0167219	0.00885081	0.059
g__GGB6673	PPP1R3C/HECTD2	10_91541231_A_G	10	91541231	G	0.325625	-0.00454643	0.00752844	0.55
g__GGB6675	PPP1R3C/HECTD2	10_91541231_A_G	10	91541231	G	0.325625	-0.0157098	0.00951679	0.099
g__GGB6679	PPP1R3C/HECTD2	10_91541231_A_G	10	91541231	G	0.325625	0.00126793	0.00879132	0.89
g__GGB6688	PPP1R3C/HECTD2	10_91541231_A_G	10	91541231	G	0.325625	-0.0103726	0.0103883	0.32
g__GGB6813	PPP1R3C/HECTD2	10_91541231_A_G	10	91541231	G	0.325625	0.0136878	0.00930354	0.14
g__GGB70946	PPP1R3C/HECTD2	10_91541231_A_G	10	91541231	G	0.325625	-0.00244877	0.00650795	0.71
g__GGB7107	PPP1R3C/HECTD2	10_91541231_A_G	10	91541231	G	0.325625	-0.00559254	0.00703085	0.43
g__GGB71292	PPP1R3C/HECTD2	10_91541231_A_G	10	91541231	G	0.325625	0.00578791	0.00618768	0.35
g__GGB71303	PPP1R3C/HECTD2	10_91541231_A_G	10	91541231	G	0.325625	0.0156866	0.00721583	0.03
g__GGB74353	PPP1R3C/HECTD2	10_91541231_A_G	10	91541231	G	0.325625	-0.00378846	0.00782633	0.63
g__GGB79977	PPP1R3C/HECTD2	10_91541231_A_G	10	91541231	G	0.325625	-0.00507542	0.00843655	0.55
g__GGB9835	PPP1R3C/HECTD2	10_91541231_A_G	10	91541231	G	0.325625	0.00230944	0.00794101	0.77
g__Granulicatella	PPP1R3C/HECTD2	10_91541231_A_G	10	91541231	G	0.325625	-0.00375589	0.00921422	0.68
g__Haemophilus	PPP1R3C/HECTD2	10_91541231_A_G	10	91541231	G	0.325625	-0.0138496	0.00865638	0.11
g__Hallella	PPP1R3C/HECTD2	10_91541231_A_G	10	91541231	G	0.325625	-0.0113817	0.00615851	0.065
g__Isoptericola	PPP1R3C/HECTD2	10_91541231_A_G	10	91541231	G	0.325625	-0.0129243	0.00848811	0.13
g__Johnsonella	PPP1R3C/HECTD2	10_91541231_A_G	10	91541231	G	0.325625	-1.44605e-06	0.00821065	1
g__Kingella	PPP1R3C/HECTD2	10_91541231_A_G	10	91541231	G	0.325625	0.00282755	0.00960905	0.77
g__Lachnoanaerobaculum	PPP1R3C/HECTD2	10_91541231_A_G	10	91541231	G	0.325625	-0.0114658	0.0108979	0.29
g__Lachnospiraceae_unclassified	PPP1R3C/HECTD2	10_91541231_A_G	10	91541231	G	0.325625	-0.00701824	0.00823297	0.39
g__Lactobacillus	PPP1R3C/HECTD2	10_91541231_A_G	10	91541231	G	0.325625	-0.0134609	0.00865392	0.12
g__Lactococcus	PPP1R3C/HECTD2	10_91541231_A_G	10	91541231	G	0.325625	-0.00706442	0.00863671	0.41
g__Lancefieldella	PPP1R3C/HECTD2	10_91541231_A_G	10	91541231	G	0.325625	-0.014441	0.00665873	0.03
g__Lautropia	PPP1R3C/HECTD2	10_91541231_A_G	10	91541231	G	0.325625	0.00943867	0.00852575	0.27
g__Leptotrichia	PPP1R3C/HECTD2	10_91541231_A_G	10	91541231	G	0.325625	-0.00384034	0.00985317	0.7
g__Limosilactobacillus	PPP1R3C/HECTD2	10_91541231_A_G	10	91541231	G	0.325625	-0.0231429	0.00688338	0.00077
g__Malassezia	PPP1R3C/HECTD2	10_91541231_A_G	10	91541231	G	0.325625	-0.00596677	0.00641481	0.35
g__Megasphaera	PPP1R3C/HECTD2	10_91541231_A_G	10	91541231	G	0.325625	-0.00316655	0.00625781	0.61
g__Micrococcus	PPP1R3C/HECTD2	10_91541231_A_G	10	91541231	G	0.325625	-0.0046397	0.00790614	0.56
g__Mogibacterium	PPP1R3C/HECTD2	10_91541231_A_G	10	91541231	G	0.325625	-0.0101948	0.00768174	0.18
g__Moraxella	PPP1R3C/HECTD2	10_91541231_A_G	10	91541231	G	0.325625	0.000970486	0.00853257	0.91
g__Mycoplasma	PPP1R3C/HECTD2	10_91541231_A_G	10	91541231	G	0.325625	-0.0199693	0.00965073	0.039
g__Neisseria	PPP1R3C/HECTD2	10_91541231_A_G	10	91541231	G	0.325625	-0.0224917	0.00868008	0.0096
g__Olsenella	PPP1R3C/HECTD2	10_91541231_A_G	10	91541231	G	0.325625	-0.00155612	0.00709679	0.83
g__Oribacterium	PPP1R3C/HECTD2	10_91541231_A_G	10	91541231	G	0.325625	-0.0101705	0.00779559	0.19
g__Ottowia	PPP1R3C/HECTD2	10_91541231_A_G	10	91541231	G	0.325625	0.0149195	0.00927867	0.11
g__Parascardovia	PPP1R3C/HECTD2	10_91541231_A_G	10	91541231	G	0.325625	-0.0137047	0.00715182	0.055
g__Parvimonas	PPP1R3C/HECTD2	10_91541231_A_G	10	91541231	G	0.325625	0.00168253	0.008462	0.84
g__Pauljensenia	PPP1R3C/HECTD2	10_91541231_A_G	10	91541231	G	0.325625	-0.00536482	0.00884172	0.54
g__Peptidiphaga	PPP1R3C/HECTD2	10_91541231_A_G	10	91541231	G	0.325625	-0.00145963	0.0102193	0.89
g__Peptoanaerobacter	PPP1R3C/HECTD2	10_91541231_A_G	10	91541231	G	0.325625	0.0112523	0.00674682	0.095
g__Peptoniphilus	PPP1R3C/HECTD2	10_91541231_A_G	10	91541231	G	0.325625	-0.0056222	0.00768979	0.46
g__Peptostreptococcaceae_unclassified	PPP1R3C/HECTD2	10_91541231_A_G	10	91541231	G	0.325625	-0.0179516	0.00934639	0.055
g__Peptostreptococcus	PPP1R3C/HECTD2	10_91541231_A_G	10	91541231	G	0.325625	-0.019598	0.00844384	0.02
g__Phocaeicola	PPP1R3C/HECTD2	10_91541231_A_G	10	91541231	G	0.325625	-0.00534322	0.00665745	0.42
g__Porphyromonas	PPP1R3C/HECTD2	10_91541231_A_G	10	91541231	G	0.325625	-0.0102402	0.00871729	0.24
g__Prevotellaceae_unclassified	PPP1R3C/HECTD2	10_91541231_A_G	10	91541231	G	0.325625	0.026399	0.00710663	0.0002
g__Prevotella	PPP1R3C/HECTD2	10_91541231_A_G	10	91541231	G	0.325625	0.00647097	0.00675671	0.34
g__Propionibacterium	PPP1R3C/HECTD2	10_91541231_A_G	10	91541231	G	0.325625	-0.0111696	0.0075208	0.14
g__Pseudoleptotrichia	PPP1R3C/HECTD2	10_91541231_A_G	10	91541231	G	0.325625	-0.019146	0.0103335	0.064
g__Pseudomonas	PPP1R3C/HECTD2	10_91541231_A_G	10	91541231	G	0.325625	0.00221109	0.00869527	0.8
g__Rothia	PPP1R3C/HECTD2	10_91541231_A_G	10	91541231	G	0.325625	-0.00714654	0.0103763	0.49
g__Scardovia	PPP1R3C/HECTD2	10_91541231_A_G	10	91541231	G	0.325625	-0.00491435	0.00882034	0.58
g__Schaalia	PPP1R3C/HECTD2	10_91541231_A_G	10	91541231	G	0.325625	-0.0234145	0.0112939	0.038
g__Selenomonas	PPP1R3C/HECTD2	10_91541231_A_G	10	91541231	G	0.325625	0.026687	0.00782677	0.00065
g__Shuttleworthia	PPP1R3C/HECTD2	10_91541231_A_G	10	91541231	G	0.325625	0.00595271	0.00761353	0.43
g__Simonsiella	PPP1R3C/HECTD2	10_91541231_A_G	10	91541231	G	0.325625	0.000568149	0.00910637	0.95
g__Slackia	PPP1R3C/HECTD2	10_91541231_A_G	10	91541231	G	0.325625	-0.0105515	0.00755551	0.16
g__Solobacterium	PPP1R3C/HECTD2	10_91541231_A_G	10	91541231	G	0.325625	-0.0101133	0.00871916	0.25
g__Staphylococcus	PPP1R3C/HECTD2	10_91541231_A_G	10	91541231	G	0.325625	-0.00315047	0.00785657	0.69
g__Stomatobaculum	PPP1R3C/HECTD2	10_91541231_A_G	10	91541231	G	0.325625	-0.0189393	0.00918802	0.039
g__Streptococcus	PPP1R3C/HECTD2	10_91541231_A_G	10	91541231	G	0.325625	0.049679	0.00854257	6e-09
g__Tannerella	PPP1R3C/HECTD2	10_91541231_A_G	10	91541231	G	0.325625	0.00683254	0.0086225	0.43
g__Treponema	PPP1R3C/HECTD2	10_91541231_A_G	10	91541231	G	0.325625	0.00745288	0.00644775	0.25
g__Veillonella	PPP1R3C/HECTD2	10_91541231_A_G	10	91541231	G	0.325625	0.0358452	0.00928	0.00011
k__Bacteria	PPP1R3C/HECTD2	10_91541231_A_G	10	91541231	G	0.325625	0.00753948	0.00759111	0.32
k__Eukaryota	PPP1R3C/HECTD2	10_91541231_A_G	10	91541231	G	0.325625	-0.00564988	0.00757594	0.46
o__Actinomycetales	PPP1R3C/HECTD2	10_91541231_A_G	10	91541231	G	0.325625	-0.0471099	0.00959858	9.2e-07
o__Bacillales	PPP1R3C/HECTD2	10_91541231_A_G	10	91541231	G	0.325625	0.00117959	0.00933904	0.9
o__Bacteroidales	PPP1R3C/HECTD2	10_91541231_A_G	10	91541231	G	0.325625	-0.00626503	0.0080143	0.43
o__Bacteroidetes_unclassified	PPP1R3C/HECTD2	10_91541231_A_G	10	91541231	G	0.325625	-0.00755979	0.00886833	0.39
o__Bifidobacteriales	PPP1R3C/HECTD2	10_91541231_A_G	10	91541231	G	0.325625	-0.00962901	0.00813357	0.24
o__Burkholderiales	PPP1R3C/HECTD2	10_91541231_A_G	10	91541231	G	0.325625	0.0148569	0.008517	0.081
o__Campylobacterales	PPP1R3C/HECTD2	10_91541231_A_G	10	91541231	G	0.325625	-0.00277161	0.00934914	0.77
o__Candidatus_Absconditabacteria_unclassified	PPP1R3C/HECTD2	10_91541231_A_G	10	91541231	G	0.325625	-0.0147007	0.00785986	0.061
o__Candidatus_Gracilibacteria_unclassified	PPP1R3C/HECTD2	10_91541231_A_G	10	91541231	G	0.325625	0.000447159	0.0088918	0.96
o__Candidatus_Nanogingivales	PPP1R3C/HECTD2	10_91541231_A_G	10	91541231	G	0.325625	0.0312799	0.0108522	0.0039
o__Candidatus_Nanoperiomorbales	PPP1R3C/HECTD2	10_91541231_A_G	10	91541231	G	0.325625	-0.00396778	0.00725373	0.58
o__Candidatus_Nanosynbacterales	PPP1R3C/HECTD2	10_91541231_A_G	10	91541231	G	0.325625	-0.0274496	0.010113	0.0066
o__Candidatus_Nanosyncoccales	PPP1R3C/HECTD2	10_91541231_A_G	10	91541231	G	0.325625	-0.000821022	0.0116556	0.94
o__Candidatus_Saccharibacteria_unclassified	PPP1R3C/HECTD2	10_91541231_A_G	10	91541231	G	0.325625	0.0224487	0.0105712	0.034
o__Candidatus_Saccharimonales	PPP1R3C/HECTD2	10_91541231_A_G	10	91541231	G	0.325625	0.00570871	0.00826736	0.49
o__Cardiobacteriales	PPP1R3C/HECTD2	10_91541231_A_G	10	91541231	G	0.325625	-0.00425336	0.00714185	0.55
o__Coriobacteriales	PPP1R3C/HECTD2	10_91541231_A_G	10	91541231	G	0.325625	-0.0128455	0.00670061	0.055
o__Desulfobacterales	PPP1R3C/HECTD2	10_91541231_A_G	10	91541231	G	0.325625	-0.00189703	0.00619571	0.76
o__Eggerthellales	PPP1R3C/HECTD2	10_91541231_A_G	10	91541231	G	0.325625	-0.0170992	0.00731761	0.019
o__Erysipelotrichales	PPP1R3C/HECTD2	10_91541231_A_G	10	91541231	G	0.325625	-0.00517522	0.00911518	0.57
o__Eubacteriales	PPP1R3C/HECTD2	10_91541231_A_G	10	91541231	G	0.325625	-0.00870618	0.00751086	0.25
o__Flavobacteriales	PPP1R3C/HECTD2	10_91541231_A_G	10	91541231	G	0.325625	0.00671402	0.00807163	0.41
o__Fusobacteriales	PPP1R3C/HECTD2	10_91541231_A_G	10	91541231	G	0.325625	-0.0200075	0.00961273	0.037
o__Hyphomicrobiales	PPP1R3C/HECTD2	10_91541231_A_G	10	91541231	G	0.325625	-0.00862351	0.00775385	0.27
o__Lactobacillales	PPP1R3C/HECTD2	10_91541231_A_G	10	91541231	G	0.325625	0.0424803	0.00773125	3.9e-08
o__Malasseziales	PPP1R3C/HECTD2	10_91541231_A_G	10	91541231	G	0.325625	-0.00596677	0.00641481	0.35
o__Moraxellales	PPP1R3C/HECTD2	10_91541231_A_G	10	91541231	G	0.325625	0.00148809	0.00954591	0.88
o__Mycoplasmatales	PPP1R3C/HECTD2	10_91541231_A_G	10	91541231	G	0.325625	-0.0133682	0.00822915	0.1
o__Neisseriales	PPP1R3C/HECTD2	10_91541231_A_G	10	91541231	G	0.325625	-0.0220561	0.00861787	0.01
o__OFGB1021	PPP1R3C/HECTD2	10_91541231_A_G	10	91541231	G	0.325625	0.00131484	0.00665336	0.84
o__OFGB1056	PPP1R3C/HECTD2	10_91541231_A_G	10	91541231	G	0.325625	-0.00818676	0.00764777	0.28
o__OFGB12783	PPP1R3C/HECTD2	10_91541231_A_G	10	91541231	G	0.325625	0.0114215	0.00755128	0.13
o__OFGB14224	PPP1R3C/HECTD2	10_91541231_A_G	10	91541231	G	0.325625	0.00463069	0.00734834	0.53
o__OFGB1534	PPP1R3C/HECTD2	10_91541231_A_G	10	91541231	G	0.325625	-0.00124695	0.00873998	0.89
o__OFGB1762	PPP1R3C/HECTD2	10_91541231_A_G	10	91541231	G	0.325625	0.0156866	0.00721583	0.03
o__OFGB1764	PPP1R3C/HECTD2	10_91541231_A_G	10	91541231	G	0.325625	0.00867411	0.0103833	0.4
o__OFGB1781	PPP1R3C/HECTD2	10_91541231_A_G	10	91541231	G	0.325625	0.00521809	0.00887896	0.56
o__OFGB2428	PPP1R3C/HECTD2	10_91541231_A_G	10	91541231	G	0.325625	-0.0167219	0.00885081	0.059
o__OFGB4196	PPP1R3C/HECTD2	10_91541231_A_G	10	91541231	G	0.325625	-0.0246638	0.00881797	0.0052
o__OFGB47554	PPP1R3C/HECTD2	10_91541231_A_G	10	91541231	G	0.325625	0.000637	0.00533619	0.9
o__OFGB494	PPP1R3C/HECTD2	10_91541231_A_G	10	91541231	G	0.325625	-0.0107412	0.00798765	0.18
o__OFGB4967	PPP1R3C/HECTD2	10_91541231_A_G	10	91541231	G	0.325625	0.00411711	0.00617777	0.51
o__OFGB496	PPP1R3C/HECTD2	10_91541231_A_G	10	91541231	G	0.325625	0.0110941	0.00880689	0.21
o__OFGB497	PPP1R3C/HECTD2	10_91541231_A_G	10	91541231	G	0.325625	-0.00092269	0.00707167	0.9
o__OFGB570	PPP1R3C/HECTD2	10_91541231_A_G	10	91541231	G	0.325625	0.00711202	0.00746239	0.34
o__OFGB651	PPP1R3C/HECTD2	10_91541231_A_G	10	91541231	G	0.325625	-0.00158372	0.00688829	0.82
o__OFGB73294	PPP1R3C/HECTD2	10_91541231_A_G	10	91541231	G	0.325625	-0.0095826	0.00773156	0.22
o__OFGB76096	PPP1R3C/HECTD2	10_91541231_A_G	10	91541231	G	0.325625	0.00351883	0.00783067	0.65
o__OFGB76125	PPP1R3C/HECTD2	10_91541231_A_G	10	91541231	G	0.325625	-0.00507542	0.00843655	0.55
o__OFGB76657	PPP1R3C/HECTD2	10_91541231_A_G	10	91541231	G	0.325625	-0.00559254	0.00703085	0.43
o__OFGB9314	PPP1R3C/HECTD2	10_91541231_A_G	10	91541231	G	0.325625	0.0172159	0.00870594	0.048
o__Pasteurellales	PPP1R3C/HECTD2	10_91541231_A_G	10	91541231	G	0.325625	-0.00447731	0.00858742	0.6
o__Propionibacteriales	PPP1R3C/HECTD2	10_91541231_A_G	10	91541231	G	0.325625	0.0073805	0.00908321	0.42
o__Pseudomonadales	PPP1R3C/HECTD2	10_91541231_A_G	10	91541231	G	0.325625	0.00267762	0.00870314	0.76
o__Rhodocyclales	PPP1R3C/HECTD2	10_91541231_A_G	10	91541231	G	0.325625	-0.00507714	0.00757644	0.5
o__Selenomonadales	PPP1R3C/HECTD2	10_91541231_A_G	10	91541231	G	0.325625	0.0265657	0.00783451	0.0007
o__Spirochaetales	PPP1R3C/HECTD2	10_91541231_A_G	10	91541231	G	0.325625	0.00809683	0.00625615	0.2
o__Synergistales	PPP1R3C/HECTD2	10_91541231_A_G	10	91541231	G	0.325625	0.00892647	0.00516224	0.084
o__Tissierellales	PPP1R3C/HECTD2	10_91541231_A_G	10	91541231	G	0.325625	0.00256074	0.00862536	0.77
o__Veillonellales	PPP1R3C/HECTD2	10_91541231_A_G	10	91541231	G	0.325625	0.0309904	0.00875853	0.0004
p__Actinobacteria	PPP1R3C/HECTD2	10_91541231_A_G	10	91541231	G	0.325625	-0.0352614	0.00931729	0.00015
p__Bacteria_unclassified	PPP1R3C/HECTD2	10_91541231_A_G	10	91541231	G	0.325625	0.0154793	0.00723405	0.032
p__Bacteroidetes	PPP1R3C/HECTD2	10_91541231_A_G	10	91541231	G	0.325625	-0.00310843	0.00894203	0.73
p__Basidiomycota	PPP1R3C/HECTD2	10_91541231_A_G	10	91541231	G	0.325625	-0.00596677	0.00641481	0.35
p__Candidatus_Absconditabacteria	PPP1R3C/HECTD2	10_91541231_A_G	10	91541231	G	0.325625	-0.0147007	0.00785986	0.061
p__Candidatus_Gracilibacteria	PPP1R3C/HECTD2	10_91541231_A_G	10	91541231	G	0.325625	0.000447159	0.0088918	0.96
p__Candidatus_Saccharibacteria	PPP1R3C/HECTD2	10_91541231_A_G	10	91541231	G	0.325625	0.02634	0.0104614	0.012
p__Firmicutes	PPP1R3C/HECTD2	10_91541231_A_G	10	91541231	G	0.325625	0.0484244	0.00972443	6.4e-07
p__Fusobacteria	PPP1R3C/HECTD2	10_91541231_A_G	10	91541231	G	0.325625	-0.0200108	0.00961271	0.037
p__Proteobacteria	PPP1R3C/HECTD2	10_91541231_A_G	10	91541231	G	0.325625	-0.0163042	0.00734193	0.026
p__Spirochaetes	PPP1R3C/HECTD2	10_91541231_A_G	10	91541231	G	0.325625	0.00806878	0.00622667	0.2
p__Synergistetes	PPP1R3C/HECTD2	10_91541231_A_G	10	91541231	G	0.325625	0.00892647	0.00516224	0.084
p__Tenericutes	PPP1R3C/HECTD2	10_91541231_A_G	10	91541231	G	0.325625	-0.00112339	0.00905943	0.9
s__Abiotrophia_defectiva	PPP1R3C/HECTD2	10_91541231_A_G	10	91541231	G	0.325625	0.0271706	0.00906619	0.0027
s__Abiotrophia_sp_HMSC24B09	PPP1R3C/HECTD2	10_91541231_A_G	10	91541231	G	0.325625	0.00854412	0.00862175	0.32
s__Actinobaculum_sp_oral_taxon_183	PPP1R3C/HECTD2	10_91541231_A_G	10	91541231	G	0.325625	0.00217066	0.0103809	0.83
s__Actinomyces_bouchesdurhonensis	PPP1R3C/HECTD2	10_91541231_A_G	10	91541231	G	0.325625	-0.00265606	0.00793911	0.74
s__Actinomyces_dentalis	PPP1R3C/HECTD2	10_91541231_A_G	10	91541231	G	0.325625	-0.00784582	0.0078873	0.32
s__Actinomyces_gerencseriae	PPP1R3C/HECTD2	10_91541231_A_G	10	91541231	G	0.325625	-0.00713353	0.0100467	0.48
s__Actinomyces_graevenitzii	PPP1R3C/HECTD2	10_91541231_A_G	10	91541231	G	0.325625	-0.033535	0.00986608	0.00068
s__Actinomyces_johnsonii	PPP1R3C/HECTD2	10_91541231_A_G	10	91541231	G	0.325625	-9.81432e-05	0.00975779	0.99
s__Actinomyces_massiliensis	PPP1R3C/HECTD2	10_91541231_A_G	10	91541231	G	0.325625	-0.0192289	0.00857014	0.025
s__Actinomyces_naeslundii	PPP1R3C/HECTD2	10_91541231_A_G	10	91541231	G	0.325625	-0.0115611	0.00886899	0.19
s__Actinomyces_oris	PPP1R3C/HECTD2	10_91541231_A_G	10	91541231	G	0.325625	-0.0210413	0.00853659	0.014
s__Actinomyces_SGB17132	PPP1R3C/HECTD2	10_91541231_A_G	10	91541231	G	0.325625	0.0146772	0.00810893	0.07
s__Actinomyces_SGB17154	PPP1R3C/HECTD2	10_91541231_A_G	10	91541231	G	0.325625	0.00650008	0.00956614	0.5
s__Actinomyces_SGB17157	PPP1R3C/HECTD2	10_91541231_A_G	10	91541231	G	0.325625	-0.0265228	0.0110747	0.017
s__Actinomyces_SGB17163	PPP1R3C/HECTD2	10_91541231_A_G	10	91541231	G	0.325625	-0.0165926	0.0120241	0.17
s__Actinomyces_SGB17168	PPP1R3C/HECTD2	10_91541231_A_G	10	91541231	G	0.325625	-0.0299837	0.00924618	0.0012
s__Actinomyces_sp_HMSC035G02	PPP1R3C/HECTD2	10_91541231_A_G	10	91541231	G	0.325625	0.00781902	0.0118198	0.51
s__Actinomyces_sp_HMT897	PPP1R3C/HECTD2	10_91541231_A_G	10	91541231	G	0.325625	-0.00305489	0.00871971	0.73
s__Actinomyces_sp_ICM47	PPP1R3C/HECTD2	10_91541231_A_G	10	91541231	G	0.325625	0.00372283	0.00983522	0.71
s__Actinomyces_sp_ICM58	PPP1R3C/HECTD2	10_91541231_A_G	10	91541231	G	0.325625	0.00609755	0.0110703	0.58
s__Actinomyces_sp_Marseille_P3109	PPP1R3C/HECTD2	10_91541231_A_G	10	91541231	G	0.325625	0.00454505	0.00985902	0.64
s__Actinomyces_sp_oral_taxon_170	PPP1R3C/HECTD2	10_91541231_A_G	10	91541231	G	0.325625	0.00105122	0.0102769	0.92
s__Actinomyces_sp_oral_taxon_414	PPP1R3C/HECTD2	10_91541231_A_G	10	91541231	G	0.325625	0.0145283	0.00800381	0.069
s__Actinomyces_sp_oral_taxon_448	PPP1R3C/HECTD2	10_91541231_A_G	10	91541231	G	0.325625	0.0140939	0.00863823	0.1
s__Actinomyces_sp_ph3	PPP1R3C/HECTD2	10_91541231_A_G	10	91541231	G	0.325625	-0.0586083	0.0092472	2.3e-10
s__Actinomyces_timonensis	PPP1R3C/HECTD2	10_91541231_A_G	10	91541231	G	0.325625	0.00907429	0.007928	0.25
s__Aggregatibacter_aphrophilus	PPP1R3C/HECTD2	10_91541231_A_G	10	91541231	G	0.325625	-0.00231258	0.010346	0.82
s__Aggregatibacter_kilianii	PPP1R3C/HECTD2	10_91541231_A_G	10	91541231	G	0.325625	0.0137591	0.00897561	0.13
s__Aggregatibacter_segnis	PPP1R3C/HECTD2	10_91541231_A_G	10	91541231	G	0.325625	-0.00605401	0.00980705	0.54
s__Aggregatibacter_SGB9728	PPP1R3C/HECTD2	10_91541231_A_G	10	91541231	G	0.325625	0.00800016	0.00810178	0.32
s__Aggregatibacter_sp_2125159857	PPP1R3C/HECTD2	10_91541231_A_G	10	91541231	G	0.325625	0.0295403	0.009853	0.0027
s__Alloprevotella_SGB1410	PPP1R3C/HECTD2	10_91541231_A_G	10	91541231	G	0.325625	0.0013144	0.00763546	0.86
s__Alloprevotella_SGB1463	PPP1R3C/HECTD2	10_91541231_A_G	10	91541231	G	0.325625	-0.0021051	0.00809245	0.79
s__Alloprevotella_SGB1483	PPP1R3C/HECTD2	10_91541231_A_G	10	91541231	G	0.325625	-0.0147183	0.00756597	0.052
s__Alloprevotella_SGB1484	PPP1R3C/HECTD2	10_91541231_A_G	10	91541231	G	0.325625	-0.0151502	0.00755327	0.045
s__Alloprevotella_sp_Lung230	PPP1R3C/HECTD2	10_91541231_A_G	10	91541231	G	0.325625	-0.000696504	0.0100271	0.94
s__Alloprevotella_sp_oral_taxon_473	PPP1R3C/HECTD2	10_91541231_A_G	10	91541231	G	0.325625	0.00462604	0.00937738	0.62
s__Alloprevotella_tannerae	PPP1R3C/HECTD2	10_91541231_A_G	10	91541231	G	0.325625	-0.00255519	0.0081966	0.76
s__Alloscardovia_omnicolens	PPP1R3C/HECTD2	10_91541231_A_G	10	91541231	G	0.325625	0.0373383	0.00794791	2.6e-06
s__Anaeroglobus_geminatus	PPP1R3C/HECTD2	10_91541231_A_G	10	91541231	G	0.325625	0.00534387	0.00787583	0.5
s__Arachnia_propionica	PPP1R3C/HECTD2	10_91541231_A_G	10	91541231	G	0.325625	0.0298289	0.00832574	0.00034
s__Arachnia_rubra	PPP1R3C/HECTD2	10_91541231_A_G	10	91541231	G	0.325625	-0.00226291	0.00909913	0.8
s__Arachnia_SGB15898	PPP1R3C/HECTD2	10_91541231_A_G	10	91541231	G	0.325625	0.0082112	0.00855902	0.34
s__Arachnia_SGB15899	PPP1R3C/HECTD2	10_91541231_A_G	10	91541231	G	0.325625	-0.00559133	0.00906922	0.54
s__Arachnia_SGB15900	PPP1R3C/HECTD2	10_91541231_A_G	10	91541231	G	0.325625	0.00475047	0.0074891	0.53
s__Bacteroidetes_oral_taxon_274	PPP1R3C/HECTD2	10_91541231_A_G	10	91541231	G	0.325625	-0.00488685	0.00908841	0.59
s__Bacteroidetes_unclassified_SGB1343	PPP1R3C/HECTD2	10_91541231_A_G	10	91541231	G	0.325625	-0.00517822	0.00830838	0.53
s__Bifidobacterium_dentium	PPP1R3C/HECTD2	10_91541231_A_G	10	91541231	G	0.325625	-0.0176387	0.0073048	0.016
s__Bifidobacterium_longum	PPP1R3C/HECTD2	10_91541231_A_G	10	91541231	G	0.325625	-0.00817928	0.00756026	0.28
s__Bulleidia_extructa	PPP1R3C/HECTD2	10_91541231_A_G	10	91541231	G	0.325625	0.00381421	0.00783272	0.63
s__Campylobacter_concisus	PPP1R3C/HECTD2	10_91541231_A_G	10	91541231	G	0.325625	-0.00741878	0.00750827	0.32
s__Campylobacter_curvus	PPP1R3C/HECTD2	10_91541231_A_G	10	91541231	G	0.325625	0.00490034	0.00884359	0.58
s__Campylobacter_gracilis	PPP1R3C/HECTD2	10_91541231_A_G	10	91541231	G	0.325625	-0.0176094	0.00801306	0.028
s__Campylobacter_rectus	PPP1R3C/HECTD2	10_91541231_A_G	10	91541231	G	0.325625	0.00340125	0.00756122	0.65
s__Campylobacter_SGB19292	PPP1R3C/HECTD2	10_91541231_A_G	10	91541231	G	0.325625	-0.00848374	0.0101827	0.4
s__Campylobacter_SGB19298	PPP1R3C/HECTD2	10_91541231_A_G	10	91541231	G	0.325625	-0.00397287	0.0100498	0.69
s__Campylobacter_SGB19314	PPP1R3C/HECTD2	10_91541231_A_G	10	91541231	G	0.325625	0.00468873	0.0080271	0.56
s__Campylobacter_SGB19318	PPP1R3C/HECTD2	10_91541231_A_G	10	91541231	G	0.325625	0.00443987	0.00902837	0.62
s__Campylobacter_SGB19319	PPP1R3C/HECTD2	10_91541231_A_G	10	91541231	G	0.325625	0.0230997	0.00840723	0.006
s__Campylobacter_SGB19323	PPP1R3C/HECTD2	10_91541231_A_G	10	91541231	G	0.325625	-0.00874103	0.00941593	0.35
s__Campylobacter_SGB19337	PPP1R3C/HECTD2	10_91541231_A_G	10	91541231	G	0.325625	-0.0180207	0.00940597	0.055
s__Campylobacter_SGB19347	PPP1R3C/HECTD2	10_91541231_A_G	10	91541231	G	0.325625	-0.00414366	0.00870356	0.63
s__Campylobacter_SGB96391	PPP1R3C/HECTD2	10_91541231_A_G	10	91541231	G	0.325625	0.00243238	0.00917779	0.79
s__Campylobacter_SGB96438	PPP1R3C/HECTD2	10_91541231_A_G	10	91541231	G	0.325625	-0.00885616	0.0104748	0.4
s__Campylobacter_showae	PPP1R3C/HECTD2	10_91541231_A_G	10	91541231	G	0.325625	0.00845526	0.00882012	0.34
s__Candidatus_Gracilibacteria_bacterium_GN02_872	PPP1R3C/HECTD2	10_91541231_A_G	10	91541231	G	0.325625	-0.00208162	0.0100049	0.84
s__Candidatus_Gracilibacteria_bacterium_GN02_873	PPP1R3C/HECTD2	10_91541231_A_G	10	91541231	G	0.325625	0.0104788	0.00844803	0.21
s__Candidatus_Gracilibacteria_bacterium_HOT_871	PPP1R3C/HECTD2	10_91541231_A_G	10	91541231	G	0.325625	-0.00245776	0.00887125	0.78
s__Candidatus_Nanogingivalis_gingivitcus	PPP1R3C/HECTD2	10_91541231_A_G	10	91541231	G	0.325625	0.0186809	0.00914778	0.041
s__Candidatus_Nanoperiomorbus_periodonticus	PPP1R3C/HECTD2	10_91541231_A_G	10	91541231	G	0.325625	-0.00396778	0.00725373	0.58
s__Candidatus_Nanosynbacter_lyticus	PPP1R3C/HECTD2	10_91541231_A_G	10	91541231	G	0.325625	-0.01186	0.00970928	0.22
s__Candidatus_Nanosynbacter_SGB19887	PPP1R3C/HECTD2	10_91541231_A_G	10	91541231	G	0.325625	-0.0194218	0.0102535	0.058
s__Candidatus_Nanosynbacter_SGB19893	PPP1R3C/HECTD2	10_91541231_A_G	10	91541231	G	0.325625	-0.0246788	0.0109904	0.025
s__Candidatus_Nanosyncoccus_SGB19792	PPP1R3C/HECTD2	10_91541231_A_G	10	91541231	G	0.325625	0.0135808	0.0102291	0.18
s__Candidatus_Nanosyncoccus_SGB19793	PPP1R3C/HECTD2	10_91541231_A_G	10	91541231	G	0.325625	-0.00248257	0.0112119	0.82
s__Candidatus_Nanosynsacchari_sp_TM7_ANC_38_39_G1_1	PPP1R3C/HECTD2	10_91541231_A_G	10	91541231	G	0.325625	0.00570871	0.00826736	0.49
s__Candidatus_Saccharibacteria_bacterium_oral_taxon_488	PPP1R3C/HECTD2	10_91541231_A_G	10	91541231	G	0.325625	0.00641549	0.0104805	0.54
s__Candidatus_Saccharibacteria_bacterium_oral_taxon_955	PPP1R3C/HECTD2	10_91541231_A_G	10	91541231	G	0.325625	0.014882	0.00985317	0.13
s__Candidatus_Saccharibacteria_unclassified_SGB19847	PPP1R3C/HECTD2	10_91541231_A_G	10	91541231	G	0.325625	0.0106239	0.00797524	0.18
s__Candidatus_Saccharibacteria_unclassified_SGB95587	PPP1R3C/HECTD2	10_91541231_A_G	10	91541231	G	0.325625	-0.000654783	0.0105574	0.95
s__Candidatus_Saccharibacteria_unclassified_SGB95617	PPP1R3C/HECTD2	10_91541231_A_G	10	91541231	G	0.325625	-0.0142173	0.00938431	0.13
s__Candidatus_Saccharibacteria_unclassified_SGB95710	PPP1R3C/HECTD2	10_91541231_A_G	10	91541231	G	0.325625	0.00603307	0.0097811	0.54
s__Capnocytophaga_bilenii	PPP1R3C/HECTD2	10_91541231_A_G	10	91541231	G	0.325625	0.0116673	0.0095031	0.22
s__Capnocytophaga_genosp_AHN8471	PPP1R3C/HECTD2	10_91541231_A_G	10	91541231	G	0.325625	0.0103755	0.0106497	0.33
s__Capnocytophaga_gingivalis	PPP1R3C/HECTD2	10_91541231_A_G	10	91541231	G	0.325625	-0.0353726	0.0102337	0.00055
s__Capnocytophaga_granulosa	PPP1R3C/HECTD2	10_91541231_A_G	10	91541231	G	0.325625	-0.0185435	0.00996329	0.063
s__Capnocytophaga_leadbetteri	PPP1R3C/HECTD2	10_91541231_A_G	10	91541231	G	0.325625	0.0163469	0.00952086	0.086
s__Capnocytophaga_ochracea	PPP1R3C/HECTD2	10_91541231_A_G	10	91541231	G	0.325625	-0.00510167	0.00889698	0.57
s__Capnocytophaga_SGB2480	PPP1R3C/HECTD2	10_91541231_A_G	10	91541231	G	0.325625	0.0171212	0.0100822	0.089
s__Capnocytophaga_SGB2499	PPP1R3C/HECTD2	10_91541231_A_G	10	91541231	G	0.325625	-0.00114833	0.00840907	0.89
s__Capnocytophaga_SGB78737	PPP1R3C/HECTD2	10_91541231_A_G	10	91541231	G	0.325625	-0.0146323	0.0076831	0.057
s__Capnocytophaga_sp_oral_taxon_338	PPP1R3C/HECTD2	10_91541231_A_G	10	91541231	G	0.325625	-0.01457	0.00926974	0.12
s__Capnocytophaga_sp_oral_taxon_863	PPP1R3C/HECTD2	10_91541231_A_G	10	91541231	G	0.325625	-0.0272482	0.00906799	0.0027
s__Capnocytophaga_sputigena	PPP1R3C/HECTD2	10_91541231_A_G	10	91541231	G	0.325625	-0.0019118	0.0082499	0.82
s__Cardiobacterium_hominis	PPP1R3C/HECTD2	10_91541231_A_G	10	91541231	G	0.325625	-0.00974287	0.00810373	0.23
s__Cardiobacterium_SGB69135	PPP1R3C/HECTD2	10_91541231_A_G	10	91541231	G	0.325625	-0.013265	0.00989703	0.18
s__Cardiobacterium_SGB9417	PPP1R3C/HECTD2	10_91541231_A_G	10	91541231	G	0.325625	0.00118219	0.00915499	0.9
s__Cardiobacterium_SGB9419	PPP1R3C/HECTD2	10_91541231_A_G	10	91541231	G	0.325625	0.00645657	0.00971261	0.51
s__Catonella_massiliensis	PPP1R3C/HECTD2	10_91541231_A_G	10	91541231	G	0.325625	0.0101649	0.00831071	0.22
s__Catonella_morbi	PPP1R3C/HECTD2	10_91541231_A_G	10	91541231	G	0.325625	-0.00393942	0.00917172	0.67
s__Catonella_SGB4505	PPP1R3C/HECTD2	10_91541231_A_G	10	91541231	G	0.325625	-0.00137572	0.00928202	0.88
s__Catonella_SGB69305	PPP1R3C/HECTD2	10_91541231_A_G	10	91541231	G	0.325625	0.00553569	0.00779851	0.48
s__Catonella_SGB96613	PPP1R3C/HECTD2	10_91541231_A_G	10	91541231	G	0.325625	0.0437492	0.0077915	2e-08
s__Cellulomonas_flavigena	PPP1R3C/HECTD2	10_91541231_A_G	10	91541231	G	0.325625	-0.0025846	0.00879153	0.77
s__Centipeda_periodontii	PPP1R3C/HECTD2	10_91541231_A_G	10	91541231	G	0.325625	0.0110862	0.00775982	0.15
s__Colibacter_massiliensis	PPP1R3C/HECTD2	10_91541231_A_G	10	91541231	G	0.325625	0.000775247	0.00745251	0.92
s__Corynebacterium_aurimucosum	PPP1R3C/HECTD2	10_91541231_A_G	10	91541231	G	0.325625	-0.0132612	0.00651088	0.042
s__Corynebacterium_durum	PPP1R3C/HECTD2	10_91541231_A_G	10	91541231	G	0.325625	-0.0199962	0.00957945	0.037
s__Corynebacterium_matruchotii	PPP1R3C/HECTD2	10_91541231_A_G	10	91541231	G	0.325625	-0.0143669	0.0068873	0.037
s__Cryptobacterium_curtum	PPP1R3C/HECTD2	10_91541231_A_G	10	91541231	G	0.325625	-0.0116782	0.00700867	0.096
s__Cutibacterium_acnes	PPP1R3C/HECTD2	10_91541231_A_G	10	91541231	G	0.325625	0.00888084	0.00928374	0.34
s__Desulfobulbus_oralis	PPP1R3C/HECTD2	10_91541231_A_G	10	91541231	G	0.325625	-0.00189703	0.00619571	0.76
s__Dialister_invisus	PPP1R3C/HECTD2	10_91541231_A_G	10	91541231	G	0.325625	-0.00463805	0.00724489	0.52
s__Dialister_micraerophilus	PPP1R3C/HECTD2	10_91541231_A_G	10	91541231	G	0.325625	-0.00923542	0.00766382	0.23
s__Dialister_pneumosintes	PPP1R3C/HECTD2	10_91541231_A_G	10	91541231	G	0.325625	0.00437671	0.00681569	0.52
s__Eggerthia_catenaformis	PPP1R3C/HECTD2	10_91541231_A_G	10	91541231	G	0.325625	0.0086864	0.00718854	0.23
s__Eikenella_corrodens	PPP1R3C/HECTD2	10_91541231_A_G	10	91541231	G	0.325625	-0.0116157	0.00962935	0.23
s__Eikenella_exigua	PPP1R3C/HECTD2	10_91541231_A_G	10	91541231	G	0.325625	-0.0147533	0.00791749	0.062
s__Eikenella_halliae	PPP1R3C/HECTD2	10_91541231_A_G	10	91541231	G	0.325625	-0.0110921	0.00809145	0.17
s__Eubacterium_brachy	PPP1R3C/HECTD2	10_91541231_A_G	10	91541231	G	0.325625	0.0141376	0.00865297	0.1
s__Eubacterium_infirmum	PPP1R3C/HECTD2	10_91541231_A_G	10	91541231	G	0.325625	-0.00250137	0.00710625	0.72
s__Eubacterium_nodatum	PPP1R3C/HECTD2	10_91541231_A_G	10	91541231	G	0.325625	0.00535337	0.00637265	0.4
s__Eubacterium_saphenum	PPP1R3C/HECTD2	10_91541231_A_G	10	91541231	G	0.325625	0.000489951	0.00602981	0.94
s__Eubacterium_sulci	PPP1R3C/HECTD2	10_91541231_A_G	10	91541231	G	0.325625	-0.0131775	0.00741045	0.075
s__Filifactor_alocis	PPP1R3C/HECTD2	10_91541231_A_G	10	91541231	G	0.325625	0.00743336	0.00628576	0.24
s__Fretibacterium_fastidiosum	PPP1R3C/HECTD2	10_91541231_A_G	10	91541231	G	0.325625	0.00538737	0.0055261	0.33
s__Fusobacterium_hwasookii	PPP1R3C/HECTD2	10_91541231_A_G	10	91541231	G	0.325625	0.010488	0.00854923	0.22
s__Fusobacterium_massiliense	PPP1R3C/HECTD2	10_91541231_A_G	10	91541231	G	0.325625	-0.00783769	0.00747809	0.29
s__Fusobacterium_nucleatum	PPP1R3C/HECTD2	10_91541231_A_G	10	91541231	G	0.325625	-0.00215308	0.00714429	0.76
s__Fusobacterium_pseudoperiodonticum	PPP1R3C/HECTD2	10_91541231_A_G	10	91541231	G	0.325625	-0.0104835	0.00630718	0.096
s__Gemella_haemolysans	PPP1R3C/HECTD2	10_91541231_A_G	10	91541231	G	0.325625	-0.00468047	0.00997447	0.64
s__Gemella_morbillorum	PPP1R3C/HECTD2	10_91541231_A_G	10	91541231	G	0.325625	-0.000703492	0.00911463	0.94
s__Gemella_sanguinis	PPP1R3C/HECTD2	10_91541231_A_G	10	91541231	G	0.325625	0.024655	0.00864802	0.0044
s__Gemella_SGB47116	PPP1R3C/HECTD2	10_91541231_A_G	10	91541231	G	0.325625	-0.0504655	0.0104709	1.4e-06
s__Gemella_SGB7284	PPP1R3C/HECTD2	10_91541231_A_G	10	91541231	G	0.325625	-0.0458263	0.0101967	7e-06
s__Gemella_SGB7291	PPP1R3C/HECTD2	10_91541231_A_G	10	91541231	G	0.325625	-0.00145997	0.00708882	0.84
s__GGB1022_SGB1315	PPP1R3C/HECTD2	10_91541231_A_G	10	91541231	G	0.325625	-0.0130303	0.00849245	0.12
s__GGB1025_SGB1319	PPP1R3C/HECTD2	10_91541231_A_G	10	91541231	G	0.325625	0.0115531	0.00904465	0.2
s__GGB1025_SGB1320	PPP1R3C/HECTD2	10_91541231_A_G	10	91541231	G	0.325625	-0.00298261	0.00824921	0.72
s__GGB1026_SGB1321	PPP1R3C/HECTD2	10_91541231_A_G	10	91541231	G	0.325625	-0.00092269	0.00707167	0.9
s__GGB10485_SGB49305	PPP1R3C/HECTD2	10_91541231_A_G	10	91541231	G	0.325625	0.00746206	0.00917364	0.42
s__GGB10852_SGB17521	PPP1R3C/HECTD2	10_91541231_A_G	10	91541231	G	0.325625	-0.00417765	0.00565892	0.46
s__GGB10852_SGB17523	PPP1R3C/HECTD2	10_91541231_A_G	10	91541231	G	0.325625	0.011155	0.00674778	0.098
s__GGB1088_SGB1395	PPP1R3C/HECTD2	10_91541231_A_G	10	91541231	G	0.325625	-0.0206016	0.00735852	0.0051
s__GGB1144_SGB1468	PPP1R3C/HECTD2	10_91541231_A_G	10	91541231	G	0.325625	0.00470499	0.00886464	0.6
s__GGB1144_SGB1469	PPP1R3C/HECTD2	10_91541231_A_G	10	91541231	G	0.325625	-0.00130797	0.00858665	0.88
s__GGB1186_SGB1534	PPP1R3C/HECTD2	10_91541231_A_G	10	91541231	G	0.325625	0.0142973	0.00775686	0.065
s__GGB1202_SGB1566	PPP1R3C/HECTD2	10_91541231_A_G	10	91541231	G	0.325625	-0.00856717	0.00609097	0.16
s__GGB1202_SGB1567	PPP1R3C/HECTD2	10_91541231_A_G	10	91541231	G	0.325625	-0.0015489	0.00730554	0.83
s__GGB1203_SGB1568	PPP1R3C/HECTD2	10_91541231_A_G	10	91541231	G	0.325625	0.0072909	0.00734958	0.32
s__GGB12440_SGB19288	PPP1R3C/HECTD2	10_91541231_A_G	10	91541231	G	0.325625	-0.0107117	0.00800989	0.18
s__GGB12441_SGB19290	PPP1R3C/HECTD2	10_91541231_A_G	10	91541231	G	0.325625	-0.0246638	0.00881797	0.0052
s__GGB12443_SGB19313	PPP1R3C/HECTD2	10_91541231_A_G	10	91541231	G	0.325625	0.00616644	0.00927946	0.51
s__GGB12761_SGB19791	PPP1R3C/HECTD2	10_91541231_A_G	10	91541231	G	0.325625	0.00116776	0.00965663	0.9
s__GGB12763_SGB19797	PPP1R3C/HECTD2	10_91541231_A_G	10	91541231	G	0.325625	0.0172159	0.00870594	0.048
s__GGB12783_SGB19821	PPP1R3C/HECTD2	10_91541231_A_G	10	91541231	G	0.325625	0.0107407	0.00726895	0.14
s__GGB12785_SGB19823	PPP1R3C/HECTD2	10_91541231_A_G	10	91541231	G	0.325625	0.011313	0.0106031	0.29
s__GGB12785_SGB19824	PPP1R3C/HECTD2	10_91541231_A_G	10	91541231	G	0.325625	0.0139869	0.00924982	0.13
s__GGB12785_SGB19825	PPP1R3C/HECTD2	10_91541231_A_G	10	91541231	G	0.325625	0.0554572	0.0100051	3e-08
s__GGB12785_SGB19827	PPP1R3C/HECTD2	10_91541231_A_G	10	91541231	G	0.325625	0.00313105	0.0101787	0.76
s__GGB12786_SGB19828	PPP1R3C/HECTD2	10_91541231_A_G	10	91541231	G	0.325625	-0.00199814	0.00852188	0.81
s__GGB12788_SGB19832	PPP1R3C/HECTD2	10_91541231_A_G	10	91541231	G	0.325625	-0.00125218	0.0103593	0.9
s__GGB12788_SGB19833	PPP1R3C/HECTD2	10_91541231_A_G	10	91541231	G	0.325625	0.00118151	0.00992825	0.91
s__GGB12788_SGB19838	PPP1R3C/HECTD2	10_91541231_A_G	10	91541231	G	0.325625	-0.0200268	0.0115392	0.083
s__GGB12789_SGB19843	PPP1R3C/HECTD2	10_91541231_A_G	10	91541231	G	0.325625	0.0312088	0.0098468	0.0015
s__GGB12794_SGB19881	PPP1R3C/HECTD2	10_91541231_A_G	10	91541231	G	0.325625	-0.00658171	0.0096974	0.5
s__GGB1431_SGB1972	PPP1R3C/HECTD2	10_91541231_A_G	10	91541231	G	0.325625	-0.00839838	0.00703329	0.23
s__GGB1473_SGB2039	PPP1R3C/HECTD2	10_91541231_A_G	10	91541231	G	0.325625	-0.00726259	0.00902464	0.42
s__GGB1611_SGB2208	PPP1R3C/HECTD2	10_91541231_A_G	10	91541231	G	0.325625	-0.00158372	0.00688829	0.82
s__GGB1832_SGB2476	PPP1R3C/HECTD2	10_91541231_A_G	10	91541231	G	0.325625	0.00766318	0.00871493	0.38
s__GGB1833_SGB2477	PPP1R3C/HECTD2	10_91541231_A_G	10	91541231	G	0.325625	0.0047233	0.0095231	0.62
s__GGB1843_SGB2516	PPP1R3C/HECTD2	10_91541231_A_G	10	91541231	G	0.325625	-0.00711059	0.00854811	0.41
s__GGB1843_SGB2524	PPP1R3C/HECTD2	10_91541231_A_G	10	91541231	G	0.325625	-0.000219257	0.00851033	0.98
s__GGB1844_SGB2532	PPP1R3C/HECTD2	10_91541231_A_G	10	91541231	G	0.325625	0.0180778	0.0100038	0.071
s__GGB1845_SGB2533	PPP1R3C/HECTD2	10_91541231_A_G	10	91541231	G	0.325625	0.0311051	0.00948357	0.001
s__GGB1845_SGB97621	PPP1R3C/HECTD2	10_91541231_A_G	10	91541231	G	0.325625	-0.00066301	0.00810191	0.93
s__GGB2666_SGB3592	PPP1R3C/HECTD2	10_91541231_A_G	10	91541231	G	0.325625	0.00555331	0.00676086	0.41
s__GGB2672_SGB3600	PPP1R3C/HECTD2	10_91541231_A_G	10	91541231	G	0.325625	0.00919114	0.00648928	0.16
s__GGB2674_SGB3609	PPP1R3C/HECTD2	10_91541231_A_G	10	91541231	G	0.325625	-0.00165396	0.00671877	0.81
s__GGB2722_SGB3663	PPP1R3C/HECTD2	10_91541231_A_G	10	91541231	G	0.325625	-0.00818676	0.00764777	0.28
s__GGB3385_SGB4471	PPP1R3C/HECTD2	10_91541231_A_G	10	91541231	G	0.325625	0.00680623	0.00623164	0.27
s__GGB3385_SGB4472	PPP1R3C/HECTD2	10_91541231_A_G	10	91541231	G	0.325625	-0.0302586	0.00815955	0.00021
s__GGB3385_SGB4473	PPP1R3C/HECTD2	10_91541231_A_G	10	91541231	G	0.325625	-0.00643037	0.00861867	0.46
s__GGB3388_SGB4476	PPP1R3C/HECTD2	10_91541231_A_G	10	91541231	G	0.325625	0.00111064	0.00873854	0.9
s__GGB3389_SGB4477	PPP1R3C/HECTD2	10_91541231_A_G	10	91541231	G	0.325625	0.0131911	0.00839847	0.12
s__GGB3390_SGB4478	PPP1R3C/HECTD2	10_91541231_A_G	10	91541231	G	0.325625	0.00441217	0.00656569	0.5
s__GGB3886_SGB5269	PPP1R3C/HECTD2	10_91541231_A_G	10	91541231	G	0.325625	-0.00124695	0.00873998	0.89
s__GGB38873_SGB47522	PPP1R3C/HECTD2	10_91541231_A_G	10	91541231	G	0.325625	0.00463069	0.00734834	0.53
s__GGB3887_SGB5270	PPP1R3C/HECTD2	10_91541231_A_G	10	91541231	G	0.325625	0.00398279	0.00772226	0.61
s__GGB4300_SGB5873	PPP1R3C/HECTD2	10_91541231_A_G	10	91541231	G	0.325625	-0.0095826	0.00773156	0.22
s__GGB4303_SGB5876	PPP1R3C/HECTD2	10_91541231_A_G	10	91541231	G	0.325625	-0.00436698	0.00768953	0.57
s__GGB4308_SGB5895	PPP1R3C/HECTD2	10_91541231_A_G	10	91541231	G	0.325625	-0.00969017	0.00714693	0.18
s__GGB4333_SGB5935	PPP1R3C/HECTD2	10_91541231_A_G	10	91541231	G	0.325625	0.00216705	0.00588438	0.71
s__GGB4393_SGB6047	PPP1R3C/HECTD2	10_91541231_A_G	10	91541231	G	0.325625	-0.000870191	0.00653923	0.89
s__GGB4393_SGB6048	PPP1R3C/HECTD2	10_91541231_A_G	10	91541231	G	0.325625	0.00298472	0.00709347	0.67
s__GGB4400_SGB6074	PPP1R3C/HECTD2	10_91541231_A_G	10	91541231	G	0.325625	-0.00701504	0.00834203	0.4
s__GGB4533_SGB6245	PPP1R3C/HECTD2	10_91541231_A_G	10	91541231	G	0.325625	-0.00442286	0.00885525	0.62
s__GGB4533_SGB6246	PPP1R3C/HECTD2	10_91541231_A_G	10	91541231	G	0.325625	0.0168582	0.0103985	0.1
s__GGB4533_SGB94822	PPP1R3C/HECTD2	10_91541231_A_G	10	91541231	G	0.325625	0.00935701	0.00922894	0.31
s__GGB4533_SGB97508	PPP1R3C/HECTD2	10_91541231_A_G	10	91541231	G	0.325625	-0.0103483	0.0081763	0.21
s__GGB4538_SGB6253	PPP1R3C/HECTD2	10_91541231_A_G	10	91541231	G	0.325625	0.0192878	0.00970898	0.047
s__GGB4538_SGB6256	PPP1R3C/HECTD2	10_91541231_A_G	10	91541231	G	0.325625	-0.00254369	0.00956145	0.79
s__GGB45697_SGB2042	PPP1R3C/HECTD2	10_91541231_A_G	10	91541231	G	0.325625	-0.0187902	0.00689918	0.0065
s__GGB45697_SGB63414	PPP1R3C/HECTD2	10_91541231_A_G	10	91541231	G	0.325625	0.00826338	0.00620687	0.18
s__GGB4721_SGB6537	PPP1R3C/HECTD2	10_91541231_A_G	10	91541231	G	0.325625	-0.00115859	0.00749944	0.88
s__GGB4733_SGB6555	PPP1R3C/HECTD2	10_91541231_A_G	10	91541231	G	0.325625	0.00714604	0.00765957	0.35
s__GGB4733_SGB6557	PPP1R3C/HECTD2	10_91541231_A_G	10	91541231	G	0.325625	-0.00440258	0.0097387	0.65
s__GGB4783_SGB6619	PPP1R3C/HECTD2	10_91541231_A_G	10	91541231	G	0.325625	-0.0207587	0.00713908	0.0036
s__GGB4786_SGB6625	PPP1R3C/HECTD2	10_91541231_A_G	10	91541231	G	0.325625	0.0148259	0.00719533	0.039
s__GGB49229_SGB69060	PPP1R3C/HECTD2	10_91541231_A_G	10	91541231	G	0.325625	0.000637	0.00533619	0.9
s__GGB4936_SGB6888	PPP1R3C/HECTD2	10_91541231_A_G	10	91541231	G	0.325625	-0.0123824	0.00664035	0.062
s__GGB4936_SGB6889	PPP1R3C/HECTD2	10_91541231_A_G	10	91541231	G	0.325625	-0.0112351	0.00764661	0.14
s__GGB4937_SGB6891	PPP1R3C/HECTD2	10_91541231_A_G	10	91541231	G	0.325625	-0.00736811	0.00875287	0.4
s__GGB49400_SGB69312	PPP1R3C/HECTD2	10_91541231_A_G	10	91541231	G	0.325625	0.00411711	0.00617777	0.51
s__GGB49434_SGB69353	PPP1R3C/HECTD2	10_91541231_A_G	10	91541231	G	0.325625	0.000818215	0.00846666	0.92
s__GGB56136_SGB77485	PPP1R3C/HECTD2	10_91541231_A_G	10	91541231	G	0.325625	-0.0122818	0.00685188	0.073
s__GGB6646_SGB9384	PPP1R3C/HECTD2	10_91541231_A_G	10	91541231	G	0.325625	-0.0150208	0.00872947	0.085
s__GGB6673_SGB9421	PPP1R3C/HECTD2	10_91541231_A_G	10	91541231	G	0.325625	-0.00454643	0.00752844	0.55
s__GGB6675_SGB9425	PPP1R3C/HECTD2	10_91541231_A_G	10	91541231	G	0.325625	-0.0157098	0.00951679	0.099
s__GGB6679_SGB9438	PPP1R3C/HECTD2	10_91541231_A_G	10	91541231	G	0.325625	0.00126793	0.00879132	0.89
s__GGB6688_SGB9473	PPP1R3C/HECTD2	10_91541231_A_G	10	91541231	G	0.325625	-0.0103726	0.0103883	0.32
s__GGB6813_SGB9727	PPP1R3C/HECTD2	10_91541231_A_G	10	91541231	G	0.325625	0.0138247	0.00944688	0.14
s__GGB70946_SGB95408	PPP1R3C/HECTD2	10_91541231_A_G	10	91541231	G	0.325625	-0.00244877	0.00650795	0.71
s__GGB7107_SGB10420	PPP1R3C/HECTD2	10_91541231_A_G	10	91541231	G	0.325625	-0.00559254	0.00703085	0.43
s__GGB71292_SGB97395	PPP1R3C/HECTD2	10_91541231_A_G	10	91541231	G	0.325625	0.00578791	0.00618768	0.35
s__GGB71303_SGB97507	PPP1R3C/HECTD2	10_91541231_A_G	10	91541231	G	0.325625	0.0156866	0.00721583	0.03
s__GGB74353_SGB98242	PPP1R3C/HECTD2	10_91541231_A_G	10	91541231	G	0.325625	-0.00378846	0.00782633	0.63
s__GGB79977_SGB1466	PPP1R3C/HECTD2	10_91541231_A_G	10	91541231	G	0.325625	-0.00507542	0.00843655	0.55
s__GGB9835_SGB15485	PPP1R3C/HECTD2	10_91541231_A_G	10	91541231	G	0.325625	0.00230944	0.00794101	0.77
s__Granulicatella_adiacens	PPP1R3C/HECTD2	10_91541231_A_G	10	91541231	G	0.325625	-0.0621472	0.00923231	1.7e-11
s__Granulicatella_SGB64171	PPP1R3C/HECTD2	10_91541231_A_G	10	91541231	G	0.325625	-0.0159377	0.00741413	0.032
s__Granulicatella_SGB8239	PPP1R3C/HECTD2	10_91541231_A_G	10	91541231	G	0.325625	-0.0445951	0.00998844	8e-06
s__Granulicatella_SGB8244	PPP1R3C/HECTD2	10_91541231_A_G	10	91541231	G	0.325625	0.00560595	0.0086499	0.52
s__Granulicatella_SGB8245	PPP1R3C/HECTD2	10_91541231_A_G	10	91541231	G	0.325625	-0.00739136	0.00655538	0.26
s__Granulicatella_SGB8255	PPP1R3C/HECTD2	10_91541231_A_G	10	91541231	G	0.325625	0.016161	0.00864866	0.062
s__Haemophilus_haemolyticus	PPP1R3C/HECTD2	10_91541231_A_G	10	91541231	G	0.325625	-0.0291009	0.00916893	0.0015
s__Haemophilus_influenzae	PPP1R3C/HECTD2	10_91541231_A_G	10	91541231	G	0.325625	0.00792881	0.00910466	0.38
s__Haemophilus_parahaemolyticus	PPP1R3C/HECTD2	10_91541231_A_G	10	91541231	G	0.325625	-0.0180793	0.0112605	0.11
s__Haemophilus_parainfluenzae	PPP1R3C/HECTD2	10_91541231_A_G	10	91541231	G	0.325625	-0.0107072	0.0095891	0.26
s__Haemophilus_paraphrohaemolyticus	PPP1R3C/HECTD2	10_91541231_A_G	10	91541231	G	0.325625	-0.0297527	0.00947826	0.0017
s__Haemophilus_sputorum	PPP1R3C/HECTD2	10_91541231_A_G	10	91541231	G	0.325625	0.0162574	0.0103099	0.11
s__Hallella_seregens	PPP1R3C/HECTD2	10_91541231_A_G	10	91541231	G	0.325625	-0.0113817	0.00615851	0.065
s__Isoptericola_variabilis	PPP1R3C/HECTD2	10_91541231_A_G	10	91541231	G	0.325625	-0.0129243	0.00848811	0.13
s__Johnsonella_ignava	PPP1R3C/HECTD2	10_91541231_A_G	10	91541231	G	0.325625	-1.44605e-06	0.00821065	1
s__Kingella_bonacorsii	PPP1R3C/HECTD2	10_91541231_A_G	10	91541231	G	0.325625	0.0186751	0.0093651	0.046
s__Kingella_denitrificans	PPP1R3C/HECTD2	10_91541231_A_G	10	91541231	G	0.325625	-0.0169665	0.0096765	0.08
s__Kingella_SGB9424	PPP1R3C/HECTD2	10_91541231_A_G	10	91541231	G	0.325625	0.00772167	0.00919295	0.4
s__Kingella_SGB99952	PPP1R3C/HECTD2	10_91541231_A_G	10	91541231	G	0.325625	-0.00467603	0.00852981	0.58
s__Lachnoanaerobaculum_gingivalis	PPP1R3C/HECTD2	10_91541231_A_G	10	91541231	G	0.325625	-0.00213082	0.00850281	0.8
s__Lachnoanaerobaculum_orale	PPP1R3C/HECTD2	10_91541231_A_G	10	91541231	G	0.325625	-0.00795401	0.00792789	0.32
s__Lachnoanaerobaculum_saburreum	PPP1R3C/HECTD2	10_91541231_A_G	10	91541231	G	0.325625	0.00449769	0.0076884	0.56
s__Lachnoanaerobaculum_sp_ICM7	PPP1R3C/HECTD2	10_91541231_A_G	10	91541231	G	0.325625	-0.00185724	0.00831353	0.82
s__Lachnoanaerobaculum_sp_Marseille_Q4761	PPP1R3C/HECTD2	10_91541231_A_G	10	91541231	G	0.325625	-0.0142351	0.00869385	0.1
s__Lachnospiraceae_bacterium_oral_taxon_096	PPP1R3C/HECTD2	10_91541231_A_G	10	91541231	G	0.325625	-0.00795918	0.00786803	0.31
s__Lachnospiraceae_bacterium_oral_taxon_500	PPP1R3C/HECTD2	10_91541231_A_G	10	91541231	G	0.325625	0.00476299	0.00616653	0.44
s__Lactobacillus_gasseri	PPP1R3C/HECTD2	10_91541231_A_G	10	91541231	G	0.325625	-0.0136761	0.00671301	0.042
s__Lactococcus_cremoris	PPP1R3C/HECTD2	10_91541231_A_G	10	91541231	G	0.325625	-0.00313191	0.00805072	0.7
s__Lactococcus_lactis	PPP1R3C/HECTD2	10_91541231_A_G	10	91541231	G	0.325625	-0.00728123	0.00835649	0.38
s__Lancefieldella_parvula	PPP1R3C/HECTD2	10_91541231_A_G	10	91541231	G	0.325625	-0.0123488	0.00654955	0.059
s__Lancefieldella_rimae	PPP1R3C/HECTD2	10_91541231_A_G	10	91541231	G	0.325625	-0.0125744	0.00697825	0.072
s__Lautropia_dentalis	PPP1R3C/HECTD2	10_91541231_A_G	10	91541231	G	0.325625	-0.0106423	0.00831994	0.2
s__Lautropia_mirabilis	PPP1R3C/HECTD2	10_91541231_A_G	10	91541231	G	0.325625	0.0119538	0.00862234	0.17
s__Leptotrichia_buccalis	PPP1R3C/HECTD2	10_91541231_A_G	10	91541231	G	0.325625	0.00238853	0.00813428	0.77
s__Leptotrichia_hofstadii	PPP1R3C/HECTD2	10_91541231_A_G	10	91541231	G	0.325625	0.000255046	0.00931949	0.98
s__Leptotrichia_hongkongensis	PPP1R3C/HECTD2	10_91541231_A_G	10	91541231	G	0.325625	0.01283	0.00877727	0.14
s__Leptotrichia_massiliensis	PPP1R3C/HECTD2	10_91541231_A_G	10	91541231	G	0.325625	0.0317534	0.00992896	0.0014
s__Leptotrichia_SGB6069	PPP1R3C/HECTD2	10_91541231_A_G	10	91541231	G	0.325625	0.00566955	0.00834963	0.5
s__Leptotrichia_shahii	PPP1R3C/HECTD2	10_91541231_A_G	10	91541231	G	0.325625	0.0129159	0.00811361	0.11
s__Leptotrichia_sp_oral_taxon_212	PPP1R3C/HECTD2	10_91541231_A_G	10	91541231	G	0.325625	0.00779082	0.00881755	0.38
s__Leptotrichia_sp_oral_taxon_215	PPP1R3C/HECTD2	10_91541231_A_G	10	91541231	G	0.325625	0.0128488	0.00822402	0.12
s__Leptotrichia_sp_oral_taxon_218	PPP1R3C/HECTD2	10_91541231_A_G	10	91541231	G	0.325625	-0.00379059	0.00755496	0.62
s__Leptotrichia_sp_oral_taxon_221	PPP1R3C/HECTD2	10_91541231_A_G	10	91541231	G	0.325625	-0.00467109	0.0102912	0.65
s__Leptotrichia_sp_oral_taxon_223	PPP1R3C/HECTD2	10_91541231_A_G	10	91541231	G	0.325625	-0.0146503	0.00856295	0.087
s__Leptotrichia_sp_oral_taxon_498	PPP1R3C/HECTD2	10_91541231_A_G	10	91541231	G	0.325625	-0.00559049	0.00807118	0.49
s__Leptotrichia_trevisanii	PPP1R3C/HECTD2	10_91541231_A_G	10	91541231	G	0.325625	0.0145675	0.00990817	0.14
s__Leptotrichia_wadei	PPP1R3C/HECTD2	10_91541231_A_G	10	91541231	G	0.325625	-0.0104379	0.00961135	0.28
s__Malassezia_restricta	PPP1R3C/HECTD2	10_91541231_A_G	10	91541231	G	0.325625	-0.00643482	0.00637494	0.31
s__Megasphaera_micronuciformis	PPP1R3C/HECTD2	10_91541231_A_G	10	91541231	G	0.325625	-0.00323781	0.00625514	0.6
s__Micrococcus_luteus	PPP1R3C/HECTD2	10_91541231_A_G	10	91541231	G	0.325625	-0.00328936	0.00786851	0.68
s__Mogibacterium_diversum	PPP1R3C/HECTD2	10_91541231_A_G	10	91541231	G	0.325625	-0.00900407	0.00726528	0.22
s__Mogibacterium_timidum	PPP1R3C/HECTD2	10_91541231_A_G	10	91541231	G	0.325625	7.46169e-05	0.00589825	0.99
s__Mycoplasma_orale	PPP1R3C/HECTD2	10_91541231_A_G	10	91541231	G	0.325625	-0.0100082	0.00705905	0.16
s__Mycoplasma_salivarium	PPP1R3C/HECTD2	10_91541231_A_G	10	91541231	G	0.325625	-0.0114376	0.00937307	0.22
s__Neisseria_bacilliformis	PPP1R3C/HECTD2	10_91541231_A_G	10	91541231	G	0.325625	-0.00551389	0.00813655	0.5
s__Neisseria_cinerea	PPP1R3C/HECTD2	10_91541231_A_G	10	91541231	G	0.325625	-0.0163131	0.00813902	0.045
s__Neisseria_elongata	PPP1R3C/HECTD2	10_91541231_A_G	10	91541231	G	0.325625	-0.0199786	0.00951858	0.036
s__Neisseria_sicca	PPP1R3C/HECTD2	10_91541231_A_G	10	91541231	G	0.325625	-0.0232477	0.00989078	0.019
s__Neisseria_sp_oral_taxon_014	PPP1R3C/HECTD2	10_91541231_A_G	10	91541231	G	0.325625	0.018949	0.00983283	0.054
s__Neisseria_subflava	PPP1R3C/HECTD2	10_91541231_A_G	10	91541231	G	0.325625	-0.0175141	0.00837122	0.036
s__Olsenella_sp_oral_taxon_807	PPP1R3C/HECTD2	10_91541231_A_G	10	91541231	G	0.325625	-0.00480947	0.0074012	0.52
s__Olsenella_uli	PPP1R3C/HECTD2	10_91541231_A_G	10	91541231	G	0.325625	0.00488366	0.00653814	0.46
s__Oribacterium_asaccharolyticum	PPP1R3C/HECTD2	10_91541231_A_G	10	91541231	G	0.325625	0.00862137	0.0086215	0.32
s__Oribacterium_parvum	PPP1R3C/HECTD2	10_91541231_A_G	10	91541231	G	0.325625	-0.0112567	0.00808825	0.16
s__Oribacterium_SGB5283	PPP1R3C/HECTD2	10_91541231_A_G	10	91541231	G	0.325625	-0.0114707	0.00835991	0.17
s__Oribacterium_SGB5287	PPP1R3C/HECTD2	10_91541231_A_G	10	91541231	G	0.325625	-0.0295284	0.00846612	0.00049
s__Oribacterium_SGB96486	PPP1R3C/HECTD2	10_91541231_A_G	10	91541231	G	0.325625	-0.0088682	0.00881524	0.31
s__Oribacterium_SGB96555	PPP1R3C/HECTD2	10_91541231_A_G	10	91541231	G	0.325625	-0.0167565	0.00793956	0.035
s__Oribacterium_sinus	PPP1R3C/HECTD2	10_91541231_A_G	10	91541231	G	0.325625	0.00169396	0.00877168	0.85
s__Oribacterium_sp_oral_taxon_078	PPP1R3C/HECTD2	10_91541231_A_G	10	91541231	G	0.325625	-0.00485641	0.00895468	0.59
s__Ottowia_sp_Marseille_P4747	PPP1R3C/HECTD2	10_91541231_A_G	10	91541231	G	0.325625	0.0146586	0.00927684	0.11
s__Parascardovia_denticolens	PPP1R3C/HECTD2	10_91541231_A_G	10	91541231	G	0.325625	-0.0137047	0.00715182	0.055
s__Parvimonas_micra	PPP1R3C/HECTD2	10_91541231_A_G	10	91541231	G	0.325625	0.00683685	0.00732872	0.35
s__Parvimonas_SGB6649	PPP1R3C/HECTD2	10_91541231_A_G	10	91541231	G	0.325625	-0.0110452	0.00695172	0.11
s__Parvimonas_sp_oral_taxon_110	PPP1R3C/HECTD2	10_91541231_A_G	10	91541231	G	0.325625	0.0100799	0.0103857	0.33
s__Pauljensenia_hongkongensis	PPP1R3C/HECTD2	10_91541231_A_G	10	91541231	G	0.325625	-0.00536482	0.00884172	0.54
s__Peptidiphaga_gingivicola	PPP1R3C/HECTD2	10_91541231_A_G	10	91541231	G	0.325625	-0.00528957	0.00796364	0.51
s__Peptidiphaga_SGB15895	PPP1R3C/HECTD2	10_91541231_A_G	10	91541231	G	0.325625	-0.000800059	0.00990601	0.94
s__Peptoanaerobacter_stomatis	PPP1R3C/HECTD2	10_91541231_A_G	10	91541231	G	0.325625	0.0112523	0.00674682	0.095
s__Peptostreptococcaceae_unclassified_SGB6622	PPP1R3C/HECTD2	10_91541231_A_G	10	91541231	G	0.325625	-0.0145062	0.00975675	0.14
s__Peptostreptococcus_SGB749	PPP1R3C/HECTD2	10_91541231_A_G	10	91541231	G	0.325625	-0.010305	0.0076398	0.18
s__Peptostreptococcus_stomatis	PPP1R3C/HECTD2	10_91541231_A_G	10	91541231	G	0.325625	-0.0180293	0.00835071	0.031
s__Phocaeicola_abscessus	PPP1R3C/HECTD2	10_91541231_A_G	10	91541231	G	0.325625	0.000489925	0.0061697	0.94
s__Porphyromonas_catoniae	PPP1R3C/HECTD2	10_91541231_A_G	10	91541231	G	0.325625	0.00371673	0.00994461	0.71
s__Porphyromonas_endodontalis	PPP1R3C/HECTD2	10_91541231_A_G	10	91541231	G	0.325625	-0.00713318	0.00770421	0.35
s__Porphyromonas_gingivalis	PPP1R3C/HECTD2	10_91541231_A_G	10	91541231	G	0.325625	0.00245028	0.0064271	0.7
s__Porphyromonas_pasteri	PPP1R3C/HECTD2	10_91541231_A_G	10	91541231	G	0.325625	-0.0142249	0.00786662	0.071
s__Porphyromonas_SGB2037	PPP1R3C/HECTD2	10_91541231_A_G	10	91541231	G	0.325625	0.000258641	0.00992886	0.98
s__Porphyromonas_SGB2038	PPP1R3C/HECTD2	10_91541231_A_G	10	91541231	G	0.325625	-0.00599562	0.0101443	0.55
s__Porphyromonas_sp_oral_taxon_275	PPP1R3C/HECTD2	10_91541231_A_G	10	91541231	G	0.325625	-0.00543529	0.00911798	0.55
s__Porphyromonas_sp_oral_taxon_278	PPP1R3C/HECTD2	10_91541231_A_G	10	91541231	G	0.325625	-0.0239763	0.0100728	0.017
s__Prevotella_baroniae	PPP1R3C/HECTD2	10_91541231_A_G	10	91541231	G	0.325625	0.00482311	0.00675603	0.48
s__Prevotella_buccae	PPP1R3C/HECTD2	10_91541231_A_G	10	91541231	G	0.325625	0.00595538	0.00745643	0.42
s__Prevotellaceae_bacterium_Marseille_P2826	PPP1R3C/HECTD2	10_91541231_A_G	10	91541231	G	0.325625	0.026399	0.00710663	0.0002
s__Prevotella_conceptionensis	PPP1R3C/HECTD2	10_91541231_A_G	10	91541231	G	0.325625	0.016489	0.0105269	0.12
s__Prevotella_denticola	PPP1R3C/HECTD2	10_91541231_A_G	10	91541231	G	0.325625	-0.0154173	0.00789149	0.051
s__Prevotella_enoeca	PPP1R3C/HECTD2	10_91541231_A_G	10	91541231	G	0.325625	0.00109179	0.00828583	0.9
s__Prevotella_histicola	PPP1R3C/HECTD2	10_91541231_A_G	10	91541231	G	0.325625	-0.0221901	0.00858527	0.0097
s__Prevotella_intermedia	PPP1R3C/HECTD2	10_91541231_A_G	10	91541231	G	0.325625	-0.00070266	0.00756503	0.93
s__Prevotella_jejuni	PPP1R3C/HECTD2	10_91541231_A_G	10	91541231	G	0.325625	-0.00935592	0.00930344	0.31
s__Prevotella_loescheii	PPP1R3C/HECTD2	10_91541231_A_G	10	91541231	G	0.325625	0.0317026	0.0108023	0.0033
s__Prevotella_maculosa	PPP1R3C/HECTD2	10_91541231_A_G	10	91541231	G	0.325625	0.0231034	0.00814251	0.0045
s__Prevotella_marshii	PPP1R3C/HECTD2	10_91541231_A_G	10	91541231	G	0.325625	-0.00277693	0.00866581	0.75
s__Prevotella_melaninogenica	PPP1R3C/HECTD2	10_91541231_A_G	10	91541231	G	0.325625	0.0222437	0.00882513	0.012
s__Prevotella_micans	PPP1R3C/HECTD2	10_91541231_A_G	10	91541231	G	0.325625	-0.00618779	0.00863187	0.47
s__Prevotella_multiformis	PPP1R3C/HECTD2	10_91541231_A_G	10	91541231	G	0.325625	0.000764761	0.00704513	0.91
s__Prevotella_nanceiensis	PPP1R3C/HECTD2	10_91541231_A_G	10	91541231	G	0.325625	0.00107599	0.00838413	0.9
s__Prevotella_nigrescens	PPP1R3C/HECTD2	10_91541231_A_G	10	91541231	G	0.325625	0.0062693	0.00729574	0.39
s__Prevotella_oralis	PPP1R3C/HECTD2	10_91541231_A_G	10	91541231	G	0.325625	-0.00672129	0.00780668	0.39
s__Prevotella_oris	PPP1R3C/HECTD2	10_91541231_A_G	10	91541231	G	0.325625	0.00135924	0.00766615	0.86
s__Prevotella_oulorum	PPP1R3C/HECTD2	10_91541231_A_G	10	91541231	G	0.325625	0.0106057	0.00888746	0.23
s__Prevotella_pallens	PPP1R3C/HECTD2	10_91541231_A_G	10	91541231	G	0.325625	-6.03993e-05	0.0068815	0.99
s__Prevotella_pleuritidis	PPP1R3C/HECTD2	10_91541231_A_G	10	91541231	G	0.325625	-0.00980369	0.0092729	0.29
s__Prevotella_saccharolytica	PPP1R3C/HECTD2	10_91541231_A_G	10	91541231	G	0.325625	0.0152417	0.00731066	0.037
s__Prevotella_salivae	PPP1R3C/HECTD2	10_91541231_A_G	10	91541231	G	0.325625	0.0157028	0.00656787	0.017
s__Prevotella_scopos	PPP1R3C/HECTD2	10_91541231_A_G	10	91541231	G	0.325625	-0.00598528	0.00948568	0.53
s__Prevotella_SGB1459	PPP1R3C/HECTD2	10_91541231_A_G	10	91541231	G	0.325625	-0.0172492	0.0107748	0.11
s__Prevotella_SGB98243	PPP1R3C/HECTD2	10_91541231_A_G	10	91541231	G	0.325625	0.0121822	0.00664274	0.067
s__Prevotella_shahii	PPP1R3C/HECTD2	10_91541231_A_G	10	91541231	G	0.325625	-0.0058674	0.00739365	0.43
s__Prevotella_sp_HJM029	PPP1R3C/HECTD2	10_91541231_A_G	10	91541231	G	0.325625	-0.00475308	0.0096129	0.62
s__Prevotella_sp_oral_taxon_475	PPP1R3C/HECTD2	10_91541231_A_G	10	91541231	G	0.325625	-0.0100024	0.00989293	0.31
s__Prevotella_veroralis	PPP1R3C/HECTD2	10_91541231_A_G	10	91541231	G	0.325625	0.0157857	0.00990822	0.11
s__Prevotella_vespertina	PPP1R3C/HECTD2	10_91541231_A_G	10	91541231	G	0.325625	-0.000715745	0.00832557	0.93
s__Propionibacterium_acidifaciens	PPP1R3C/HECTD2	10_91541231_A_G	10	91541231	G	0.325625	-0.0124773	0.00733389	0.089
s__Pseudoleptotrichia_goodfellowii	PPP1R3C/HECTD2	10_91541231_A_G	10	91541231	G	0.325625	-0.019146	0.0103335	0.064
s__Rothia_aeria	PPP1R3C/HECTD2	10_91541231_A_G	10	91541231	G	0.325625	-0.00360842	0.00935141	0.7
s__Rothia_mucilaginosa	PPP1R3C/HECTD2	10_91541231_A_G	10	91541231	G	0.325625	-0.0072398	0.00993976	0.47
s__Scardovia_wiggsiae	PPP1R3C/HECTD2	10_91541231_A_G	10	91541231	G	0.325625	-0.00418661	0.00885263	0.64
s__Schaalia_georgiae	PPP1R3C/HECTD2	10_91541231_A_G	10	91541231	G	0.325625	0.0125676	0.0100476	0.21
s__Schaalia_meyeri	PPP1R3C/HECTD2	10_91541231_A_G	10	91541231	G	0.325625	-0.0266488	0.00944247	0.0048
s__Schaalia_odontolytica	PPP1R3C/HECTD2	10_91541231_A_G	10	91541231	G	0.325625	-0.0170682	0.0103686	0.1
s__Selenomonas_artemidis	PPP1R3C/HECTD2	10_91541231_A_G	10	91541231	G	0.325625	-0.00505306	0.00911897	0.58
s__Selenomonas_felix	PPP1R3C/HECTD2	10_91541231_A_G	10	91541231	G	0.325625	0.00487649	0.00849614	0.57
s__Selenomonas_flueggei	PPP1R3C/HECTD2	10_91541231_A_G	10	91541231	G	0.325625	0.023053	0.00881611	0.0089
s__Selenomonas_infelix	PPP1R3C/HECTD2	10_91541231_A_G	10	91541231	G	0.325625	0.00790491	0.00987157	0.42
s__Selenomonas_massiliensis	PPP1R3C/HECTD2	10_91541231_A_G	10	91541231	G	0.325625	0.0101872	0.007963	0.2
s__Selenomonas_noxia	PPP1R3C/HECTD2	10_91541231_A_G	10	91541231	G	0.325625	0.00206285	0.00745969	0.78
s__Selenomonas_SGB5879	PPP1R3C/HECTD2	10_91541231_A_G	10	91541231	G	0.325625	0.0088125	0.00805304	0.27
s__Selenomonas_SGB5880	PPP1R3C/HECTD2	10_91541231_A_G	10	91541231	G	0.325625	0.0144282	0.00688804	0.036
s__Selenomonas_SGB5891	PPP1R3C/HECTD2	10_91541231_A_G	10	91541231	G	0.325625	0.0130806	0.00784002	0.095
s__Selenomonas_SGB5896	PPP1R3C/HECTD2	10_91541231_A_G	10	91541231	G	0.325625	0.00522249	0.00709863	0.46
s__Selenomonas_SGB5900	PPP1R3C/HECTD2	10_91541231_A_G	10	91541231	G	0.325625	0.01115	0.007953	0.16
s__Selenomonas_sp_F0473	PPP1R3C/HECTD2	10_91541231_A_G	10	91541231	G	0.325625	-0.000215129	0.00727983	0.98
s__Selenomonas_sp_oral_taxon_126	PPP1R3C/HECTD2	10_91541231_A_G	10	91541231	G	0.325625	0.00168909	0.00847196	0.84
s__Selenomonas_sp_oral_taxon_892	PPP1R3C/HECTD2	10_91541231_A_G	10	91541231	G	0.325625	0.00765574	0.00830247	0.36
s__Selenomonas_sp_oral_taxon_920	PPP1R3C/HECTD2	10_91541231_A_G	10	91541231	G	0.325625	0.0100856	0.00798021	0.21
s__Selenomonas_sputigena	PPP1R3C/HECTD2	10_91541231_A_G	10	91541231	G	0.325625	0.0390951	0.00854408	4.7e-06
s__Selenomonas_timonae	PPP1R3C/HECTD2	10_91541231_A_G	10	91541231	G	0.325625	0.00035571	0.00887152	0.97
s__Shuttleworthia_satelles	PPP1R3C/HECTD2	10_91541231_A_G	10	91541231	G	0.325625	0.00595271	0.00761353	0.43
s__Simonsiella_muelleri	PPP1R3C/HECTD2	10_91541231_A_G	10	91541231	G	0.325625	0.000568149	0.00910637	0.95
s__Slackia_exigua	PPP1R3C/HECTD2	10_91541231_A_G	10	91541231	G	0.325625	-0.0103665	0.00755009	0.17
s__Solobacterium_moorei	PPP1R3C/HECTD2	10_91541231_A_G	10	91541231	G	0.325625	-0.0192107	0.00841642	0.022
s__Solobacterium_SGB6828	PPP1R3C/HECTD2	10_91541231_A_G	10	91541231	G	0.325625	-0.00980152	0.00870392	0.26
s__Solobacterium_SGB6829	PPP1R3C/HECTD2	10_91541231_A_G	10	91541231	G	0.325625	0.00717647	0.0086302	0.41
s__Solobacterium_SGB6833	PPP1R3C/HECTD2	10_91541231_A_G	10	91541231	G	0.325625	-0.00525103	0.00984617	0.59
s__Solobacterium_SGB6834	PPP1R3C/HECTD2	10_91541231_A_G	10	91541231	G	0.325625	-0.0049083	0.00817829	0.55
s__SR1_bacterium_human_oral_taxon_HOT_345	PPP1R3C/HECTD2	10_91541231_A_G	10	91541231	G	0.325625	-0.00247188	0.00843821	0.77
s__Staphylococcus_epidermidis	PPP1R3C/HECTD2	10_91541231_A_G	10	91541231	G	0.325625	0.00359008	0.00696523	0.61
s__Staphylococcus_hominis	PPP1R3C/HECTD2	10_91541231_A_G	10	91541231	G	0.325625	0.00149847	0.00634585	0.81
s__Stomatobaculum_longum	PPP1R3C/HECTD2	10_91541231_A_G	10	91541231	G	0.325625	-0.01585	0.00777277	0.041
s__Stomatobaculum_SGB5266	PPP1R3C/HECTD2	10_91541231_A_G	10	91541231	G	0.325625	-0.0137217	0.00858401	0.11
s__Streptococcus_anginosus	PPP1R3C/HECTD2	10_91541231_A_G	10	91541231	G	0.325625	0.0178706	0.00929413	0.055
s__Streptococcus_australis	PPP1R3C/HECTD2	10_91541231_A_G	10	91541231	G	0.325625	0.0233467	0.00976717	0.017
s__Streptococcus_constellatus	PPP1R3C/HECTD2	10_91541231_A_G	10	91541231	G	0.325625	0.0150975	0.00894227	0.091
s__Streptococcus_cristatus	PPP1R3C/HECTD2	10_91541231_A_G	10	91541231	G	0.325625	0.0229046	0.0102863	0.026
s__Streptococcus_gordonii	PPP1R3C/HECTD2	10_91541231_A_G	10	91541231	G	0.325625	0.0131248	0.00897025	0.14
s__Streptococcus_infantis	PPP1R3C/HECTD2	10_91541231_A_G	10	91541231	G	0.325625	0.0703573	0.00969997	4.1e-13
s__Streptococcus_intermedius	PPP1R3C/HECTD2	10_91541231_A_G	10	91541231	G	0.325625	-0.0198588	0.0105961	0.061
s__Streptococcus_mitis	PPP1R3C/HECTD2	10_91541231_A_G	10	91541231	G	0.325625	0.0459348	0.0100869	5.3e-06
s__Streptococcus_mutans	PPP1R3C/HECTD2	10_91541231_A_G	10	91541231	G	0.325625	-0.0183909	0.00826213	0.026
s__Streptococcus_oralis	PPP1R3C/HECTD2	10_91541231_A_G	10	91541231	G	0.325625	0.0182704	0.00988115	0.064
s__Streptococcus_parasanguinis	PPP1R3C/HECTD2	10_91541231_A_G	10	91541231	G	0.325625	0.0178333	0.00766953	0.02
s__Streptococcus_peroris	PPP1R3C/HECTD2	10_91541231_A_G	10	91541231	G	0.325625	0.00562486	0.00691217	0.42
s__Streptococcus_pneumoniae	PPP1R3C/HECTD2	10_91541231_A_G	10	91541231	G	0.325625	0.00873096	0.00894271	0.33
s__Streptococcus_rubneri	PPP1R3C/HECTD2	10_91541231_A_G	10	91541231	G	0.325625	0.0126481	0.00688858	0.066
s__Streptococcus_salivarius	PPP1R3C/HECTD2	10_91541231_A_G	10	91541231	G	0.325625	-0.0214283	0.00904895	0.018
s__Streptococcus_sanguinis	PPP1R3C/HECTD2	10_91541231_A_G	10	91541231	G	0.325625	0.0322712	0.00837322	0.00012
s__Streptococcus_sp_F0442	PPP1R3C/HECTD2	10_91541231_A_G	10	91541231	G	0.325625	0.00748602	0.00955166	0.43
s__Streptococcus_thermophilus	PPP1R3C/HECTD2	10_91541231_A_G	10	91541231	G	0.325625	-0.00957517	0.00962532	0.32
s__Streptococcus_vestibularis	PPP1R3C/HECTD2	10_91541231_A_G	10	91541231	G	0.325625	0.0766773	0.00917567	6.5e-17
s__Tannerella_forsythia	PPP1R3C/HECTD2	10_91541231_A_G	10	91541231	G	0.325625	0.00257668	0.00714156	0.72
s__Tannerella_serpentiformis	PPP1R3C/HECTD2	10_91541231_A_G	10	91541231	G	0.325625	0.00766109	0.00796754	0.34
s__Tannerella_sp_oral_taxon_808	PPP1R3C/HECTD2	10_91541231_A_G	10	91541231	G	0.325625	-0.00632807	0.0081701	0.44
s__TM7_phylum_sp_oral_taxon_348	PPP1R3C/HECTD2	10_91541231_A_G	10	91541231	G	0.325625	-0.00419895	0.00865861	0.63
s__TM7_phylum_sp_oral_taxon_349	PPP1R3C/HECTD2	10_91541231_A_G	10	91541231	G	0.325625	0.00619058	0.00875612	0.48
s__TM7_phylum_sp_oral_taxon_350	PPP1R3C/HECTD2	10_91541231_A_G	10	91541231	G	0.325625	0.00287204	0.0071673	0.69
s__TM7_phylum_sp_oral_taxon_351	PPP1R3C/HECTD2	10_91541231_A_G	10	91541231	G	0.325625	-0.00700192	0.00962017	0.47
s__TM7_phylum_sp_oral_taxon_352	PPP1R3C/HECTD2	10_91541231_A_G	10	91541231	G	0.325625	0.0146968	0.00926345	0.11
s__Treponema_denticola	PPP1R3C/HECTD2	10_91541231_A_G	10	91541231	G	0.325625	0.00879352	0.00783475	0.26
s__Treponema_lecithinolyticum	PPP1R3C/HECTD2	10_91541231_A_G	10	91541231	G	0.325625	-0.00970569	0.00819683	0.24
s__Treponema_maltophilum	PPP1R3C/HECTD2	10_91541231_A_G	10	91541231	G	0.325625	-0.00577016	0.00878198	0.51
s__Treponema_SGB3588	PPP1R3C/HECTD2	10_91541231_A_G	10	91541231	G	0.325625	-0.00240539	0.00727583	0.74
s__Treponema_SGB3601	PPP1R3C/HECTD2	10_91541231_A_G	10	91541231	G	0.325625	0.0131919	0.00695666	0.058
s__Treponema_SGB3603	PPP1R3C/HECTD2	10_91541231_A_G	10	91541231	G	0.325625	-0.00374882	0.00722004	0.6
s__Treponema_SGB3604	PPP1R3C/HECTD2	10_91541231_A_G	10	91541231	G	0.325625	-0.000961463	0.00575248	0.87
s__Treponema_SGB69443	PPP1R3C/HECTD2	10_91541231_A_G	10	91541231	G	0.325625	0.00031247	0.00675509	0.96
s__Treponema_SGB69453	PPP1R3C/HECTD2	10_91541231_A_G	10	91541231	G	0.325625	-0.0071644	0.00661419	0.28
s__Treponema_socranskii	PPP1R3C/HECTD2	10_91541231_A_G	10	91541231	G	0.325625	-0.0102889	0.00778462	0.19
s__Treponema_sp_Marseille_Q4130	PPP1R3C/HECTD2	10_91541231_A_G	10	91541231	G	0.325625	-0.00109305	0.00773947	0.89
s__Treponema_vincentii	PPP1R3C/HECTD2	10_91541231_A_G	10	91541231	G	0.325625	0.0107469	0.00902529	0.23
s__Veillonella_atypica	PPP1R3C/HECTD2	10_91541231_A_G	10	91541231	G	0.325625	0.0167788	0.00670724	0.012
s__Veillonella_dispar	PPP1R3C/HECTD2	10_91541231_A_G	10	91541231	G	0.325625	0.0104769	0.00776698	0.18
s__Veillonella_parvula	PPP1R3C/HECTD2	10_91541231_A_G	10	91541231	G	0.325625	0.0388301	0.007738	5.2e-07
s__Veillonella_rogosae	PPP1R3C/HECTD2	10_91541231_A_G	10	91541231	G	0.325625	0.000595311	0.00741803	0.94
s__Veillonella_SGB6928	PPP1R3C/HECTD2	10_91541231_A_G	10	91541231	G	0.325625	0.0237884	0.00850163	0.0051
s__Veillonella_SGB96765	PPP1R3C/HECTD2	10_91541231_A_G	10	91541231	G	0.325625	0.00471256	0.00713273	0.51
s__Veillonella_sp_3310	PPP1R3C/HECTD2	10_91541231_A_G	10	91541231	G	0.325625	0.0030067	0.0089013	0.74
s__Veillonella_sp_3627	PPP1R3C/HECTD2	10_91541231_A_G	10	91541231	G	0.325625	0.0208313	0.00775915	0.0073
s__Veillonella_sp_CHU110	PPP1R3C/HECTD2	10_91541231_A_G	10	91541231	G	0.325625	-0.000686456	0.00678119	0.92
s__Veillonella_tobetsuensis	PPP1R3C/HECTD2	10_91541231_A_G	10	91541231	G	0.325625	-0.0124041	0.00694471	0.074
s__Malassezia_restricta|t__EUK76775	PPP1R3C/HECTD2	10_91541231_A_G	10	91541231	G	0.325625	-0.00643482	0.00637494	0.31
s__GGB7107_SGB10420|t__SGB10420	PPP1R3C/HECTD2	10_91541231_A_G	10	91541231	G	0.325625	-0.00559254	0.00703085	0.43
s__Ottowia_sp_Marseille_P4747|t__SGB12664	PPP1R3C/HECTD2	10_91541231_A_G	10	91541231	G	0.325625	0.0146586	0.00927684	0.11
s__GGB1022_SGB1315|t__SGB1315	PPP1R3C/HECTD2	10_91541231_A_G	10	91541231	G	0.325625	-0.0130303	0.00849245	0.12
s__Lautropia_dentalis|t__SGB13164	PPP1R3C/HECTD2	10_91541231_A_G	10	91541231	G	0.325625	-0.0106423	0.00831994	0.2
s__Lautropia_mirabilis|t__SGB13165	PPP1R3C/HECTD2	10_91541231_A_G	10	91541231	G	0.325625	0.0119538	0.00862234	0.17
s__GGB1025_SGB1319|t__SGB1319	PPP1R3C/HECTD2	10_91541231_A_G	10	91541231	G	0.325625	0.0115531	0.00904465	0.2
s__GGB1025_SGB1320|t__SGB1320	PPP1R3C/HECTD2	10_91541231_A_G	10	91541231	G	0.325625	-0.00298261	0.00824921	0.72
s__GGB1026_SGB1321|t__SGB1321	PPP1R3C/HECTD2	10_91541231_A_G	10	91541231	G	0.325625	-0.00092269	0.00707167	0.9
s__Bacteroidetes_oral_taxon_274|t__SGB1341	PPP1R3C/HECTD2	10_91541231_A_G	10	91541231	G	0.325625	-0.00488685	0.00908841	0.59
s__Bacteroidetes_unclassified_SGB1343|t__SGB1343	PPP1R3C/HECTD2	10_91541231_A_G	10	91541231	G	0.325625	-0.00517822	0.00830838	0.53
s__GGB1088_SGB1395|t__SGB1395_group	PPP1R3C/HECTD2	10_91541231_A_G	10	91541231	G	0.325625	-0.0206016	0.00735852	0.0051
s__Alloprevotella_SGB1410|t__SGB1410	PPP1R3C/HECTD2	10_91541231_A_G	10	91541231	G	0.325625	0.0013144	0.00763546	0.86
s__Alloprevotella_tannerae|t__SGB1411	PPP1R3C/HECTD2	10_91541231_A_G	10	91541231	G	0.325625	-0.00255519	0.0081966	0.76
s__Olsenella_sp_oral_taxon_807|t__SGB14348	PPP1R3C/HECTD2	10_91541231_A_G	10	91541231	G	0.325625	-0.00480947	0.0074012	0.52
s__Olsenella_uli|t__SGB14386	PPP1R3C/HECTD2	10_91541231_A_G	10	91541231	G	0.325625	0.00488366	0.00653814	0.46
s__Prevotella_saccharolytica|t__SGB1454	PPP1R3C/HECTD2	10_91541231_A_G	10	91541231	G	0.325625	0.0152417	0.00731066	0.037
s__Prevotella_sp_oral_taxon_475|t__SGB1455	PPP1R3C/HECTD2	10_91541231_A_G	10	91541231	G	0.325625	-0.0100024	0.00989293	0.31
s__Prevotella_shahii|t__SGB1456	PPP1R3C/HECTD2	10_91541231_A_G	10	91541231	G	0.325625	-0.0058674	0.00739365	0.43
s__Prevotella_loescheii|t__SGB1457	PPP1R3C/HECTD2	10_91541231_A_G	10	91541231	G	0.325625	0.0317026	0.0108023	0.0033
s__Prevotella_conceptionensis|t__SGB1458	PPP1R3C/HECTD2	10_91541231_A_G	10	91541231	G	0.325625	0.016489	0.0105269	0.12
s__Prevotella_SGB1459|t__SGB1459	PPP1R3C/HECTD2	10_91541231_A_G	10	91541231	G	0.325625	-0.0172492	0.0107748	0.11
s__Alloprevotella_SGB1463|t__SGB1463_group	PPP1R3C/HECTD2	10_91541231_A_G	10	91541231	G	0.325625	-0.0021051	0.00809245	0.79
s__Alloprevotella_sp_oral_taxon_473|t__SGB1464	PPP1R3C/HECTD2	10_91541231_A_G	10	91541231	G	0.325625	0.00462604	0.00937738	0.62
s__Prevotellaceae_bacterium_Marseille_P2826|t__SGB1465	PPP1R3C/HECTD2	10_91541231_A_G	10	91541231	G	0.325625	0.026399	0.00710663	0.0002
s__GGB79977_SGB1466|t__SGB1466	PPP1R3C/HECTD2	10_91541231_A_G	10	91541231	G	0.325625	-0.00507542	0.00843655	0.55
s__Alloprevotella_sp_Lung230|t__SGB1467	PPP1R3C/HECTD2	10_91541231_A_G	10	91541231	G	0.325625	-0.000696504	0.0100271	0.94
s__GGB1144_SGB1468|t__SGB1468	PPP1R3C/HECTD2	10_91541231_A_G	10	91541231	G	0.325625	0.00470499	0.00886464	0.6
s__GGB1144_SGB1469|t__SGB1469	PPP1R3C/HECTD2	10_91541231_A_G	10	91541231	G	0.325625	-0.00130797	0.00858665	0.88
s__Slackia_exigua|t__SGB14784	PPP1R3C/HECTD2	10_91541231_A_G	10	91541231	G	0.325625	-0.0103665	0.00755009	0.17
s__Alloprevotella_SGB1483|t__SGB1483	PPP1R3C/HECTD2	10_91541231_A_G	10	91541231	G	0.325625	-0.0147183	0.00756597	0.052
s__Alloprevotella_SGB1484|t__SGB1484	PPP1R3C/HECTD2	10_91541231_A_G	10	91541231	G	0.325625	-0.0151502	0.00755327	0.045
s__Prevotella_oulorum|t__SGB1520	PPP1R3C/HECTD2	10_91541231_A_G	10	91541231	G	0.325625	0.0106057	0.00888746	0.23
s__Prevotella_sp_HJM029|t__SGB1521	PPP1R3C/HECTD2	10_91541231_A_G	10	91541231	G	0.325625	-0.00475308	0.0096129	0.62
s__Prevotella_salivae|t__SGB1522	PPP1R3C/HECTD2	10_91541231_A_G	10	91541231	G	0.325625	0.0157028	0.00656787	0.017
s__Prevotella_maculosa|t__SGB1524	PPP1R3C/HECTD2	10_91541231_A_G	10	91541231	G	0.325625	0.0231034	0.00814251	0.0045
s__Prevotella_oris|t__SGB1525	PPP1R3C/HECTD2	10_91541231_A_G	10	91541231	G	0.325625	0.00135924	0.00766615	0.86
s__Prevotella_pleuritidis|t__SGB1526	PPP1R3C/HECTD2	10_91541231_A_G	10	91541231	G	0.325625	-0.00980369	0.0092729	0.29
s__Prevotella_enoeca|t__SGB1527	PPP1R3C/HECTD2	10_91541231_A_G	10	91541231	G	0.325625	0.00109179	0.00828583	0.9
s__Prevotella_oralis|t__SGB1528	PPP1R3C/HECTD2	10_91541231_A_G	10	91541231	G	0.325625	-0.00672129	0.00780668	0.39
s__Prevotella_buccae|t__SGB1531	PPP1R3C/HECTD2	10_91541231_A_G	10	91541231	G	0.325625	0.00595538	0.00745643	0.42
s__Hallella_seregens|t__SGB1532	PPP1R3C/HECTD2	10_91541231_A_G	10	91541231	G	0.325625	-0.0113817	0.00615851	0.065
s__Prevotella_baroniae|t__SGB1533	PPP1R3C/HECTD2	10_91541231_A_G	10	91541231	G	0.325625	0.00482311	0.00675603	0.48
s__GGB1186_SGB1534|t__SGB1534	PPP1R3C/HECTD2	10_91541231_A_G	10	91541231	G	0.325625	0.0142973	0.00775686	0.065
s__Prevotella_nanceiensis|t__SGB1536_group	PPP1R3C/HECTD2	10_91541231_A_G	10	91541231	G	0.325625	0.00107599	0.00838413	0.9
s__Prevotella_multiformis|t__SGB1539	PPP1R3C/HECTD2	10_91541231_A_G	10	91541231	G	0.325625	0.000764761	0.00704513	0.91
s__Prevotella_denticola|t__SGB1540	PPP1R3C/HECTD2	10_91541231_A_G	10	91541231	G	0.325625	-0.0154173	0.00789149	0.051
s__Prevotella_veroralis|t__SGB1541	PPP1R3C/HECTD2	10_91541231_A_G	10	91541231	G	0.325625	0.0157857	0.00990822	0.11
s__Prevotella_vespertina|t__SGB1542	PPP1R3C/HECTD2	10_91541231_A_G	10	91541231	G	0.325625	-0.000715745	0.00832557	0.93
s__Prevotella_histicola|t__SGB1543	PPP1R3C/HECTD2	10_91541231_A_G	10	91541231	G	0.325625	-0.0221901	0.00858527	0.0097
s__Prevotella_scopos|t__SGB1544	PPP1R3C/HECTD2	10_91541231_A_G	10	91541231	G	0.325625	-0.00598528	0.00948568	0.53
s__Prevotella_jejuni|t__SGB1545	PPP1R3C/HECTD2	10_91541231_A_G	10	91541231	G	0.325625	-0.00935592	0.00930344	0.31
s__Prevotella_melaninogenica|t__SGB1547	PPP1R3C/HECTD2	10_91541231_A_G	10	91541231	G	0.325625	0.014809	0.00919852	0.11
s__GGB9835_SGB15485|t__SGB15485	PPP1R3C/HECTD2	10_91541231_A_G	10	91541231	G	0.325625	0.00230944	0.00794101	0.77
s__Scardovia_wiggsiae|t__SGB15494	PPP1R3C/HECTD2	10_91541231_A_G	10	91541231	G	0.325625	-0.00418661	0.00885263	0.64
s__Prevotella_melaninogenica|t__SGB1552	PPP1R3C/HECTD2	10_91541231_A_G	10	91541231	G	0.325625	0.0212829	0.00878761	0.015
s__Prevotella_intermedia|t__SGB1560	PPP1R3C/HECTD2	10_91541231_A_G	10	91541231	G	0.325625	-0.00070266	0.00756503	0.93
s__Prevotella_nigrescens|t__SGB1561	PPP1R3C/HECTD2	10_91541231_A_G	10	91541231	G	0.325625	0.0062693	0.00729574	0.39
s__Prevotella_pallens|t__SGB1564	PPP1R3C/HECTD2	10_91541231_A_G	10	91541231	G	0.325625	-6.03993e-05	0.0068815	0.99
s__Prevotella_micans|t__SGB1565	PPP1R3C/HECTD2	10_91541231_A_G	10	91541231	G	0.325625	-0.00618779	0.00863187	0.47
s__GGB1202_SGB1566|t__SGB1566	PPP1R3C/HECTD2	10_91541231_A_G	10	91541231	G	0.325625	-0.00856717	0.00609097	0.16
s__GGB1202_SGB1567|t__SGB1567	PPP1R3C/HECTD2	10_91541231_A_G	10	91541231	G	0.325625	-0.0015489	0.00730554	0.83
s__GGB1203_SGB1568|t__SGB1568	PPP1R3C/HECTD2	10_91541231_A_G	10	91541231	G	0.325625	0.0072909	0.00734958	0.32
s__Actinomyces_sp_oral_taxon_448|t__SGB15872	PPP1R3C/HECTD2	10_91541231_A_G	10	91541231	G	0.325625	0.0140939	0.00863823	0.1
s__Actinomyces_massiliensis|t__SGB15873	PPP1R3C/HECTD2	10_91541231_A_G	10	91541231	G	0.325625	-0.0192289	0.00857014	0.025
s__Actinomyces_gerencseriae|t__SGB15874	PPP1R3C/HECTD2	10_91541231_A_G	10	91541231	G	0.325625	-0.00713353	0.0100467	0.48
s__Actinomyces_sp_HMT897|t__SGB15876	PPP1R3C/HECTD2	10_91541231_A_G	10	91541231	G	0.325625	-0.00305489	0.00871971	0.73
s__Actinomyces_dentalis|t__SGB15877	PPP1R3C/HECTD2	10_91541231_A_G	10	91541231	G	0.325625	-0.00784582	0.0078873	0.32
s__Actinomyces_oris|t__SGB15878	PPP1R3C/HECTD2	10_91541231_A_G	10	91541231	G	0.325625	-0.0210413	0.00853659	0.014
s__Actinomyces_sp_Marseille_P3109|t__SGB15885	PPP1R3C/HECTD2	10_91541231_A_G	10	91541231	G	0.325625	0.00454505	0.00985902	0.64
s__Actinomyces_sp_oral_taxon_170|t__SGB15886	PPP1R3C/HECTD2	10_91541231_A_G	10	91541231	G	0.325625	0.00105122	0.0102769	0.92
s__Actinomyces_johnsonii|t__SGB15887	PPP1R3C/HECTD2	10_91541231_A_G	10	91541231	G	0.325625	-9.81432e-05	0.00975779	0.99
s__Actinomyces_naeslundii|t__SGB15888	PPP1R3C/HECTD2	10_91541231_A_G	10	91541231	G	0.325625	-0.0115611	0.00886899	0.19
s__Actinobaculum_sp_oral_taxon_183|t__SGB15892	PPP1R3C/HECTD2	10_91541231_A_G	10	91541231	G	0.325625	0.00217066	0.0103809	0.83
s__Peptidiphaga_gingivicola|t__SGB15894	PPP1R3C/HECTD2	10_91541231_A_G	10	91541231	G	0.325625	-0.00528957	0.00796364	0.51
s__Peptidiphaga_SGB15895|t__SGB15895	PPP1R3C/HECTD2	10_91541231_A_G	10	91541231	G	0.325625	-0.000800059	0.00990601	0.94
s__Arachnia_rubra|t__SGB15896	PPP1R3C/HECTD2	10_91541231_A_G	10	91541231	G	0.325625	-0.00226291	0.00909913	0.8
s__Arachnia_propionica|t__SGB15897	PPP1R3C/HECTD2	10_91541231_A_G	10	91541231	G	0.325625	0.0299524	0.00832547	0.00032
s__Arachnia_SGB15898|t__SGB15898	PPP1R3C/HECTD2	10_91541231_A_G	10	91541231	G	0.325625	0.0082112	0.00855902	0.34
s__Arachnia_SGB15899|t__SGB15899	PPP1R3C/HECTD2	10_91541231_A_G	10	91541231	G	0.325625	-0.00559133	0.00906922	0.54
s__Arachnia_SGB15900|t__SGB15900	PPP1R3C/HECTD2	10_91541231_A_G	10	91541231	G	0.325625	0.00475047	0.0074891	0.53
s__Propionibacterium_acidifaciens|t__SGB15903	PPP1R3C/HECTD2	10_91541231_A_G	10	91541231	G	0.325625	-0.0124773	0.00733389	0.089
s__Micrococcus_luteus|t__SGB16676	PPP1R3C/HECTD2	10_91541231_A_G	10	91541231	G	0.325625	-0.00328936	0.00786851	0.68
s__Cutibacterium_acnes|t__SGB16955	PPP1R3C/HECTD2	10_91541231_A_G	10	91541231	G	0.325625	0.00888084	0.00928374	0.34
s__Rothia_mucilaginosa|t__SGB16971_group	PPP1R3C/HECTD2	10_91541231_A_G	10	91541231	G	0.325625	0.00751627	0.0108862	0.49
s__Rothia_mucilaginosa|t__SGB16986	PPP1R3C/HECTD2	10_91541231_A_G	10	91541231	G	0.325625	-0.0180031	0.00837624	0.032
s__Rothia_aeria|t__SGB16987	PPP1R3C/HECTD2	10_91541231_A_G	10	91541231	G	0.325625	-0.00360842	0.00935141	0.7
s__Corynebacterium_matruchotii|t__SGB17007	PPP1R3C/HECTD2	10_91541231_A_G	10	91541231	G	0.325625	-0.0143669	0.0068873	0.037
s__Corynebacterium_durum|t__SGB17008	PPP1R3C/HECTD2	10_91541231_A_G	10	91541231	G	0.325625	-0.0199962	0.00957945	0.037
s__Corynebacterium_aurimucosum|t__SGB17102_group	PPP1R3C/HECTD2	10_91541231_A_G	10	91541231	G	0.325625	-0.0136874	0.0065032	0.035
s__Actinomyces_graevenitzii|t__SGB17130_group	PPP1R3C/HECTD2	10_91541231_A_G	10	91541231	G	0.325625	-0.033535	0.00986608	0.00068
s__Actinomyces_SGB17132|t__SGB17132_group	PPP1R3C/HECTD2	10_91541231_A_G	10	91541231	G	0.325625	0.0146772	0.00810893	0.07
s__Actinomyces_sp_ph3|t__SGB17137_group	PPP1R3C/HECTD2	10_91541231_A_G	10	91541231	G	0.325625	-0.0586083	0.0092472	2.3e-10
s__Pauljensenia_hongkongensis|t__SGB17148	PPP1R3C/HECTD2	10_91541231_A_G	10	91541231	G	0.325625	-0.00536482	0.00884172	0.54
s__Schaalia_georgiae|t__SGB17149	PPP1R3C/HECTD2	10_91541231_A_G	10	91541231	G	0.325625	0.0125676	0.0100476	0.21
s__Schaalia_meyeri|t__SGB17150	PPP1R3C/HECTD2	10_91541231_A_G	10	91541231	G	0.325625	-0.0266488	0.00944247	0.0048
s__Cellulomonas_flavigena|t__SGB17151	PPP1R3C/HECTD2	10_91541231_A_G	10	91541231	G	0.325625	-0.0025846	0.00879153	0.77
s__Actinomyces_bouchesdurhonensis|t__SGB17152	PPP1R3C/HECTD2	10_91541231_A_G	10	91541231	G	0.325625	-0.00265606	0.00793911	0.74
s__Isoptericola_variabilis|t__SGB17153	PPP1R3C/HECTD2	10_91541231_A_G	10	91541231	G	0.325625	-0.0127186	0.00848732	0.13
s__Actinomyces_SGB17154|t__SGB17154	PPP1R3C/HECTD2	10_91541231_A_G	10	91541231	G	0.325625	0.00650008	0.00956614	0.5
s__Schaalia_odontolytica|t__SGB17156	PPP1R3C/HECTD2	10_91541231_A_G	10	91541231	G	0.325625	0.00260349	0.0099023	0.79
s__Actinomyces_SGB17157|t__SGB17157	PPP1R3C/HECTD2	10_91541231_A_G	10	91541231	G	0.325625	-0.0265228	0.0110747	0.017
s__Actinomyces_sp_HMSC035G02|t__SGB17158_group	PPP1R3C/HECTD2	10_91541231_A_G	10	91541231	G	0.325625	0.00781902	0.0118198	0.51
s__Actinomyces_SGB17163|t__SGB17163_group	PPP1R3C/HECTD2	10_91541231_A_G	10	91541231	G	0.325625	-0.0165926	0.0120241	0.17
s__Actinomyces_sp_ICM47|t__SGB17167_group	PPP1R3C/HECTD2	10_91541231_A_G	10	91541231	G	0.325625	0.00372283	0.00983522	0.71
s__Actinomyces_SGB17168|t__SGB17168	PPP1R3C/HECTD2	10_91541231_A_G	10	91541231	G	0.325625	-0.0299837	0.00924618	0.0012
s__Actinomyces_sp_ICM58|t__SGB17169	PPP1R3C/HECTD2	10_91541231_A_G	10	91541231	G	0.325625	0.00609755	0.0110703	0.58
s__Bifidobacterium_dentium|t__SGB17234	PPP1R3C/HECTD2	10_91541231_A_G	10	91541231	G	0.325625	-0.0176387	0.0073048	0.016
s__Bifidobacterium_longum|t__SGB17248	PPP1R3C/HECTD2	10_91541231_A_G	10	91541231	G	0.325625	-0.00817928	0.00756026	0.28
s__Parascardovia_denticolens|t__SGB17291	PPP1R3C/HECTD2	10_91541231_A_G	10	91541231	G	0.325625	-0.0137047	0.00715182	0.055
s__Alloscardovia_omnicolens|t__SGB17300	PPP1R3C/HECTD2	10_91541231_A_G	10	91541231	G	0.325625	0.0373383	0.00794791	2.6e-06
s__GGB10852_SGB17521|t__SGB17521	PPP1R3C/HECTD2	10_91541231_A_G	10	91541231	G	0.325625	-0.00417765	0.00565892	0.46
s__GGB10852_SGB17523|t__SGB17523	PPP1R3C/HECTD2	10_91541231_A_G	10	91541231	G	0.325625	0.011155	0.00674778	0.098
s__Fretibacterium_fastidiosum|t__SGB17525	PPP1R3C/HECTD2	10_91541231_A_G	10	91541231	G	0.325625	0.00538737	0.0055261	0.33
s__GGB12440_SGB19288|t__SGB19288	PPP1R3C/HECTD2	10_91541231_A_G	10	91541231	G	0.325625	-0.0107117	0.00800989	0.18
s__GGB12441_SGB19290|t__SGB19290_group	PPP1R3C/HECTD2	10_91541231_A_G	10	91541231	G	0.325625	-0.0246638	0.00881797	0.0052
s__Campylobacter_SGB19292|t__SGB19292	PPP1R3C/HECTD2	10_91541231_A_G	10	91541231	G	0.325625	-0.00848374	0.0101827	0.4
s__Campylobacter_SGB19298|t__SGB19298	PPP1R3C/HECTD2	10_91541231_A_G	10	91541231	G	0.325625	-0.00397287	0.0100498	0.69
s__Campylobacter_gracilis|t__SGB19300	PPP1R3C/HECTD2	10_91541231_A_G	10	91541231	G	0.325625	-0.0176094	0.00801306	0.028
s__GGB12443_SGB19313|t__SGB19313	PPP1R3C/HECTD2	10_91541231_A_G	10	91541231	G	0.325625	0.00616644	0.00927946	0.51
s__Campylobacter_SGB19314|t__SGB19314	PPP1R3C/HECTD2	10_91541231_A_G	10	91541231	G	0.325625	0.00468873	0.0080271	0.56
s__Campylobacter_rectus|t__SGB19315	PPP1R3C/HECTD2	10_91541231_A_G	10	91541231	G	0.325625	0.00340125	0.00756122	0.65
s__Campylobacter_SGB19318|t__SGB19318	PPP1R3C/HECTD2	10_91541231_A_G	10	91541231	G	0.325625	0.00443987	0.00902837	0.62
s__Campylobacter_SGB19319|t__SGB19319	PPP1R3C/HECTD2	10_91541231_A_G	10	91541231	G	0.325625	0.0230997	0.00840723	0.006
s__Campylobacter_showae|t__SGB19322_group	PPP1R3C/HECTD2	10_91541231_A_G	10	91541231	G	0.325625	0.0099087	0.00817225	0.23
s__Campylobacter_SGB19323|t__SGB19323	PPP1R3C/HECTD2	10_91541231_A_G	10	91541231	G	0.325625	-0.00874103	0.00941593	0.35
s__Campylobacter_curvus|t__SGB19334	PPP1R3C/HECTD2	10_91541231_A_G	10	91541231	G	0.325625	0.00490034	0.00884359	0.58
s__Campylobacter_SGB19337|t__SGB19337	PPP1R3C/HECTD2	10_91541231_A_G	10	91541231	G	0.325625	-0.0180207	0.00940597	0.055
s__Campylobacter_SGB19347|t__SGB19347	PPP1R3C/HECTD2	10_91541231_A_G	10	91541231	G	0.325625	-0.00414366	0.00870356	0.63
s__Campylobacter_concisus|t__SGB19351_group	PPP1R3C/HECTD2	10_91541231_A_G	10	91541231	G	0.325625	-0.00741878	0.00750827	0.32
s__GGB1431_SGB1972|t__SGB1972	PPP1R3C/HECTD2	10_91541231_A_G	10	91541231	G	0.325625	-0.00839838	0.00703329	0.23
s__TM7_phylum_sp_oral_taxon_351|t__SGB19790	PPP1R3C/HECTD2	10_91541231_A_G	10	91541231	G	0.325625	-0.0080519	0.0098667	0.41
s__GGB12761_SGB19791|t__SGB19791	PPP1R3C/HECTD2	10_91541231_A_G	10	91541231	G	0.325625	0.00116776	0.00965663	0.9
s__Candidatus_Nanosyncoccus_SGB19792|t__SGB19792	PPP1R3C/HECTD2	10_91541231_A_G	10	91541231	G	0.325625	0.0135808	0.0102291	0.18
s__Candidatus_Nanosyncoccus_SGB19793|t__SGB19793_group	PPP1R3C/HECTD2	10_91541231_A_G	10	91541231	G	0.325625	-0.00248257	0.0112119	0.82
s__GGB12763_SGB19797|t__SGB19797	PPP1R3C/HECTD2	10_91541231_A_G	10	91541231	G	0.325625	0.0172159	0.00870594	0.048
s__TM7_phylum_sp_oral_taxon_350|t__SGB19820	PPP1R3C/HECTD2	10_91541231_A_G	10	91541231	G	0.325625	0.00287204	0.0071673	0.69
s__GGB12783_SGB19821|t__SGB19821	PPP1R3C/HECTD2	10_91541231_A_G	10	91541231	G	0.325625	0.0107407	0.00726895	0.14
s__Candidatus_Nanogingivalis_gingivitcus|t__SGB19822	PPP1R3C/HECTD2	10_91541231_A_G	10	91541231	G	0.325625	0.0186809	0.00914778	0.041
s__GGB12785_SGB19823|t__SGB19823	PPP1R3C/HECTD2	10_91541231_A_G	10	91541231	G	0.325625	0.011313	0.0106031	0.29
s__GGB12785_SGB19824|t__SGB19824	PPP1R3C/HECTD2	10_91541231_A_G	10	91541231	G	0.325625	0.0139869	0.00924982	0.13
s__GGB12785_SGB19825|t__SGB19825	PPP1R3C/HECTD2	10_91541231_A_G	10	91541231	G	0.325625	0.0554572	0.0100051	3e-08
s__GGB12785_SGB19827|t__SGB19827_group	PPP1R3C/HECTD2	10_91541231_A_G	10	91541231	G	0.325625	0.00313105	0.0101787	0.76
s__GGB12786_SGB19828|t__SGB19828	PPP1R3C/HECTD2	10_91541231_A_G	10	91541231	G	0.325625	-0.00199814	0.00852188	0.81
s__GGB12788_SGB19832|t__SGB19832	PPP1R3C/HECTD2	10_91541231_A_G	10	91541231	G	0.325625	-0.00125218	0.0103593	0.9
s__GGB12788_SGB19833|t__SGB19833	PPP1R3C/HECTD2	10_91541231_A_G	10	91541231	G	0.325625	0.00118151	0.00992825	0.91
s__GGB12788_SGB19838|t__SGB19838	PPP1R3C/HECTD2	10_91541231_A_G	10	91541231	G	0.325625	-0.0200268	0.0115392	0.083
s__GGB12789_SGB19843|t__SGB19843	PPP1R3C/HECTD2	10_91541231_A_G	10	91541231	G	0.325625	0.0312088	0.0098468	0.0015
s__TM7_phylum_sp_oral_taxon_349|t__SGB19844	PPP1R3C/HECTD2	10_91541231_A_G	10	91541231	G	0.325625	0.00619058	0.00875612	0.48
s__Candidatus_Saccharibacteria_unclassified_SGB19847|t__SGB19847	PPP1R3C/HECTD2	10_91541231_A_G	10	91541231	G	0.325625	0.0106239	0.00797524	0.18
s__Candidatus_Nanosynbacter_lyticus|t__SGB19849	PPP1R3C/HECTD2	10_91541231_A_G	10	91541231	G	0.325625	-0.01186	0.00970928	0.22
s__TM7_phylum_sp_oral_taxon_352|t__SGB19860_group	PPP1R3C/HECTD2	10_91541231_A_G	10	91541231	G	0.325625	0.0146968	0.00926345	0.11
s__TM7_phylum_sp_oral_taxon_348|t__SGB19880	PPP1R3C/HECTD2	10_91541231_A_G	10	91541231	G	0.325625	-0.00419895	0.00865861	0.63
s__GGB12794_SGB19881|t__SGB19881	PPP1R3C/HECTD2	10_91541231_A_G	10	91541231	G	0.325625	-0.00658171	0.0096974	0.5
s__Candidatus_Nanosynsacchari_sp_TM7_ANC_38_39_G1_1|t__SGB19882	PPP1R3C/HECTD2	10_91541231_A_G	10	91541231	G	0.325625	0.00570871	0.00826736	0.49
s__Candidatus_Nanosynbacter_SGB19887|t__SGB19887	PPP1R3C/HECTD2	10_91541231_A_G	10	91541231	G	0.325625	-0.0194218	0.0102535	0.058
s__Candidatus_Nanosynbacter_SGB19893|t__SGB19893_group	PPP1R3C/HECTD2	10_91541231_A_G	10	91541231	G	0.325625	-0.0246788	0.0109904	0.025
s__Candidatus_Saccharibacteria_bacterium_oral_taxon_488|t__SGB19901	PPP1R3C/HECTD2	10_91541231_A_G	10	91541231	G	0.325625	0.0128076	0.0100426	0.2
s__Candidatus_Saccharibacteria_bacterium_oral_taxon_488|t__SGB19903	PPP1R3C/HECTD2	10_91541231_A_G	10	91541231	G	0.325625	-0.00925911	0.0105625	0.38
s__Candidatus_Saccharibacteria_bacterium_oral_taxon_955|t__SGB19921	PPP1R3C/HECTD2	10_91541231_A_G	10	91541231	G	0.325625	0.014882	0.00985317	0.13
s__Porphyromonas_endodontalis|t__SGB2016	PPP1R3C/HECTD2	10_91541231_A_G	10	91541231	G	0.325625	-0.00713318	0.00770421	0.35
s__Porphyromonas_catoniae|t__SGB2036	PPP1R3C/HECTD2	10_91541231_A_G	10	91541231	G	0.325625	0.00371673	0.00994461	0.71
s__Porphyromonas_SGB2037|t__SGB2037	PPP1R3C/HECTD2	10_91541231_A_G	10	91541231	G	0.325625	0.000258641	0.00992886	0.98
s__Porphyromonas_SGB2038|t__SGB2038	PPP1R3C/HECTD2	10_91541231_A_G	10	91541231	G	0.325625	-0.00599562	0.0101443	0.55
s__GGB1473_SGB2039|t__SGB2039	PPP1R3C/HECTD2	10_91541231_A_G	10	91541231	G	0.325625	-0.00726259	0.00902464	0.42
s__Porphyromonas_sp_oral_taxon_278|t__SGB2041	PPP1R3C/HECTD2	10_91541231_A_G	10	91541231	G	0.325625	-0.0239763	0.0100728	0.017
s__GGB45697_SGB2042|t__SGB2042	PPP1R3C/HECTD2	10_91541231_A_G	10	91541231	G	0.325625	-0.0187902	0.00689918	0.0065
s__Porphyromonas_pasteri|t__SGB2043	PPP1R3C/HECTD2	10_91541231_A_G	10	91541231	G	0.325625	-0.0142249	0.00786662	0.071
s__Tannerella_sp_oral_taxon_808|t__SGB2047	PPP1R3C/HECTD2	10_91541231_A_G	10	91541231	G	0.325625	-0.00632807	0.0081701	0.44
s__Tannerella_serpentiformis|t__SGB2048	PPP1R3C/HECTD2	10_91541231_A_G	10	91541231	G	0.325625	0.00766109	0.00796754	0.34
s__Phocaeicola_abscessus|t__SGB2052	PPP1R3C/HECTD2	10_91541231_A_G	10	91541231	G	0.325625	0.000489925	0.0061697	0.94
s__Tannerella_forsythia|t__SGB2053	PPP1R3C/HECTD2	10_91541231_A_G	10	91541231	G	0.325625	0.00384699	0.0070097	0.58
s__Porphyromonas_gingivalis|t__SGB2057	PPP1R3C/HECTD2	10_91541231_A_G	10	91541231	G	0.325625	0.00245028	0.0064271	0.7
s__GGB1611_SGB2208|t__SGB2208	PPP1R3C/HECTD2	10_91541231_A_G	10	91541231	G	0.325625	-0.00158372	0.00688829	0.82
s__Schaalia_odontolytica|t__SGB23982	PPP1R3C/HECTD2	10_91541231_A_G	10	91541231	G	0.325625	-0.0259198	0.00858813	0.0025
s__Actinomyces_sp_oral_taxon_414|t__SGB23985	PPP1R3C/HECTD2	10_91541231_A_G	10	91541231	G	0.325625	0.0145283	0.00800381	0.069
s__GGB1832_SGB2476|t__SGB2476	PPP1R3C/HECTD2	10_91541231_A_G	10	91541231	G	0.325625	0.00766318	0.00871493	0.38
s__GGB1833_SGB2477|t__SGB2477	PPP1R3C/HECTD2	10_91541231_A_G	10	91541231	G	0.325625	0.0047233	0.0095231	0.62
s__Capnocytophaga_sp_oral_taxon_338|t__SGB2478	PPP1R3C/HECTD2	10_91541231_A_G	10	91541231	G	0.325625	-0.01457	0.00926974	0.12
s__Capnocytophaga_gingivalis|t__SGB2479	PPP1R3C/HECTD2	10_91541231_A_G	10	91541231	G	0.325625	-0.0353726	0.0102337	0.00055
s__Capnocytophaga_SGB2480|t__SGB2480	PPP1R3C/HECTD2	10_91541231_A_G	10	91541231	G	0.325625	0.0171212	0.0100822	0.089
s__Capnocytophaga_granulosa|t__SGB2483	PPP1R3C/HECTD2	10_91541231_A_G	10	91541231	G	0.325625	-0.0185435	0.00996329	0.063
s__Capnocytophaga_sp_oral_taxon_863|t__SGB2486	PPP1R3C/HECTD2	10_91541231_A_G	10	91541231	G	0.325625	-0.0272482	0.00906799	0.0027
s__Capnocytophaga_bilenii|t__SGB2489	PPP1R3C/HECTD2	10_91541231_A_G	10	91541231	G	0.325625	0.0116673	0.0095031	0.22
s__Capnocytophaga_leadbetteri|t__SGB2492	PPP1R3C/HECTD2	10_91541231_A_G	10	91541231	G	0.325625	0.0163469	0.00952086	0.086
s__Lachnospiraceae_bacterium_oral_taxon_500|t__SGB24947	PPP1R3C/HECTD2	10_91541231_A_G	10	91541231	G	0.325625	0.00476299	0.00616653	0.44
s__Capnocytophaga_ochracea|t__SGB2497	PPP1R3C/HECTD2	10_91541231_A_G	10	91541231	G	0.325625	-0.00510167	0.00889698	0.57
s__Capnocytophaga_genosp_AHN8471|t__SGB2498	PPP1R3C/HECTD2	10_91541231_A_G	10	91541231	G	0.325625	0.0103755	0.0106497	0.33
s__Capnocytophaga_SGB2499|t__SGB2499	PPP1R3C/HECTD2	10_91541231_A_G	10	91541231	G	0.325625	-0.00114833	0.00840907	0.89
s__Capnocytophaga_sputigena|t__SGB2502	PPP1R3C/HECTD2	10_91541231_A_G	10	91541231	G	0.325625	-0.0019118	0.0082499	0.82
s__Selenomonas_sp_oral_taxon_920|t__SGB25061	PPP1R3C/HECTD2	10_91541231_A_G	10	91541231	G	0.325625	0.0100856	0.00798021	0.21
s__GGB1843_SGB2516|t__SGB2516	PPP1R3C/HECTD2	10_91541231_A_G	10	91541231	G	0.325625	-0.00711059	0.00854811	0.41
s__GGB1843_SGB2524|t__SGB2524	PPP1R3C/HECTD2	10_91541231_A_G	10	91541231	G	0.325625	-0.000219257	0.00851033	0.98
s__GGB1844_SGB2532|t__SGB2532	PPP1R3C/HECTD2	10_91541231_A_G	10	91541231	G	0.325625	0.0180778	0.0100038	0.071
s__GGB1845_SGB2533|t__SGB2533	PPP1R3C/HECTD2	10_91541231_A_G	10	91541231	G	0.325625	0.0311051	0.00948357	0.001
s__Campylobacter_showae|t__SGB28525	PPP1R3C/HECTD2	10_91541231_A_G	10	91541231	G	0.325625	-0.00492622	0.00972028	0.61
s__Leptotrichia_shahii|t__SGB29045	PPP1R3C/HECTD2	10_91541231_A_G	10	91541231	G	0.325625	0.0129159	0.00811361	0.11
s__Veillonella_sp_CHU110|t__SGB30370	PPP1R3C/HECTD2	10_91541231_A_G	10	91541231	G	0.325625	-0.000686456	0.00678119	0.92
s__Prevotella_marshii|t__SGB3323	PPP1R3C/HECTD2	10_91541231_A_G	10	91541231	G	0.325625	-0.00277693	0.00866581	0.75
s__Actinomyces_timonensis|t__SGB33750	PPP1R3C/HECTD2	10_91541231_A_G	10	91541231	G	0.325625	0.00907429	0.007928	0.25
s__Candidatus_Gracilibacteria_bacterium_GN02_873|t__SGB3516	PPP1R3C/HECTD2	10_91541231_A_G	10	91541231	G	0.325625	0.0104788	0.00844803	0.21
s__Treponema_socranskii|t__SGB3585	PPP1R3C/HECTD2	10_91541231_A_G	10	91541231	G	0.325625	-0.0102889	0.00778462	0.19
s__Treponema_lecithinolyticum|t__SGB3587	PPP1R3C/HECTD2	10_91541231_A_G	10	91541231	G	0.325625	-0.00970569	0.00819683	0.24
s__Treponema_SGB3588|t__SGB3588	PPP1R3C/HECTD2	10_91541231_A_G	10	91541231	G	0.325625	-0.00240539	0.00727583	0.74
s__Treponema_maltophilum|t__SGB3589	PPP1R3C/HECTD2	10_91541231_A_G	10	91541231	G	0.325625	-0.00577016	0.00878198	0.51
s__GGB2666_SGB3592|t__SGB3592	PPP1R3C/HECTD2	10_91541231_A_G	10	91541231	G	0.325625	0.00555331	0.00676086	0.41
s__GGB2672_SGB3600|t__SGB3600	PPP1R3C/HECTD2	10_91541231_A_G	10	91541231	G	0.325625	0.00919114	0.00648928	0.16
s__Treponema_SGB3601|t__SGB3601	PPP1R3C/HECTD2	10_91541231_A_G	10	91541231	G	0.325625	0.0131919	0.00695666	0.058
s__Treponema_vincentii|t__SGB3602	PPP1R3C/HECTD2	10_91541231_A_G	10	91541231	G	0.325625	-0.000974614	0.00768115	0.9
s__Treponema_SGB3603|t__SGB3603	PPP1R3C/HECTD2	10_91541231_A_G	10	91541231	G	0.325625	-0.00374882	0.00722004	0.6
s__Treponema_SGB3604|t__SGB3604	PPP1R3C/HECTD2	10_91541231_A_G	10	91541231	G	0.325625	-0.000961463	0.00575248	0.87
s__Treponema_vincentii|t__SGB3607	PPP1R3C/HECTD2	10_91541231_A_G	10	91541231	G	0.325625	0.00988003	0.00952163	0.3
s__GGB2674_SGB3609|t__SGB3609	PPP1R3C/HECTD2	10_91541231_A_G	10	91541231	G	0.325625	-0.00165396	0.00671877	0.81
s__Treponema_denticola|t__SGB3613	PPP1R3C/HECTD2	10_91541231_A_G	10	91541231	G	0.325625	0.00879352	0.00783475	0.26
s__GGB2722_SGB3663|t__SGB3663	PPP1R3C/HECTD2	10_91541231_A_G	10	91541231	G	0.325625	-0.00818676	0.00764777	0.28
s__Mogibacterium_timidum|t__SGB3920	PPP1R3C/HECTD2	10_91541231_A_G	10	91541231	G	0.325625	7.46169e-05	0.00589825	0.99
s__Mogibacterium_diversum|t__SGB3922_group	PPP1R3C/HECTD2	10_91541231_A_G	10	91541231	G	0.325625	-0.00900407	0.00726528	0.22
s__Eubacterium_brachy|t__SGB3931	PPP1R3C/HECTD2	10_91541231_A_G	10	91541231	G	0.325625	0.0141376	0.00865297	0.1
s__Eubacterium_sulci|t__SGB3934_group	PPP1R3C/HECTD2	10_91541231_A_G	10	91541231	G	0.325625	-0.0131775	0.00741045	0.075
s__Eubacterium_infirmum|t__SGB3936	PPP1R3C/HECTD2	10_91541231_A_G	10	91541231	G	0.325625	-0.00250137	0.00710625	0.72
s__Eubacterium_saphenum|t__SGB3945	PPP1R3C/HECTD2	10_91541231_A_G	10	91541231	G	0.325625	0.000489951	0.00602981	0.94
s__GGB3385_SGB4471|t__SGB4471	PPP1R3C/HECTD2	10_91541231_A_G	10	91541231	G	0.325625	0.00680623	0.00623164	0.27
s__GGB3385_SGB4472|t__SGB4472	PPP1R3C/HECTD2	10_91541231_A_G	10	91541231	G	0.325625	-0.0302586	0.00815955	0.00021
s__GGB3385_SGB4473|t__SGB4473	PPP1R3C/HECTD2	10_91541231_A_G	10	91541231	G	0.325625	-0.00643037	0.00861867	0.46
s__GGB3388_SGB4476|t__SGB4476	PPP1R3C/HECTD2	10_91541231_A_G	10	91541231	G	0.325625	0.00111064	0.00873854	0.9
s__GGB3389_SGB4477|t__SGB4477	PPP1R3C/HECTD2	10_91541231_A_G	10	91541231	G	0.325625	0.0131911	0.00839847	0.12
s__GGB3390_SGB4478|t__SGB4478	PPP1R3C/HECTD2	10_91541231_A_G	10	91541231	G	0.325625	0.00441217	0.00656569	0.5
s__Lachnospiraceae_bacterium_oral_taxon_096|t__SGB4479	PPP1R3C/HECTD2	10_91541231_A_G	10	91541231	G	0.325625	-0.00795918	0.00786803	0.31
s__Lachnoanaerobaculum_sp_Marseille_Q4761|t__SGB4480	PPP1R3C/HECTD2	10_91541231_A_G	10	91541231	G	0.325625	-0.0142351	0.00869385	0.1
s__Lachnoanaerobaculum_saburreum|t__SGB4481	PPP1R3C/HECTD2	10_91541231_A_G	10	91541231	G	0.325625	0.00449769	0.0076884	0.56
s__Lachnoanaerobaculum_orale|t__SGB4482	PPP1R3C/HECTD2	10_91541231_A_G	10	91541231	G	0.325625	-0.00795401	0.00792789	0.32
s__Lachnoanaerobaculum_gingivalis|t__SGB4493	PPP1R3C/HECTD2	10_91541231_A_G	10	91541231	G	0.325625	-0.00213082	0.00850281	0.8
s__Lachnoanaerobaculum_sp_ICM7|t__SGB4494_group	PPP1R3C/HECTD2	10_91541231_A_G	10	91541231	G	0.325625	-0.00185724	0.00831353	0.82
s__Catonella_massiliensis|t__SGB4498	PPP1R3C/HECTD2	10_91541231_A_G	10	91541231	G	0.325625	0.0101649	0.00831071	0.22
s__Catonella_morbi|t__SGB4503	PPP1R3C/HECTD2	10_91541231_A_G	10	91541231	G	0.325625	-0.00393942	0.00917172	0.67
s__Catonella_SGB4505|t__SGB4505	PPP1R3C/HECTD2	10_91541231_A_G	10	91541231	G	0.325625	-0.00137572	0.00928202	0.88
s__Gemella_SGB47116|t__SGB47116	PPP1R3C/HECTD2	10_91541231_A_G	10	91541231	G	0.325625	-0.0504655	0.0104709	1.4e-06
s__GGB38873_SGB47522|t__SGB47522	PPP1R3C/HECTD2	10_91541231_A_G	10	91541231	G	0.325625	0.00463069	0.00734834	0.53
s__GGB10485_SGB49305|t__SGB49305_group	PPP1R3C/HECTD2	10_91541231_A_G	10	91541231	G	0.325625	0.00746206	0.00917364	0.42
s__Stomatobaculum_longum|t__SGB5265	PPP1R3C/HECTD2	10_91541231_A_G	10	91541231	G	0.325625	-0.01585	0.00777277	0.041
s__Stomatobaculum_SGB5266|t__SGB5266_group	PPP1R3C/HECTD2	10_91541231_A_G	10	91541231	G	0.325625	-0.0137217	0.00858401	0.11
s__GGB3886_SGB5269|t__SGB5269	PPP1R3C/HECTD2	10_91541231_A_G	10	91541231	G	0.325625	-0.00124695	0.00873998	0.89
s__GGB3887_SGB5270|t__SGB5270	PPP1R3C/HECTD2	10_91541231_A_G	10	91541231	G	0.325625	0.00398279	0.00772226	0.61
s__Oribacterium_sinus|t__SGB5273	PPP1R3C/HECTD2	10_91541231_A_G	10	91541231	G	0.325625	0.00169396	0.00877168	0.85
s__Oribacterium_SGB5283|t__SGB5283	PPP1R3C/HECTD2	10_91541231_A_G	10	91541231	G	0.325625	-0.0114707	0.00835991	0.17
s__Oribacterium_asaccharolyticum|t__SGB5285	PPP1R3C/HECTD2	10_91541231_A_G	10	91541231	G	0.325625	0.00862137	0.0086215	0.32
s__Oribacterium_parvum|t__SGB5286	PPP1R3C/HECTD2	10_91541231_A_G	10	91541231	G	0.325625	-0.0112567	0.00808825	0.16
s__Oribacterium_SGB5287|t__SGB5287	PPP1R3C/HECTD2	10_91541231_A_G	10	91541231	G	0.325625	-0.0295284	0.00846612	0.00049
s__Dialister_invisus|t__SGB5825_group	PPP1R3C/HECTD2	10_91541231_A_G	10	91541231	G	0.325625	-0.00463805	0.00724489	0.52
s__Dialister_micraerophilus|t__SGB5840	PPP1R3C/HECTD2	10_91541231_A_G	10	91541231	G	0.325625	-0.00923542	0.00766382	0.23
s__Dialister_pneumosintes|t__SGB5842	PPP1R3C/HECTD2	10_91541231_A_G	10	91541231	G	0.325625	0.00437671	0.00681569	0.52
s__Megasphaera_micronuciformis|t__SGB5868	PPP1R3C/HECTD2	10_91541231_A_G	10	91541231	G	0.325625	-0.00323781	0.00625514	0.6
s__Colibacter_massiliensis|t__SGB5869	PPP1R3C/HECTD2	10_91541231_A_G	10	91541231	G	0.325625	0.000775247	0.00745251	0.92
s__Anaeroglobus_geminatus|t__SGB5870	PPP1R3C/HECTD2	10_91541231_A_G	10	91541231	G	0.325625	0.00534387	0.00787583	0.5
s__GGB4300_SGB5873|t__SGB5873	PPP1R3C/HECTD2	10_91541231_A_G	10	91541231	G	0.325625	-0.0095826	0.00773156	0.22
s__GGB4303_SGB5876|t__SGB5876	PPP1R3C/HECTD2	10_91541231_A_G	10	91541231	G	0.325625	-0.00436698	0.00768953	0.57
s__Selenomonas_sp_F0473|t__SGB5877	PPP1R3C/HECTD2	10_91541231_A_G	10	91541231	G	0.325625	-0.000215129	0.00727983	0.98
s__Selenomonas_artemidis|t__SGB5878	PPP1R3C/HECTD2	10_91541231_A_G	10	91541231	G	0.325625	-0.00505306	0.00911897	0.58
s__Selenomonas_SGB5879|t__SGB5879	PPP1R3C/HECTD2	10_91541231_A_G	10	91541231	G	0.325625	0.0088125	0.00805304	0.27
s__Selenomonas_SGB5880|t__SGB5880	PPP1R3C/HECTD2	10_91541231_A_G	10	91541231	G	0.325625	0.0144282	0.00688804	0.036
s__Selenomonas_felix|t__SGB5881	PPP1R3C/HECTD2	10_91541231_A_G	10	91541231	G	0.325625	0.00487649	0.00849614	0.57
s__Selenomonas_flueggei|t__SGB5882	PPP1R3C/HECTD2	10_91541231_A_G	10	91541231	G	0.325625	0.023053	0.00881611	0.0089
s__Selenomonas_noxia|t__SGB5884	PPP1R3C/HECTD2	10_91541231_A_G	10	91541231	G	0.325625	0.00206285	0.00745969	0.78
s__Selenomonas_sp_oral_taxon_892|t__SGB5885	PPP1R3C/HECTD2	10_91541231_A_G	10	91541231	G	0.325625	0.00765574	0.00830247	0.36
s__Selenomonas_massiliensis|t__SGB5886	PPP1R3C/HECTD2	10_91541231_A_G	10	91541231	G	0.325625	0.0101872	0.007963	0.2
s__Centipeda_periodontii|t__SGB5887	PPP1R3C/HECTD2	10_91541231_A_G	10	91541231	G	0.325625	0.0110862	0.00775982	0.15
s__Selenomonas_sp_oral_taxon_126|t__SGB5888	PPP1R3C/HECTD2	10_91541231_A_G	10	91541231	G	0.325625	0.00168909	0.00847196	0.84
s__Selenomonas_timonae|t__SGB5890	PPP1R3C/HECTD2	10_91541231_A_G	10	91541231	G	0.325625	0.00035571	0.00887152	0.97
s__Selenomonas_SGB5891|t__SGB5891	PPP1R3C/HECTD2	10_91541231_A_G	10	91541231	G	0.325625	0.0130806	0.00784002	0.095
s__Selenomonas_infelix|t__SGB5894	PPP1R3C/HECTD2	10_91541231_A_G	10	91541231	G	0.325625	0.00790491	0.00987157	0.42
s__GGB4308_SGB5895|t__SGB5895	PPP1R3C/HECTD2	10_91541231_A_G	10	91541231	G	0.325625	-0.00969017	0.00714693	0.18
s__Selenomonas_SGB5896|t__SGB5896	PPP1R3C/HECTD2	10_91541231_A_G	10	91541231	G	0.325625	0.00522249	0.00709863	0.46
s__Selenomonas_sputigena|t__SGB5898_group	PPP1R3C/HECTD2	10_91541231_A_G	10	91541231	G	0.325625	0.0390951	0.00854408	4.7e-06
s__Selenomonas_SGB5900|t__SGB5900	PPP1R3C/HECTD2	10_91541231_A_G	10	91541231	G	0.325625	0.01115	0.007953	0.16
s__Mycoplasma_orale|t__SGB5933	PPP1R3C/HECTD2	10_91541231_A_G	10	91541231	G	0.325625	-0.0100082	0.00705905	0.16
s__Mycoplasma_salivarium|t__SGB5934	PPP1R3C/HECTD2	10_91541231_A_G	10	91541231	G	0.325625	-0.0114376	0.00937307	0.22
s__GGB4333_SGB5935|t__SGB5935	PPP1R3C/HECTD2	10_91541231_A_G	10	91541231	G	0.325625	0.00216705	0.00588438	0.71
s__Candidatus_Gracilibacteria_bacterium_HOT_871|t__SGB5977	PPP1R3C/HECTD2	10_91541231_A_G	10	91541231	G	0.325625	-0.00245776	0.00887125	0.78
s__Candidatus_Gracilibacteria_bacterium_GN02_872|t__SGB5978	PPP1R3C/HECTD2	10_91541231_A_G	10	91541231	G	0.325625	-0.00208162	0.0100049	0.84
s__Fusobacterium_massiliense|t__SGB5987	PPP1R3C/HECTD2	10_91541231_A_G	10	91541231	G	0.325625	-0.00783769	0.00747809	0.29
s__Fusobacterium_pseudoperiodonticum|t__SGB5989_group	PPP1R3C/HECTD2	10_91541231_A_G	10	91541231	G	0.325625	-0.0104835	0.00630718	0.096
s__Fusobacterium_hwasookii|t__SGB5997	PPP1R3C/HECTD2	10_91541231_A_G	10	91541231	G	0.325625	0.010488	0.00854923	0.22
s__Fusobacterium_nucleatum|t__SGB6001	PPP1R3C/HECTD2	10_91541231_A_G	10	91541231	G	0.325625	-0.00288671	0.00934197	0.76
s__Fusobacterium_nucleatum|t__SGB6007	PPP1R3C/HECTD2	10_91541231_A_G	10	91541231	G	0.325625	0.00244148	0.00774733	0.75
s__Fusobacterium_nucleatum|t__SGB6011	PPP1R3C/HECTD2	10_91541231_A_G	10	91541231	G	0.325625	-0.0172399	0.0098203	0.079
s__Fusobacterium_nucleatum|t__SGB6013	PPP1R3C/HECTD2	10_91541231_A_G	10	91541231	G	0.325625	-0.00212126	0.00705047	0.76
s__Fusobacterium_nucleatum|t__SGB6014	PPP1R3C/HECTD2	10_91541231_A_G	10	91541231	G	0.325625	0.000349524	0.00893061	0.97
s__GGB4393_SGB6047|t__SGB6047	PPP1R3C/HECTD2	10_91541231_A_G	10	91541231	G	0.325625	-0.000870191	0.00653923	0.89
s__GGB4393_SGB6048|t__SGB6048	PPP1R3C/HECTD2	10_91541231_A_G	10	91541231	G	0.325625	0.00298472	0.00709347	0.67
s__Leptotrichia_sp_oral_taxon_221|t__SGB6050	PPP1R3C/HECTD2	10_91541231_A_G	10	91541231	G	0.325625	-0.00467109	0.0102912	0.65
s__Leptotrichia_sp_oral_taxon_218|t__SGB6052	PPP1R3C/HECTD2	10_91541231_A_G	10	91541231	G	0.325625	-0.00379059	0.00755496	0.62
s__Leptotrichia_sp_oral_taxon_498|t__SGB6053	PPP1R3C/HECTD2	10_91541231_A_G	10	91541231	G	0.325625	-0.00559049	0.00807118	0.49
s__Leptotrichia_wadei|t__SGB6055	PPP1R3C/HECTD2	10_91541231_A_G	10	91541231	G	0.325625	-0.0104379	0.00961135	0.28
s__Leptotrichia_buccalis|t__SGB6058	PPP1R3C/HECTD2	10_91541231_A_G	10	91541231	G	0.325625	0.00238853	0.00813428	0.77
s__Leptotrichia_hongkongensis|t__SGB6059	PPP1R3C/HECTD2	10_91541231_A_G	10	91541231	G	0.325625	0.01283	0.00877727	0.14
s__Leptotrichia_hofstadii|t__SGB6062	PPP1R3C/HECTD2	10_91541231_A_G	10	91541231	G	0.325625	0.000255046	0.00931949	0.98
s__Leptotrichia_massiliensis|t__SGB6063	PPP1R3C/HECTD2	10_91541231_A_G	10	91541231	G	0.325625	0.0317534	0.00992896	0.0014
s__Leptotrichia_trevisanii|t__SGB6066	PPP1R3C/HECTD2	10_91541231_A_G	10	91541231	G	0.325625	0.0145675	0.00990817	0.14
s__Leptotrichia_sp_oral_taxon_215|t__SGB6067	PPP1R3C/HECTD2	10_91541231_A_G	10	91541231	G	0.325625	0.0128488	0.00822402	0.12
s__Leptotrichia_SGB6069|t__SGB6069	PPP1R3C/HECTD2	10_91541231_A_G	10	91541231	G	0.325625	0.00566955	0.00834963	0.5
s__Leptotrichia_sp_oral_taxon_212|t__SGB6070	PPP1R3C/HECTD2	10_91541231_A_G	10	91541231	G	0.325625	0.00779082	0.00881755	0.38
s__Pseudoleptotrichia_goodfellowii|t__SGB6073	PPP1R3C/HECTD2	10_91541231_A_G	10	91541231	G	0.325625	-0.019146	0.0103335	0.064
s__GGB4400_SGB6074|t__SGB6074	PPP1R3C/HECTD2	10_91541231_A_G	10	91541231	G	0.325625	-0.00701504	0.00834203	0.4
s__GGB4533_SGB6245|t__SGB6245	PPP1R3C/HECTD2	10_91541231_A_G	10	91541231	G	0.325625	-0.00442286	0.00885525	0.62
s__GGB4533_SGB6246|t__SGB6246	PPP1R3C/HECTD2	10_91541231_A_G	10	91541231	G	0.325625	0.0168582	0.0103985	0.1
s__GGB4538_SGB6253|t__SGB6253	PPP1R3C/HECTD2	10_91541231_A_G	10	91541231	G	0.325625	0.0192878	0.00970898	0.047
s__GGB4538_SGB6256|t__SGB6256	PPP1R3C/HECTD2	10_91541231_A_G	10	91541231	G	0.325625	-0.00254369	0.00956145	0.79
s__GGB45697_SGB63414|t__SGB63414	PPP1R3C/HECTD2	10_91541231_A_G	10	91541231	G	0.325625	0.00826338	0.00620687	0.18
s__Granulicatella_SGB64171|t__SGB64171	PPP1R3C/HECTD2	10_91541231_A_G	10	91541231	G	0.325625	-0.0159377	0.00741413	0.032
s__GGB4721_SGB6537|t__SGB6537	PPP1R3C/HECTD2	10_91541231_A_G	10	91541231	G	0.325625	-0.00115859	0.00749944	0.88
s__GGB4733_SGB6555|t__SGB6555	PPP1R3C/HECTD2	10_91541231_A_G	10	91541231	G	0.325625	0.00714604	0.00765957	0.35
s__GGB4733_SGB6557|t__SGB6557	PPP1R3C/HECTD2	10_91541231_A_G	10	91541231	G	0.325625	-0.00440258	0.0097387	0.65
s__GGB4783_SGB6619|t__SGB6619	PPP1R3C/HECTD2	10_91541231_A_G	10	91541231	G	0.325625	-0.0207587	0.00713908	0.0036
s__Peptostreptococcaceae_unclassified_SGB6622|t__SGB6622	PPP1R3C/HECTD2	10_91541231_A_G	10	91541231	G	0.325625	-0.0145062	0.00975675	0.14
s__Peptoanaerobacter_stomatis|t__SGB6624	PPP1R3C/HECTD2	10_91541231_A_G	10	91541231	G	0.325625	0.0112523	0.00674682	0.095
s__GGB4786_SGB6625|t__SGB6625	PPP1R3C/HECTD2	10_91541231_A_G	10	91541231	G	0.325625	0.0148259	0.00719533	0.039
s__Eubacterium_nodatum|t__SGB6627	PPP1R3C/HECTD2	10_91541231_A_G	10	91541231	G	0.325625	0.00535337	0.00637265	0.4
s__Filifactor_alocis|t__SGB6629	PPP1R3C/HECTD2	10_91541231_A_G	10	91541231	G	0.325625	0.00743336	0.00628576	0.24
s__Eggerthia_catenaformis|t__SGB6630	PPP1R3C/HECTD2	10_91541231_A_G	10	91541231	G	0.325625	0.0086864	0.00718854	0.23
s__Johnsonella_ignava|t__SGB6631	PPP1R3C/HECTD2	10_91541231_A_G	10	91541231	G	0.325625	-1.44605e-06	0.00821065	1
s__Parvimonas_SGB6649|t__SGB6649	PPP1R3C/HECTD2	10_91541231_A_G	10	91541231	G	0.325625	-0.0110452	0.00695172	0.11
s__Parvimonas_micra|t__SGB6653	PPP1R3C/HECTD2	10_91541231_A_G	10	91541231	G	0.325625	0.00683685	0.00732872	0.35
s__Parvimonas_sp_oral_taxon_110|t__SGB6654	PPP1R3C/HECTD2	10_91541231_A_G	10	91541231	G	0.325625	0.0100799	0.0103857	0.33
s__Bulleidia_extructa|t__SGB6820	PPP1R3C/HECTD2	10_91541231_A_G	10	91541231	G	0.325625	0.00381421	0.00783272	0.63
s__Solobacterium_moorei|t__SGB6826	PPP1R3C/HECTD2	10_91541231_A_G	10	91541231	G	0.325625	-0.0192107	0.00841642	0.022
s__Solobacterium_SGB6828|t__SGB6828	PPP1R3C/HECTD2	10_91541231_A_G	10	91541231	G	0.325625	-0.00980152	0.00870392	0.26
s__Solobacterium_SGB6829|t__SGB6829	PPP1R3C/HECTD2	10_91541231_A_G	10	91541231	G	0.325625	0.00717647	0.0086302	0.41
s__Solobacterium_SGB6833|t__SGB6833	PPP1R3C/HECTD2	10_91541231_A_G	10	91541231	G	0.325625	-0.00525103	0.00984617	0.59
s__Solobacterium_SGB6834|t__SGB6834	PPP1R3C/HECTD2	10_91541231_A_G	10	91541231	G	0.325625	-0.0049083	0.00817829	0.55
s__GGB4936_SGB6888|t__SGB6888	PPP1R3C/HECTD2	10_91541231_A_G	10	91541231	G	0.325625	-0.0123824	0.00664035	0.062
s__GGB4936_SGB6889|t__SGB6889	PPP1R3C/HECTD2	10_91541231_A_G	10	91541231	G	0.325625	-0.0112351	0.00764661	0.14
s__GGB4937_SGB6891|t__SGB6891	PPP1R3C/HECTD2	10_91541231_A_G	10	91541231	G	0.325625	-0.00736811	0.00875287	0.4
s__SR1_bacterium_human_oral_taxon_HOT_345|t__SGB6893	PPP1R3C/HECTD2	10_91541231_A_G	10	91541231	G	0.325625	-0.00247188	0.00843821	0.77
s__GGB49229_SGB69060|t__SGB69060	PPP1R3C/HECTD2	10_91541231_A_G	10	91541231	G	0.325625	0.000637	0.00533619	0.9
s__Cardiobacterium_SGB69135|t__SGB69135	PPP1R3C/HECTD2	10_91541231_A_G	10	91541231	G	0.325625	-0.013265	0.00989703	0.18
s__Veillonella_SGB6928|t__SGB6928	PPP1R3C/HECTD2	10_91541231_A_G	10	91541231	G	0.325625	0.0237884	0.00850163	0.0051
s__Catonella_SGB69305|t__SGB69305	PPP1R3C/HECTD2	10_91541231_A_G	10	91541231	G	0.325625	0.00553569	0.00779851	0.48
s__Veillonella_sp_3310|t__SGB6930	PPP1R3C/HECTD2	10_91541231_A_G	10	91541231	G	0.325625	0.0030067	0.0089013	0.74
s__GGB49400_SGB69312|t__SGB69312	PPP1R3C/HECTD2	10_91541231_A_G	10	91541231	G	0.325625	0.00411711	0.00617777	0.51
s__Veillonella_sp_3627|t__SGB6934	PPP1R3C/HECTD2	10_91541231_A_G	10	91541231	G	0.325625	0.0208313	0.00775915	0.0073
s__GGB49434_SGB69353|t__SGB69353	PPP1R3C/HECTD2	10_91541231_A_G	10	91541231	G	0.325625	0.000818215	0.00846666	0.92
s__Veillonella_tobetsuensis|t__SGB6935	PPP1R3C/HECTD2	10_91541231_A_G	10	91541231	G	0.325625	-0.0124041	0.00694471	0.074
s__Veillonella_atypica|t__SGB6936	PPP1R3C/HECTD2	10_91541231_A_G	10	91541231	G	0.325625	0.0167788	0.00670724	0.012
s__Veillonella_parvula|t__SGB6939	PPP1R3C/HECTD2	10_91541231_A_G	10	91541231	G	0.325625	0.0388301	0.007738	5.2e-07
s__Treponema_SGB69443|t__SGB69443	PPP1R3C/HECTD2	10_91541231_A_G	10	91541231	G	0.325625	0.00031247	0.00675509	0.96
s__Treponema_SGB69453|t__SGB69453	PPP1R3C/HECTD2	10_91541231_A_G	10	91541231	G	0.325625	-0.0071644	0.00661419	0.28
s__Veillonella_dispar|t__SGB6952	PPP1R3C/HECTD2	10_91541231_A_G	10	91541231	G	0.325625	0.0104769	0.00776698	0.18
s__Veillonella_rogosae|t__SGB6956	PPP1R3C/HECTD2	10_91541231_A_G	10	91541231	G	0.325625	0.000595311	0.00741803	0.94
s__Shuttleworthia_satelles|t__SGB7281	PPP1R3C/HECTD2	10_91541231_A_G	10	91541231	G	0.325625	0.00595271	0.00761353	0.43
s__Oribacterium_sp_oral_taxon_078|t__SGB7282	PPP1R3C/HECTD2	10_91541231_A_G	10	91541231	G	0.325625	-0.00485641	0.00895468	0.59
s__Gemella_SGB7284|t__SGB7284	PPP1R3C/HECTD2	10_91541231_A_G	10	91541231	G	0.325625	-0.0458263	0.0101967	7e-06
s__Gemella_haemolysans|t__SGB7285_group	PPP1R3C/HECTD2	10_91541231_A_G	10	91541231	G	0.325625	-0.00468047	0.00997447	0.64
s__Gemella_SGB7291|t__SGB7291	PPP1R3C/HECTD2	10_91541231_A_G	10	91541231	G	0.325625	-0.00145997	0.00708882	0.84
s__Gemella_morbillorum|t__SGB7295	PPP1R3C/HECTD2	10_91541231_A_G	10	91541231	G	0.325625	-0.000703492	0.00911463	0.94
s__Gemella_sanguinis|t__SGB7298_group	PPP1R3C/HECTD2	10_91541231_A_G	10	91541231	G	0.325625	0.024655	0.00864802	0.0044
s__Peptostreptococcus_stomatis|t__SGB748	PPP1R3C/HECTD2	10_91541231_A_G	10	91541231	G	0.325625	-0.0180293	0.00835071	0.031
s__Peptostreptococcus_SGB749|t__SGB749	PPP1R3C/HECTD2	10_91541231_A_G	10	91541231	G	0.325625	-0.010305	0.0076398	0.18
s__TM7_phylum_sp_oral_taxon_351|t__SGB76214	PPP1R3C/HECTD2	10_91541231_A_G	10	91541231	G	0.325625	-0.00361935	0.00905604	0.69
s__Candidatus_Saccharibacteria_bacterium_oral_taxon_488|t__SGB76275	PPP1R3C/HECTD2	10_91541231_A_G	10	91541231	G	0.325625	0.00659391	0.00903281	0.47
s__GGB56136_SGB77485|t__SGB77485	PPP1R3C/HECTD2	10_91541231_A_G	10	91541231	G	0.325625	-0.0122818	0.00685188	0.073
s__Leptotrichia_sp_oral_taxon_223|t__SGB77498	PPP1R3C/HECTD2	10_91541231_A_G	10	91541231	G	0.325625	-0.0146503	0.00856295	0.087
s__Staphylococcus_hominis|t__SGB7858	PPP1R3C/HECTD2	10_91541231_A_G	10	91541231	G	0.325625	0.00149847	0.00634585	0.81
s__Staphylococcus_epidermidis|t__SGB7865	PPP1R3C/HECTD2	10_91541231_A_G	10	91541231	G	0.325625	0.00359008	0.00696523	0.61
s__Capnocytophaga_SGB78737|t__SGB78737	PPP1R3C/HECTD2	10_91541231_A_G	10	91541231	G	0.325625	-0.0146323	0.0076831	0.057
s__Lactococcus_cremoris|t__SGB7984	PPP1R3C/HECTD2	10_91541231_A_G	10	91541231	G	0.325625	-0.00313191	0.00805072	0.7
s__Lactococcus_lactis|t__SGB7985	PPP1R3C/HECTD2	10_91541231_A_G	10	91541231	G	0.325625	-0.00728123	0.00835649	0.38
s__Streptococcus_mutans|t__SGB8000	PPP1R3C/HECTD2	10_91541231_A_G	10	91541231	G	0.325625	-0.0183909	0.00826213	0.026
s__Streptococcus_thermophilus|t__SGB8002	PPP1R3C/HECTD2	10_91541231_A_G	10	91541231	G	0.325625	-0.00957517	0.00962532	0.32
s__Streptococcus_vestibularis|t__SGB8003	PPP1R3C/HECTD2	10_91541231_A_G	10	91541231	G	0.325625	0.0766773	0.00917567	6.5e-17
s__Streptococcus_salivarius|t__SGB8005	PPP1R3C/HECTD2	10_91541231_A_G	10	91541231	G	0.325625	-0.0112399	0.0066338	0.09
s__Streptococcus_salivarius|t__SGB8007_group	PPP1R3C/HECTD2	10_91541231_A_G	10	91541231	G	0.325625	-0.0133896	0.00986004	0.17
s__Streptococcus_intermedius|t__SGB8025	PPP1R3C/HECTD2	10_91541231_A_G	10	91541231	G	0.325625	-0.0198588	0.0105961	0.061
s__Treponema_sp_Marseille_Q4130|t__SGB80266	PPP1R3C/HECTD2	10_91541231_A_G	10	91541231	G	0.325625	-0.00109305	0.00773947	0.89
s__Streptococcus_constellatus|t__SGB8026	PPP1R3C/HECTD2	10_91541231_A_G	10	91541231	G	0.325625	0.0150975	0.00894227	0.091
s__Streptococcus_anginosus|t__SGB8028_group	PPP1R3C/HECTD2	10_91541231_A_G	10	91541231	G	0.325625	0.0178706	0.00929413	0.055
s__Streptococcus_sanguinis|t__SGB8047_group	PPP1R3C/HECTD2	10_91541231_A_G	10	91541231	G	0.325625	0.0322885	0.00837322	0.00012
s__Streptococcus_gordonii|t__SGB8053	PPP1R3C/HECTD2	10_91541231_A_G	10	91541231	G	0.325625	0.00709275	0.00926347	0.44
s__Streptococcus_gordonii|t__SGB8054	PPP1R3C/HECTD2	10_91541231_A_G	10	91541231	G	0.325625	0.00905715	0.0097322	0.35
s__Streptococcus_rubneri|t__SGB8056	PPP1R3C/HECTD2	10_91541231_A_G	10	91541231	G	0.325625	0.0126481	0.00688858	0.066
s__Streptococcus_australis|t__SGB8059_group	PPP1R3C/HECTD2	10_91541231_A_G	10	91541231	G	0.325625	0.0265118	0.0097593	0.0066
s__Streptococcus_sp_F0442|t__SGB8067	PPP1R3C/HECTD2	10_91541231_A_G	10	91541231	G	0.325625	0.00748602	0.00955166	0.43
s__Streptococcus_parasanguinis|t__SGB8071	PPP1R3C/HECTD2	10_91541231_A_G	10	91541231	G	0.325625	0.0178333	0.00766953	0.02
s__Streptococcus_peroris|t__SGB8084	PPP1R3C/HECTD2	10_91541231_A_G	10	91541231	G	0.325625	0.00562486	0.00691217	0.42
s__Streptococcus_mitis|t__SGB8091	PPP1R3C/HECTD2	10_91541231_A_G	10	91541231	G	0.325625	-0.00011078	0.00796619	0.99
s__Streptococcus_infantis|t__SGB8094	PPP1R3C/HECTD2	10_91541231_A_G	10	91541231	G	0.325625	0.00222598	0.0120182	0.85
s__Streptococcus_infantis|t__SGB8095	PPP1R3C/HECTD2	10_91541231_A_G	10	91541231	G	0.325625	0.0701411	0.00969942	4.8e-13
s__Streptococcus_oralis|t__SGB8130	PPP1R3C/HECTD2	10_91541231_A_G	10	91541231	G	0.325625	0.0182704	0.00988115	0.064
s__Streptococcus_pneumoniae|t__SGB8138	PPP1R3C/HECTD2	10_91541231_A_G	10	91541231	G	0.325625	0.00873096	0.00894271	0.33
s__Streptococcus_mitis|t__SGB8154	PPP1R3C/HECTD2	10_91541231_A_G	10	91541231	G	0.325625	-0.00834346	0.0117404	0.48
s__Aggregatibacter_aphrophilus|t__SGB81674	PPP1R3C/HECTD2	10_91541231_A_G	10	91541231	G	0.325625	-0.00231258	0.010346	0.82
s__Streptococcus_mitis|t__SGB8168	PPP1R3C/HECTD2	10_91541231_A_G	10	91541231	G	0.325625	0.0690956	0.00969789	1e-12
s__Streptococcus_mitis|t__SGB8180_group	PPP1R3C/HECTD2	10_91541231_A_G	10	91541231	G	0.325625	0.00675836	0.00730288	0.35
s__Abiotrophia_defectiva|t__SGB8235_group	PPP1R3C/HECTD2	10_91541231_A_G	10	91541231	G	0.325625	0.0271706	0.00906619	0.0027
s__Abiotrophia_sp_HMSC24B09|t__SGB8236	PPP1R3C/HECTD2	10_91541231_A_G	10	91541231	G	0.325625	0.00854412	0.00862175	0.32
s__Granulicatella_SGB8239|t__SGB8239_group	PPP1R3C/HECTD2	10_91541231_A_G	10	91541231	G	0.325625	-0.0445951	0.00998844	8e-06
s__Granulicatella_SGB8244|t__SGB8244	PPP1R3C/HECTD2	10_91541231_A_G	10	91541231	G	0.325625	0.00560595	0.0086499	0.52
s__Granulicatella_SGB8245|t__SGB8245	PPP1R3C/HECTD2	10_91541231_A_G	10	91541231	G	0.325625	-0.00739136	0.00655538	0.26
s__Granulicatella_adiacens|t__SGB8249	PPP1R3C/HECTD2	10_91541231_A_G	10	91541231	G	0.325625	-0.0621472	0.00923231	1.7e-11
s__Granulicatella_SGB8255|t__SGB8255_group	PPP1R3C/HECTD2	10_91541231_A_G	10	91541231	G	0.325625	0.016161	0.00864866	0.062
s__Desulfobulbus_oralis|t__SGB8831	PPP1R3C/HECTD2	10_91541231_A_G	10	91541231	G	0.325625	-0.00189703	0.00619571	0.76
s__GGB6646_SGB9384|t__SGB9384	PPP1R3C/HECTD2	10_91541231_A_G	10	91541231	G	0.325625	-0.0150208	0.00872947	0.085
s__Cardiobacterium_SGB9417|t__SGB9417	PPP1R3C/HECTD2	10_91541231_A_G	10	91541231	G	0.325625	0.00118219	0.00915499	0.9
s__Cardiobacterium_hominis|t__SGB9418	PPP1R3C/HECTD2	10_91541231_A_G	10	91541231	G	0.325625	-0.00974287	0.00810373	0.23
s__Cardiobacterium_SGB9419|t__SGB9419	PPP1R3C/HECTD2	10_91541231_A_G	10	91541231	G	0.325625	0.00645657	0.00971261	0.51
s__GGB6673_SGB9421|t__SGB9421	PPP1R3C/HECTD2	10_91541231_A_G	10	91541231	G	0.325625	-0.00454643	0.00752844	0.55
s__Kingella_bonacorsii|t__SGB9422	PPP1R3C/HECTD2	10_91541231_A_G	10	91541231	G	0.325625	0.0186751	0.0093651	0.046
s__Kingella_SGB9424|t__SGB9424	PPP1R3C/HECTD2	10_91541231_A_G	10	91541231	G	0.325625	0.00772167	0.00919295	0.4
s__GGB6675_SGB9425|t__SGB9425	PPP1R3C/HECTD2	10_91541231_A_G	10	91541231	G	0.325625	-0.0157098	0.00951679	0.099
s__Neisseria_bacilliformis|t__SGB9426	PPP1R3C/HECTD2	10_91541231_A_G	10	91541231	G	0.325625	-0.00551389	0.00813655	0.5
s__Eikenella_exigua|t__SGB9429	PPP1R3C/HECTD2	10_91541231_A_G	10	91541231	G	0.325625	-0.0147533	0.00791749	0.062
s__Eikenella_halliae|t__SGB9430	PPP1R3C/HECTD2	10_91541231_A_G	10	91541231	G	0.325625	-0.0110921	0.00809145	0.17
s__Eikenella_corrodens|t__SGB9434_group	PPP1R3C/HECTD2	10_91541231_A_G	10	91541231	G	0.325625	-0.0118828	0.00963347	0.22
s__Kingella_denitrificans|t__SGB9437	PPP1R3C/HECTD2	10_91541231_A_G	10	91541231	G	0.325625	-0.0169665	0.0096765	0.08
s__GGB6679_SGB9438|t__SGB9438	PPP1R3C/HECTD2	10_91541231_A_G	10	91541231	G	0.325625	0.00126793	0.00879132	0.89
s__Neisseria_elongata|t__SGB9447	PPP1R3C/HECTD2	10_91541231_A_G	10	91541231	G	0.325625	-0.0199786	0.00951858	0.036
s__Neisseria_subflava|t__SGB9450	PPP1R3C/HECTD2	10_91541231_A_G	10	91541231	G	0.325625	-0.0175141	0.00837122	0.036
s__Neisseria_cinerea|t__SGB9460	PPP1R3C/HECTD2	10_91541231_A_G	10	91541231	G	0.325625	-0.0163131	0.00813902	0.045
s__Neisseria_sp_oral_taxon_014|t__SGB9463	PPP1R3C/HECTD2	10_91541231_A_G	10	91541231	G	0.325625	0.018949	0.00983283	0.054
s__Neisseria_sicca|t__SGB9467_group	PPP1R3C/HECTD2	10_91541231_A_G	10	91541231	G	0.325625	-0.0232477	0.00989078	0.019
s__GGB6688_SGB9473|t__SGB9473	PPP1R3C/HECTD2	10_91541231_A_G	10	91541231	G	0.325625	-0.0103726	0.0103883	0.32
s__Simonsiella_muelleri|t__SGB9474	PPP1R3C/HECTD2	10_91541231_A_G	10	91541231	G	0.325625	0.000568149	0.00910637	0.95
s__GGB4533_SGB94822|t__SGB94822	PPP1R3C/HECTD2	10_91541231_A_G	10	91541231	G	0.325625	0.00935701	0.00922894	0.31
s__Porphyromonas_sp_oral_taxon_275|t__SGB95299	PPP1R3C/HECTD2	10_91541231_A_G	10	91541231	G	0.325625	-0.00543529	0.00911798	0.55
s__GGB70946_SGB95408|t__SGB95408	PPP1R3C/HECTD2	10_91541231_A_G	10	91541231	G	0.325625	-0.00244877	0.00650795	0.71
s__Candidatus_Nanoperiomorbus_periodonticus|t__SGB95426	PPP1R3C/HECTD2	10_91541231_A_G	10	91541231	G	0.325625	-0.00396778	0.00725373	0.58
s__Candidatus_Saccharibacteria_unclassified_SGB95587|t__SGB95587	PPP1R3C/HECTD2	10_91541231_A_G	10	91541231	G	0.325625	-0.000654783	0.0105574	0.95
s__Candidatus_Saccharibacteria_unclassified_SGB95617|t__SGB95617	PPP1R3C/HECTD2	10_91541231_A_G	10	91541231	G	0.325625	-0.0142173	0.00938431	0.13
s__Candidatus_Saccharibacteria_unclassified_SGB95710|t__SGB95710	PPP1R3C/HECTD2	10_91541231_A_G	10	91541231	G	0.325625	0.00603307	0.0097811	0.54
s__Cryptobacterium_curtum|t__SGB962	PPP1R3C/HECTD2	10_91541231_A_G	10	91541231	G	0.325625	-0.0116782	0.00700867	0.096
s__Haemophilus_sputorum|t__SGB9631	PPP1R3C/HECTD2	10_91541231_A_G	10	91541231	G	0.325625	0.0162574	0.0103099	0.11
s__Haemophilus_parahaemolyticus|t__SGB9632	PPP1R3C/HECTD2	10_91541231_A_G	10	91541231	G	0.325625	-0.0180793	0.0112605	0.11
s__Haemophilus_paraphrohaemolyticus|t__SGB9634	PPP1R3C/HECTD2	10_91541231_A_G	10	91541231	G	0.325625	-0.0297527	0.00947826	0.0017
s__Campylobacter_SGB96391|t__SGB96391	PPP1R3C/HECTD2	10_91541231_A_G	10	91541231	G	0.325625	0.00243238	0.00917779	0.79
s__Campylobacter_SGB96438|t__SGB96438	PPP1R3C/HECTD2	10_91541231_A_G	10	91541231	G	0.325625	-0.00885616	0.0104748	0.4
s__Oribacterium_SGB96486|t__SGB96486	PPP1R3C/HECTD2	10_91541231_A_G	10	91541231	G	0.325625	-0.0088682	0.00881524	0.31
s__Haemophilus_influenzae|t__SGB9648	PPP1R3C/HECTD2	10_91541231_A_G	10	91541231	G	0.325625	0.00792881	0.00910466	0.38
s__Haemophilus_haemolyticus|t__SGB9649	PPP1R3C/HECTD2	10_91541231_A_G	10	91541231	G	0.325625	-0.0177017	0.0104912	0.092
s__Lancefieldella_parvula|t__SGB964	PPP1R3C/HECTD2	10_91541231_A_G	10	91541231	G	0.325625	-0.0134424	0.00867335	0.12
s__Haemophilus_haemolyticus|t__SGB9652	PPP1R3C/HECTD2	10_91541231_A_G	10	91541231	G	0.325625	-0.0246228	0.0100521	0.014
s__Oribacterium_SGB96555|t__SGB96555	PPP1R3C/HECTD2	10_91541231_A_G	10	91541231	G	0.325625	-0.0167565	0.00793956	0.035
s__Haemophilus_parainfluenzae|t__SGB9657	PPP1R3C/HECTD2	10_91541231_A_G	10	91541231	G	0.325625	-0.0125881	0.00995169	0.21
s__Catonella_SGB96613|t__SGB96613	PPP1R3C/HECTD2	10_91541231_A_G	10	91541231	G	0.325625	0.0437492	0.0077915	2e-08
s__Haemophilus_parainfluenzae|t__SGB9663_group	PPP1R3C/HECTD2	10_91541231_A_G	10	91541231	G	0.325625	-0.0114273	0.00960221	0.23
s__Lancefieldella_parvula|t__SGB966	PPP1R3C/HECTD2	10_91541231_A_G	10	91541231	G	0.325625	-0.00517063	0.00661177	0.43
s__Veillonella_SGB96765|t__SGB96765	PPP1R3C/HECTD2	10_91541231_A_G	10	91541231	G	0.325625	0.00471256	0.00713273	0.51
s__Streptococcus_cristatus|t__SGB97158	PPP1R3C/HECTD2	10_91541231_A_G	10	91541231	G	0.325625	0.0229046	0.0102863	0.026
s__GGB6813_SGB9727|t__SGB9727	PPP1R3C/HECTD2	10_91541231_A_G	10	91541231	G	0.325625	0.0138247	0.00944688	0.14
s__Aggregatibacter_SGB9728|t__SGB9728	PPP1R3C/HECTD2	10_91541231_A_G	10	91541231	G	0.325625	0.00800016	0.00810178	0.32
s__Aggregatibacter_kilianii|t__SGB9731	PPP1R3C/HECTD2	10_91541231_A_G	10	91541231	G	0.325625	0.0137591	0.00897561	0.13
s__Aggregatibacter_sp_2125159857|t__SGB9733	PPP1R3C/HECTD2	10_91541231_A_G	10	91541231	G	0.325625	0.0295403	0.009853	0.0027
s__Aggregatibacter_segnis|t__SGB9737_group	PPP1R3C/HECTD2	10_91541231_A_G	10	91541231	G	0.325625	-0.00605401	0.00980705	0.54
s__GGB71292_SGB97395|t__SGB97395	PPP1R3C/HECTD2	10_91541231_A_G	10	91541231	G	0.325625	0.00578791	0.00618768	0.35
s__GGB71303_SGB97507|t__SGB97507	PPP1R3C/HECTD2	10_91541231_A_G	10	91541231	G	0.325625	0.0156866	0.00721583	0.03
s__GGB4533_SGB97508|t__SGB97508	PPP1R3C/HECTD2	10_91541231_A_G	10	91541231	G	0.325625	-0.0103483	0.0081763	0.21
s__GGB1845_SGB97621|t__SGB97621	PPP1R3C/HECTD2	10_91541231_A_G	10	91541231	G	0.325625	-0.00066301	0.00810191	0.93
s__GGB74353_SGB98242|t__SGB98242	PPP1R3C/HECTD2	10_91541231_A_G	10	91541231	G	0.325625	-0.00378846	0.00782633	0.63
s__Prevotella_SGB98243|t__SGB98243	PPP1R3C/HECTD2	10_91541231_A_G	10	91541231	G	0.325625	0.0121822	0.00664274	0.067
s__Lancefieldella_rimae|t__SGB985	PPP1R3C/HECTD2	10_91541231_A_G	10	91541231	G	0.325625	-0.0125744	0.00697825	0.072
s__Kingella_SGB99952|t__SGB99952	PPP1R3C/HECTD2	10_91541231_A_G	10	91541231	G	0.325625	-0.00467603	0.00852981	0.58
c__Actinomycetia	PRB1-PRB4	12_11369682_G_A	12	11369682	A	0.750663	0.000112616	0.00970448	0.99
c__Alphaproteobacteria	PRB1-PRB4	12_11369682_G_A	12	11369682	A	0.750663	0.00977446	0.00857432	0.25
c__Bacilli	PRB1-PRB4	12_11369682_G_A	12	11369682	A	0.750663	-0.00649879	0.00785764	0.41
c__Bacteroidetes_unclassified	PRB1-PRB4	12_11369682_G_A	12	11369682	A	0.750663	0.000837757	0.00890189	0.93
c__Bacteroidia	PRB1-PRB4	12_11369682_G_A	12	11369682	A	0.750663	0.010731	0.00804392	0.18
c__Betaproteobacteria	PRB1-PRB4	12_11369682_G_A	12	11369682	A	0.750663	0.0119305	0.00818913	0.15
c__Candidatus_Absconditabacteria_unclassified	PRB1-PRB4	12_11369682_G_A	12	11369682	A	0.750663	-0.0173268	0.0078902	0.028
c__Candidatus_Gracilibacteria_unclassified	PRB1-PRB4	12_11369682_G_A	12	11369682	A	0.750663	-0.00717816	0.00892878	0.42
c__Candidatus_Nanoperiomorbia	PRB1-PRB4	12_11369682_G_A	12	11369682	A	0.750663	-0.00760714	0.00728064	0.3
c__Candidatus_Nanosyncoccalia	PRB1-PRB4	12_11369682_G_A	12	11369682	A	0.750663	-0.00790257	0.0111681	0.48
c__Candidatus_Saccharibacteria_unclassified	PRB1-PRB4	12_11369682_G_A	12	11369682	A	0.750663	-0.00143328	0.0106126	0.89
c__Candidatus_Saccharimonia	PRB1-PRB4	12_11369682_G_A	12	11369682	A	0.750663	-0.0151708	0.00829559	0.067
c__CFGB1021	PRB1-PRB4	12_11369682_G_A	12	11369682	A	0.750663	-0.00767651	0.00667699	0.25
c__CFGB1056	PRB1-PRB4	12_11369682_G_A	12	11369682	A	0.750663	-0.00949463	0.00767791	0.22
c__CFGB12783	PRB1-PRB4	12_11369682_G_A	12	11369682	A	0.750663	-0.00740059	0.0075834	0.33
c__CFGB14224	PRB1-PRB4	12_11369682_G_A	12	11369682	A	0.750663	-0.00566588	0.0073763	0.44
c__CFGB1534	PRB1-PRB4	12_11369682_G_A	12	11369682	A	0.750663	0.0111756	0.00877338	0.2
c__CFGB1762	PRB1-PRB4	12_11369682_G_A	12	11369682	A	0.750663	-0.0041115	0.00724545	0.57
c__CFGB1764	PRB1-PRB4	12_11369682_G_A	12	11369682	A	0.750663	-0.0188369	0.0104237	0.071
c__CFGB1781	PRB1-PRB4	12_11369682_G_A	12	11369682	A	0.750663	0.00415558	0.00891253	0.64
c__CFGB2428	PRB1-PRB4	12_11369682_G_A	12	11369682	A	0.750663	-0.00631708	0.00888371	0.48
c__CFGB4196	PRB1-PRB4	12_11369682_G_A	12	11369682	A	0.750663	-0.00352851	0.00885067	0.69
c__CFGB47554	PRB1-PRB4	12_11369682_G_A	12	11369682	A	0.750663	-0.00367247	0.00535654	0.49
c__CFGB494	PRB1-PRB4	12_11369682_G_A	12	11369682	A	0.750663	-0.00775842	0.00801689	0.33
c__CFGB4967	PRB1-PRB4	12_11369682_G_A	12	11369682	A	0.750663	-0.00216378	0.0062026	0.73
c__CFGB496	PRB1-PRB4	12_11369682_G_A	12	11369682	A	0.750663	0.000528699	0.00884092	0.95
c__CFGB497	PRB1-PRB4	12_11369682_G_A	12	11369682	A	0.750663	0.0024125	0.00709706	0.73
c__CFGB570	PRB1-PRB4	12_11369682_G_A	12	11369682	A	0.750663	0.0266881	0.00749118	0.00037
c__CFGB651	PRB1-PRB4	12_11369682_G_A	12	11369682	A	0.750663	-0.00851502	0.00691434	0.22
c__CFGB73294	PRB1-PRB4	12_11369682_G_A	12	11369682	A	0.750663	0.00704837	0.00776187	0.36
c__CFGB76096	PRB1-PRB4	12_11369682_G_A	12	11369682	A	0.750663	-0.00930532	0.00786078	0.24
c__CFGB76125	PRB1-PRB4	12_11369682_G_A	12	11369682	A	0.750663	-0.00386124	0.00846664	0.65
c__CFGB76657	PRB1-PRB4	12_11369682_G_A	12	11369682	A	0.750663	0.00341774	0.00705648	0.63
c__CFGB9314	PRB1-PRB4	12_11369682_G_A	12	11369682	A	0.750663	-0.00396717	0.00873817	0.65
c__Clostridia	PRB1-PRB4	12_11369682_G_A	12	11369682	A	0.750663	0.00797091	0.00754002	0.29
c__Coriobacteriia	PRB1-PRB4	12_11369682_G_A	12	11369682	A	0.750663	-0.00704342	0.00668194	0.29
c__Deltaproteobacteria	PRB1-PRB4	12_11369682_G_A	12	11369682	A	0.750663	-0.017018	0.00676235	0.012
c__Epsilonproteobacteria	PRB1-PRB4	12_11369682_G_A	12	11369682	A	0.750663	-0.00944132	0.0093837	0.31
c__Erysipelotrichia	PRB1-PRB4	12_11369682_G_A	12	11369682	A	0.750663	0.00788761	0.00915059	0.39
c__Flavobacteriia	PRB1-PRB4	12_11369682_G_A	12	11369682	A	0.750663	0.0117696	0.00810229	0.15
c__Fusobacteriia	PRB1-PRB4	12_11369682_G_A	12	11369682	A	0.750663	-0.00951204	0.00965029	0.32
c__Gammaproteobacteria	PRB1-PRB4	12_11369682_G_A	12	11369682	A	0.750663	0.00426535	0.00881143	0.63
c__Malasseziomycetes	PRB1-PRB4	12_11369682_G_A	12	11369682	A	0.750663	-0.00885718	0.0064397	0.17
c__Mollicutes	PRB1-PRB4	12_11369682_G_A	12	11369682	A	0.750663	0.0127768	0.0082601	0.12
c__Negativicutes	PRB1-PRB4	12_11369682_G_A	12	11369682	A	0.750663	-0.0107095	0.00850519	0.21
c__Spirochaetia	PRB1-PRB4	12_11369682_G_A	12	11369682	A	0.750663	-0.00332925	0.00628034	0.6
c__Synergistia	PRB1-PRB4	12_11369682_G_A	12	11369682	A	0.750663	-0.00380447	0.00518165	0.46
c__Tissierellia	PRB1-PRB4	12_11369682_G_A	12	11369682	A	0.750663	0.020488	0.00871485	0.019
f__Actinomycetaceae	PRB1-PRB4	12_11369682_G_A	12	11369682	A	0.750663	0.000158803	0.00963525	0.99
f__Aerococcaceae	PRB1-PRB4	12_11369682_G_A	12	11369682	A	0.750663	0.00996548	0.0079457	0.21
f__Atopobiaceae	PRB1-PRB4	12_11369682_G_A	12	11369682	A	0.750663	-0.00637567	0.00672146	0.34
f__Bacillales_unclassified	PRB1-PRB4	12_11369682_G_A	12	11369682	A	0.750663	0.0125011	0.00938465	0.18
f__Bacteroidaceae	PRB1-PRB4	12_11369682_G_A	12	11369682	A	0.750663	-0.0127324	0.00690301	0.065
f__Bacteroidetes_unclassified	PRB1-PRB4	12_11369682_G_A	12	11369682	A	0.750663	0.000837757	0.00890189	0.93
f__Bifidobacteriaceae	PRB1-PRB4	12_11369682_G_A	12	11369682	A	0.750663	0.00433095	0.00816402	0.6
f__Burkholderiaceae	PRB1-PRB4	12_11369682_G_A	12	11369682	A	0.750663	0.00339864	0.00861549	0.69
f__Campylobacteraceae	PRB1-PRB4	12_11369682_G_A	12	11369682	A	0.750663	-0.00943651	0.00938369	0.31
f__Candidatus_Absconditabacteria_unclassified	PRB1-PRB4	12_11369682_G_A	12	11369682	A	0.750663	-0.0173268	0.0078902	0.028
f__Candidatus_Gracilibacteria_unclassified	PRB1-PRB4	12_11369682_G_A	12	11369682	A	0.750663	-0.00717816	0.00892878	0.42
f__Candidatus_Nanogingivalaceae	PRB1-PRB4	12_11369682_G_A	12	11369682	A	0.750663	-0.00888392	0.0108955	0.41
f__Candidatus_Nanoperiomorbaceae	PRB1-PRB4	12_11369682_G_A	12	11369682	A	0.750663	-0.00760714	0.00728064	0.3
f__Candidatus_Nanosynbacteraceae	PRB1-PRB4	12_11369682_G_A	12	11369682	A	0.750663	0.00234963	0.0101493	0.82
f__Candidatus_Nanosyncoccacae	PRB1-PRB4	12_11369682_G_A	12	11369682	A	0.750663	-0.00880567	0.0117015	0.45
f__Candidatus_Saccharibacteria_unclassified	PRB1-PRB4	12_11369682_G_A	12	11369682	A	0.750663	-0.00143328	0.0106126	0.89
f__Candidatus_Sacchiramonaceae	PRB1-PRB4	12_11369682_G_A	12	11369682	A	0.750663	-0.0234851	0.00829907	0.0047
f__Cardiobacteriaceae	PRB1-PRB4	12_11369682_G_A	12	11369682	A	0.750663	0.000555687	0.00716901	0.94
f__Carnobacteriaceae	PRB1-PRB4	12_11369682_G_A	12	11369682	A	0.750663	0.00868596	0.00924676	0.35
f__Cellulomonadaceae	PRB1-PRB4	12_11369682_G_A	12	11369682	A	0.750663	-0.0114843	0.00882384	0.19
f__Comamonadaceae	PRB1-PRB4	12_11369682_G_A	12	11369682	A	0.750663	-0.0176628	0.00936519	0.059
f__Coprobacillaceae	PRB1-PRB4	12_11369682_G_A	12	11369682	A	0.750663	0.000463946	0.00727466	0.95
f__Corynebacteriaceae	PRB1-PRB4	12_11369682_G_A	12	11369682	A	0.750663	-0.0039352	0.00731473	0.59
f__Desulfobulbaceae	PRB1-PRB4	12_11369682_G_A	12	11369682	A	0.750663	-0.00143155	0.00621954	0.82
f__Eggerthellaceae	PRB1-PRB4	12_11369682_G_A	12	11369682	A	0.750663	-0.0140913	0.00734496	0.055
f__Enterococcaceae	PRB1-PRB4	12_11369682_G_A	12	11369682	A	0.750663	0.0071823	0.00921449	0.44
f__Erysipelotrichaceae	PRB1-PRB4	12_11369682_G_A	12	11369682	A	0.750663	0.00965817	0.00917348	0.29
f__Eubacteriales_Family_XIII_Incertae_Sedis	PRB1-PRB4	12_11369682_G_A	12	11369682	A	0.750663	-0.00011535	0.00773038	0.99
f__Eubacteriales_unclassified	PRB1-PRB4	12_11369682_G_A	12	11369682	A	0.750663	0.000531361	0.00722443	0.94
f__FGB1021	PRB1-PRB4	12_11369682_G_A	12	11369682	A	0.750663	-0.00767651	0.00667699	0.25
f__FGB1056	PRB1-PRB4	12_11369682_G_A	12	11369682	A	0.750663	-0.00949463	0.00767791	0.22
f__FGB12783	PRB1-PRB4	12_11369682_G_A	12	11369682	A	0.750663	-0.00740059	0.0075834	0.33
f__FGB14224	PRB1-PRB4	12_11369682_G_A	12	11369682	A	0.750663	-0.00566588	0.0073763	0.44
f__FGB1534	PRB1-PRB4	12_11369682_G_A	12	11369682	A	0.750663	0.0111756	0.00877338	0.2
f__FGB1762	PRB1-PRB4	12_11369682_G_A	12	11369682	A	0.750663	-0.0041115	0.00724545	0.57
f__FGB1764	PRB1-PRB4	12_11369682_G_A	12	11369682	A	0.750663	-0.0188369	0.0104237	0.071
f__FGB1781	PRB1-PRB4	12_11369682_G_A	12	11369682	A	0.750663	0.00415558	0.00891253	0.64
f__FGB2428	PRB1-PRB4	12_11369682_G_A	12	11369682	A	0.750663	-0.00631708	0.00888371	0.48
f__FGB4196	PRB1-PRB4	12_11369682_G_A	12	11369682	A	0.750663	-0.00352851	0.00885067	0.69
f__FGB47554	PRB1-PRB4	12_11369682_G_A	12	11369682	A	0.750663	-0.00367247	0.00535654	0.49
f__FGB494	PRB1-PRB4	12_11369682_G_A	12	11369682	A	0.750663	-0.00775842	0.00801689	0.33
f__FGB4967	PRB1-PRB4	12_11369682_G_A	12	11369682	A	0.750663	-0.00216378	0.0062026	0.73
f__FGB496	PRB1-PRB4	12_11369682_G_A	12	11369682	A	0.750663	0.000528699	0.00884092	0.95
f__FGB497	PRB1-PRB4	12_11369682_G_A	12	11369682	A	0.750663	0.0024125	0.00709706	0.73
f__FGB570	PRB1-PRB4	12_11369682_G_A	12	11369682	A	0.750663	0.0266881	0.00749118	0.00037
f__FGB651	PRB1-PRB4	12_11369682_G_A	12	11369682	A	0.750663	-0.00851502	0.00691434	0.22
f__FGB73294	PRB1-PRB4	12_11369682_G_A	12	11369682	A	0.750663	0.00704837	0.00776187	0.36
f__FGB76096	PRB1-PRB4	12_11369682_G_A	12	11369682	A	0.750663	-0.00930532	0.00786078	0.24
f__FGB76125	PRB1-PRB4	12_11369682_G_A	12	11369682	A	0.750663	-0.00386124	0.00846664	0.65
f__FGB76657	PRB1-PRB4	12_11369682_G_A	12	11369682	A	0.750663	0.00341774	0.00705648	0.63
f__FGB9314	PRB1-PRB4	12_11369682_G_A	12	11369682	A	0.750663	-0.00396717	0.00873817	0.65
f__Flavobacteriaceae	PRB1-PRB4	12_11369682_G_A	12	11369682	A	0.750663	0.0151671	0.00703843	0.031
f__Fusobacteriaceae	PRB1-PRB4	12_11369682_G_A	12	11369682	A	0.750663	0.000103057	0.00850165	0.99
f__Lachnospiraceae	PRB1-PRB4	12_11369682_G_A	12	11369682	A	0.750663	0.0121789	0.00799509	0.13
f__Lactobacillaceae	PRB1-PRB4	12_11369682_G_A	12	11369682	A	0.750663	0.00567535	0.00901017	0.53
f__Leptotrichiaceae	PRB1-PRB4	12_11369682_G_A	12	11369682	A	0.750663	-0.0132149	0.00992715	0.18
f__Malasseziaceae	PRB1-PRB4	12_11369682_G_A	12	11369682	A	0.750663	-0.00885718	0.0064397	0.17
f__Moraxellaceae	PRB1-PRB4	12_11369682_G_A	12	11369682	A	0.750663	0.00877384	0.00958498	0.36
f__Mycoplasmataceae	PRB1-PRB4	12_11369682_G_A	12	11369682	A	0.750663	0.0127049	0.00825935	0.12
f__Neisseriaceae	PRB1-PRB4	12_11369682_G_A	12	11369682	A	0.750663	0.0125587	0.00865123	0.15
f__Pasteurellaceae	PRB1-PRB4	12_11369682_G_A	12	11369682	A	0.750663	0.00171069	0.00862176	0.84
f__Peptoniphilaceae	PRB1-PRB4	12_11369682_G_A	12	11369682	A	0.750663	0.0199303	0.00865794	0.021
f__Porphyromonadaceae	PRB1-PRB4	12_11369682_G_A	12	11369682	A	0.750663	0.0025544	0.00863546	0.77
f__Prevotellaceae	PRB1-PRB4	12_11369682_G_A	12	11369682	A	0.750663	0.0114968	0.0070279	0.1
f__Promicromonosporaceae	PRB1-PRB4	12_11369682_G_A	12	11369682	A	0.750663	-0.00459122	0.00852648	0.59
f__Propionibacteriaceae	PRB1-PRB4	12_11369682_G_A	12	11369682	A	0.750663	-0.0127831	0.00911828	0.16
f__Pseudomonadaceae	PRB1-PRB4	12_11369682_G_A	12	11369682	A	0.750663	0.0149052	0.00873819	0.088
f__Rhodocyclaceae	PRB1-PRB4	12_11369682_G_A	12	11369682	A	0.750663	0.0117508	0.00758686	0.12
f__Selenomonadaceae	PRB1-PRB4	12_11369682_G_A	12	11369682	A	0.750663	0.00160005	0.0078664	0.84
f__Staphylococcaceae	PRB1-PRB4	12_11369682_G_A	12	11369682	A	0.750663	0.019487	0.00790298	0.014
f__Streptococcaceae	PRB1-PRB4	12_11369682_G_A	12	11369682	A	0.750663	-0.0239886	0.00860541	0.0053
f__Synergistaceae	PRB1-PRB4	12_11369682_G_A	12	11369682	A	0.750663	-0.00380447	0.00518165	0.46
f__Tannerellaceae	PRB1-PRB4	12_11369682_G_A	12	11369682	A	0.750663	-0.000323728	0.0086607	0.97
f__Treponemataceae	PRB1-PRB4	12_11369682_G_A	12	11369682	A	0.750663	-0.00332822	0.00628033	0.6
f__Veillonellaceae	PRB1-PRB4	12_11369682_G_A	12	11369682	A	0.750663	-0.0122806	0.00879467	0.16
f__Weeksellaceae	PRB1-PRB4	12_11369682_G_A	12	11369682	A	0.750663	-0.00198924	0.00982395	0.84
g__Abiotrophia	PRB1-PRB4	12_11369682_G_A	12	11369682	A	0.750663	0.00959183	0.00793519	0.23
g__Actinobaculum	PRB1-PRB4	12_11369682_G_A	12	11369682	A	0.750663	-0.00578706	0.0104188	0.58
g__Actinomyces	PRB1-PRB4	12_11369682_G_A	12	11369682	A	0.750663	0.00364119	0.00964145	0.71
g__Aggregatibacter	PRB1-PRB4	12_11369682_G_A	12	11369682	A	0.750663	0.00800873	0.00891169	0.37
g__Alloprevotella	PRB1-PRB4	12_11369682_G_A	12	11369682	A	0.750663	0.00113298	0.00988616	0.91
g__Alloscardovia	PRB1-PRB4	12_11369682_G_A	12	11369682	A	0.750663	0.000634448	0.00797895	0.94
g__Anaeroglobus	PRB1-PRB4	12_11369682_G_A	12	11369682	A	0.750663	0.00888948	0.0079062	0.26
g__Arachnia	PRB1-PRB4	12_11369682_G_A	12	11369682	A	0.750663	-0.0172673	0.00761815	0.023
g__Bacteroidetes_unclassified	PRB1-PRB4	12_11369682_G_A	12	11369682	A	0.750663	0.000837757	0.00890189	0.93
g__Bifidobacterium	PRB1-PRB4	12_11369682_G_A	12	11369682	A	0.750663	0.00575495	0.0077587	0.46
g__Bulleidia	PRB1-PRB4	12_11369682_G_A	12	11369682	A	0.750663	0.000775054	0.00786317	0.92
g__Campylobacter	PRB1-PRB4	12_11369682_G_A	12	11369682	A	0.750663	-0.00844874	0.00934848	0.37
g__Candidatus_Absconditabacteria_unclassified	PRB1-PRB4	12_11369682_G_A	12	11369682	A	0.750663	-0.0123304	0.0082562	0.14
g__Candidatus_Gracilibacteria_unclassified	PRB1-PRB4	12_11369682_G_A	12	11369682	A	0.750663	-0.00945893	0.0090279	0.29
g__Candidatus_Nanogingivalis	PRB1-PRB4	12_11369682_G_A	12	11369682	A	0.750663	0.000362446	0.00918666	0.97
g__Candidatus_Nanoperiomorbus	PRB1-PRB4	12_11369682_G_A	12	11369682	A	0.750663	-0.00760714	0.00728064	0.3
g__Candidatus_Nanosynbacter	PRB1-PRB4	12_11369682_G_A	12	11369682	A	0.750663	0.00234963	0.0101493	0.82
g__Candidatus_Nanosyncoccus	PRB1-PRB4	12_11369682_G_A	12	11369682	A	0.750663	-0.00880567	0.0117015	0.45
g__Candidatus_Nanosynsacchari	PRB1-PRB4	12_11369682_G_A	12	11369682	A	0.750663	-0.0234851	0.00829907	0.0047
g__Candidatus_Saccharibacteria_unclassified	PRB1-PRB4	12_11369682_G_A	12	11369682	A	0.750663	0.00284195	0.00993388	0.77
g__Capnocytophaga	PRB1-PRB4	12_11369682_G_A	12	11369682	A	0.750663	0.015265	0.00728808	0.036
g__Cardiobacterium	PRB1-PRB4	12_11369682_G_A	12	11369682	A	0.750663	0.000527953	0.00716904	0.94
g__Catonella	PRB1-PRB4	12_11369682_G_A	12	11369682	A	0.750663	-0.0132509	0.00931263	0.15
g__Cellulomonas	PRB1-PRB4	12_11369682_G_A	12	11369682	A	0.750663	-0.0114844	0.00882385	0.19
g__Centipeda	PRB1-PRB4	12_11369682_G_A	12	11369682	A	0.750663	-0.0081867	0.00778807	0.29
g__Colibacter	PRB1-PRB4	12_11369682_G_A	12	11369682	A	0.750663	0.0061648	0.00748136	0.41
g__Corynebacterium	PRB1-PRB4	12_11369682_G_A	12	11369682	A	0.750663	-0.00395411	0.00731452	0.59
g__Cryptobacterium	PRB1-PRB4	12_11369682_G_A	12	11369682	A	0.750663	-0.0027943	0.00703541	0.69
g__Cutibacterium	PRB1-PRB4	12_11369682_G_A	12	11369682	A	0.750663	-0.00355103	0.00926299	0.7
g__Desulfobulbus	PRB1-PRB4	12_11369682_G_A	12	11369682	A	0.750663	-0.00143155	0.00621954	0.82
g__Dialister	PRB1-PRB4	12_11369682_G_A	12	11369682	A	0.750663	-0.00495547	0.00636094	0.44
g__Eggerthia	PRB1-PRB4	12_11369682_G_A	12	11369682	A	0.750663	0.000330751	0.00721583	0.96
g__Eikenella	PRB1-PRB4	12_11369682_G_A	12	11369682	A	0.750663	0.0231745	0.00837969	0.0057
g__Eubacteriales_Family_XIII_Incertae_Sedis_unclassified	PRB1-PRB4	12_11369682_G_A	12	11369682	A	0.750663	0.00346352	0.00837628	0.68
g__Filifactor	PRB1-PRB4	12_11369682_G_A	12	11369682	A	0.750663	0.00778729	0.00630995	0.22
g__Fretibacterium	PRB1-PRB4	12_11369682_G_A	12	11369682	A	0.750663	0.000733234	0.00558871	0.9
g__Fusobacterium	PRB1-PRB4	12_11369682_G_A	12	11369682	A	0.750663	-3.43512e-05	0.00839085	1
g__Gemella	PRB1-PRB4	12_11369682_G_A	12	11369682	A	0.750663	0.0124982	0.00938474	0.18
g__GGB1022	PRB1-PRB4	12_11369682_G_A	12	11369682	A	0.750663	-0.00868474	0.00824345	0.29
g__GGB1025	PRB1-PRB4	12_11369682_G_A	12	11369682	A	0.750663	0.000528699	0.00884092	0.95
g__GGB1026	PRB1-PRB4	12_11369682_G_A	12	11369682	A	0.750663	0.0024125	0.00709706	0.73
g__GGB10485	PRB1-PRB4	12_11369682_G_A	12	11369682	A	0.750663	0.00770434	0.00920889	0.4
g__GGB10852	PRB1-PRB4	12_11369682_G_A	12	11369682	A	0.750663	-0.00653069	0.00556533	0.24
g__GGB1088	PRB1-PRB4	12_11369682_G_A	12	11369682	A	0.750663	0.00137264	0.00738687	0.85
g__GGB1144	PRB1-PRB4	12_11369682_G_A	12	11369682	A	0.750663	-0.000497596	0.00853373	0.95
g__GGB1186	PRB1-PRB4	12_11369682_G_A	12	11369682	A	0.750663	0.00884316	0.00778624	0.26
g__GGB1202	PRB1-PRB4	12_11369682_G_A	12	11369682	A	0.750663	0.0214663	0.00738684	0.0037
g__GGB1203	PRB1-PRB4	12_11369682_G_A	12	11369682	A	0.750663	0.00449542	0.007378	0.54
g__GGB12440	PRB1-PRB4	12_11369682_G_A	12	11369682	A	0.750663	-0.000819409	0.00804296	0.92
g__GGB12441	PRB1-PRB4	12_11369682_G_A	12	11369682	A	0.750663	-0.00352851	0.00885067	0.69
g__GGB12443	PRB1-PRB4	12_11369682_G_A	12	11369682	A	0.750663	0.00971172	0.00931557	0.3
g__GGB12761	PRB1-PRB4	12_11369682_G_A	12	11369682	A	0.750663	-0.00490115	0.00969343	0.61
g__GGB12763	PRB1-PRB4	12_11369682_G_A	12	11369682	A	0.750663	-0.00396717	0.00873817	0.65
g__GGB12783	PRB1-PRB4	12_11369682_G_A	12	11369682	A	0.750663	-0.00867052	0.00730025	0.23
g__GGB12785	PRB1-PRB4	12_11369682_G_A	12	11369682	A	0.750663	-0.00845209	0.0111597	0.45
g__GGB12786	PRB1-PRB4	12_11369682_G_A	12	11369682	A	0.750663	-0.0197582	0.00855368	0.021
g__GGB12787	PRB1-PRB4	12_11369682_G_A	12	11369682	A	0.750663	0.00301075	0.00885205	0.73
g__GGB12788	PRB1-PRB4	12_11369682_G_A	12	11369682	A	0.750663	-0.0210244	0.0117944	0.075
g__GGB12789	PRB1-PRB4	12_11369682_G_A	12	11369682	A	0.750663	-0.00383257	0.00988528	0.7
g__GGB12794	PRB1-PRB4	12_11369682_G_A	12	11369682	A	0.750663	-0.0141901	0.00973703	0.15
g__GGB1431	PRB1-PRB4	12_11369682_G_A	12	11369682	A	0.750663	-0.0022497	0.00706014	0.75
g__GGB1473	PRB1-PRB4	12_11369682_G_A	12	11369682	A	0.750663	-0.00284136	0.00906561	0.75
g__GGB1611	PRB1-PRB4	12_11369682_G_A	12	11369682	A	0.750663	-0.00851502	0.00691434	0.22
g__GGB1832	PRB1-PRB4	12_11369682_G_A	12	11369682	A	0.750663	0.0195852	0.00874891	0.025
g__GGB1833	PRB1-PRB4	12_11369682_G_A	12	11369682	A	0.750663	-0.0055042	0.00955789	0.56
g__GGB1843	PRB1-PRB4	12_11369682_G_A	12	11369682	A	0.750663	-0.0109588	0.0089566	0.22
g__GGB1844	PRB1-PRB4	12_11369682_G_A	12	11369682	A	0.750663	0.00616831	0.0100418	0.54
g__GGB1845	PRB1-PRB4	12_11369682_G_A	12	11369682	A	0.750663	0.000869503	0.00907056	0.92
g__GGB2666	PRB1-PRB4	12_11369682_G_A	12	11369682	A	0.750663	-0.00519096	0.00652496	0.43
g__GGB2671	PRB1-PRB4	12_11369682_G_A	12	11369682	A	0.750663	-0.00613683	0.00667762	0.36
g__GGB2672	PRB1-PRB4	12_11369682_G_A	12	11369682	A	0.750663	-0.00103046	0.00651602	0.87
g__GGB2674	PRB1-PRB4	12_11369682_G_A	12	11369682	A	0.750663	0.00367829	0.00674516	0.59
g__GGB2722	PRB1-PRB4	12_11369682_G_A	12	11369682	A	0.750663	-0.00949463	0.00767791	0.22
g__GGB3385	PRB1-PRB4	12_11369682_G_A	12	11369682	A	0.750663	0.0187913	0.00737586	0.011
g__GGB3388	PRB1-PRB4	12_11369682_G_A	12	11369682	A	0.750663	-0.0248279	0.0087731	0.0047
g__GGB3389	PRB1-PRB4	12_11369682_G_A	12	11369682	A	0.750663	0.0069192	0.00843202	0.41
g__GGB3390	PRB1-PRB4	12_11369682_G_A	12	11369682	A	0.750663	0.00571008	0.00659064	0.39
g__GGB3886	PRB1-PRB4	12_11369682_G_A	12	11369682	A	0.750663	0.0111756	0.00877338	0.2
g__GGB38873	PRB1-PRB4	12_11369682_G_A	12	11369682	A	0.750663	-0.00566588	0.0073763	0.44
g__GGB3887	PRB1-PRB4	12_11369682_G_A	12	11369682	A	0.750663	0.0119614	0.00775037	0.12
g__GGB4300	PRB1-PRB4	12_11369682_G_A	12	11369682	A	0.750663	0.00704837	0.00776187	0.36
g__GGB4303	PRB1-PRB4	12_11369682_G_A	12	11369682	A	0.750663	0.0089566	0.00771909	0.25
g__GGB4308	PRB1-PRB4	12_11369682_G_A	12	11369682	A	0.750663	0.00356338	0.00717436	0.62
g__GGB4333	PRB1-PRB4	12_11369682_G_A	12	11369682	A	0.750663	0.0106313	0.00590699	0.072
g__GGB4393	PRB1-PRB4	12_11369682_G_A	12	11369682	A	0.750663	-6.8276e-05	0.00679832	0.99
g__GGB4400	PRB1-PRB4	12_11369682_G_A	12	11369682	A	0.750663	0.0121394	0.00837533	0.15
g__GGB4533	PRB1-PRB4	12_11369682_G_A	12	11369682	A	0.750663	-0.0239339	0.00943845	0.011
g__GGB4538	PRB1-PRB4	12_11369682_G_A	12	11369682	A	0.750663	-0.0109721	0.0107293	0.31
g__GGB45697	PRB1-PRB4	12_11369682_G_A	12	11369682	A	0.750663	0.00171712	0.00688127	0.8
g__GGB4721	PRB1-PRB4	12_11369682_G_A	12	11369682	A	0.750663	-0.0161601	0.00753098	0.032
g__GGB4733	PRB1-PRB4	12_11369682_G_A	12	11369682	A	0.750663	0.00415558	0.00891253	0.64
g__GGB4783	PRB1-PRB4	12_11369682_G_A	12	11369682	A	0.750663	-0.0084244	0.00716626	0.24
g__GGB4786	PRB1-PRB4	12_11369682_G_A	12	11369682	A	0.750663	-0.000980318	0.00722357	0.89
g__GGB49229	PRB1-PRB4	12_11369682_G_A	12	11369682	A	0.750663	-0.00367247	0.00535654	0.49
g__GGB4936	PRB1-PRB4	12_11369682_G_A	12	11369682	A	0.750663	-0.004904	0.00776792	0.53
g__GGB4937	PRB1-PRB4	12_11369682_G_A	12	11369682	A	0.750663	-0.0273846	0.00878535	0.0018
g__GGB49400	PRB1-PRB4	12_11369682_G_A	12	11369682	A	0.750663	-0.00216378	0.0062026	0.73
g__GGB49434	PRB1-PRB4	12_11369682_G_A	12	11369682	A	0.750663	-0.00437924	0.00849957	0.61
g__GGB56136	PRB1-PRB4	12_11369682_G_A	12	11369682	A	0.750663	-0.00616089	0.00687804	0.37
g__GGB6646	PRB1-PRB4	12_11369682_G_A	12	11369682	A	0.750663	-0.00631708	0.00888371	0.48
g__GGB6673	PRB1-PRB4	12_11369682_G_A	12	11369682	A	0.750663	0.0111599	0.00755476	0.14
g__GGB6675	PRB1-PRB4	12_11369682_G_A	12	11369682	A	0.750663	0.00494261	0.00955227	0.6
g__GGB6679	PRB1-PRB4	12_11369682_G_A	12	11369682	A	0.750663	-0.00430564	0.00882588	0.63
g__GGB6688	PRB1-PRB4	12_11369682_G_A	12	11369682	A	0.750663	0.0150555	0.0104302	0.15
g__GGB6813	PRB1-PRB4	12_11369682_G_A	12	11369682	A	0.750663	-0.00395007	0.00933869	0.67
g__GGB70946	PRB1-PRB4	12_11369682_G_A	12	11369682	A	0.750663	-0.00394489	0.0065334	0.55
g__GGB7107	PRB1-PRB4	12_11369682_G_A	12	11369682	A	0.750663	0.00341774	0.00705648	0.63
g__GGB71292	PRB1-PRB4	12_11369682_G_A	12	11369682	A	0.750663	-0.00589531	0.00621057	0.34
g__GGB71303	PRB1-PRB4	12_11369682_G_A	12	11369682	A	0.750663	-0.0041115	0.00724545	0.57
g__GGB74353	PRB1-PRB4	12_11369682_G_A	12	11369682	A	0.750663	0.00850016	0.00785629	0.28
g__GGB79977	PRB1-PRB4	12_11369682_G_A	12	11369682	A	0.750663	-0.00386124	0.00846664	0.65
g__GGB9835	PRB1-PRB4	12_11369682_G_A	12	11369682	A	0.750663	-0.0182412	0.00797221	0.022
g__Granulicatella	PRB1-PRB4	12_11369682_G_A	12	11369682	A	0.750663	0.00851893	0.00924968	0.36
g__Haemophilus	PRB1-PRB4	12_11369682_G_A	12	11369682	A	0.750663	-9.06691e-05	0.00869098	0.99
g__Hallella	PRB1-PRB4	12_11369682_G_A	12	11369682	A	0.750663	-0.00753726	0.0061818	0.22
g__Isoptericola	PRB1-PRB4	12_11369682_G_A	12	11369682	A	0.750663	-0.00480988	0.00852017	0.57
g__Johnsonella	PRB1-PRB4	12_11369682_G_A	12	11369682	A	0.750663	0.00451045	0.00824464	0.58
g__Kingella	PRB1-PRB4	12_11369682_G_A	12	11369682	A	0.750663	-0.00384422	0.00964714	0.69
g__Lachnoanaerobaculum	PRB1-PRB4	12_11369682_G_A	12	11369682	A	0.750663	0.0065335	0.0109406	0.55
g__Lachnospiraceae_unclassified	PRB1-PRB4	12_11369682_G_A	12	11369682	A	0.750663	0.00642149	0.00826476	0.44
g__Lactobacillus	PRB1-PRB4	12_11369682_G_A	12	11369682	A	0.750663	0.00209513	0.00868852	0.81
g__Lactococcus	PRB1-PRB4	12_11369682_G_A	12	11369682	A	0.750663	0.0108419	0.00866889	0.21
g__Lancefieldella	PRB1-PRB4	12_11369682_G_A	12	11369682	A	0.750663	-0.0059786	0.00668531	0.37
g__Lautropia	PRB1-PRB4	12_11369682_G_A	12	11369682	A	0.750663	0.00427654	0.00855818	0.62
g__Leptotrichia	PRB1-PRB4	12_11369682_G_A	12	11369682	A	0.750663	-0.00688559	0.00989001	0.49
g__Limosilactobacillus	PRB1-PRB4	12_11369682_G_A	12	11369682	A	0.750663	0.00579204	0.00690991	0.4
g__Malassezia	PRB1-PRB4	12_11369682_G_A	12	11369682	A	0.750663	-0.00885718	0.0064397	0.17
g__Megasphaera	PRB1-PRB4	12_11369682_G_A	12	11369682	A	0.750663	0.0183505	0.00628143	0.0035
g__Micrococcus	PRB1-PRB4	12_11369682_G_A	12	11369682	A	0.750663	-0.00571376	0.00793667	0.47
g__Mogibacterium	PRB1-PRB4	12_11369682_G_A	12	11369682	A	0.750663	-0.00928712	0.00771038	0.23
g__Moraxella	PRB1-PRB4	12_11369682_G_A	12	11369682	A	0.750663	0.00337911	0.00856658	0.69
g__Mycoplasma	PRB1-PRB4	12_11369682_G_A	12	11369682	A	0.750663	0.0144403	0.00968599	0.14
g__Neisseria	PRB1-PRB4	12_11369682_G_A	12	11369682	A	0.750663	0.00824536	0.00871384	0.34
g__Olsenella	PRB1-PRB4	12_11369682_G_A	12	11369682	A	0.750663	-0.0117488	0.0071251	0.099
g__Oribacterium	PRB1-PRB4	12_11369682_G_A	12	11369682	A	0.750663	0.00369959	0.00782449	0.64
g__Ottowia	PRB1-PRB4	12_11369682_G_A	12	11369682	A	0.750663	-0.0170056	0.00931409	0.068
g__Parascardovia	PRB1-PRB4	12_11369682_G_A	12	11369682	A	0.750663	0.0146004	0.00718015	0.042
g__Parvimonas	PRB1-PRB4	12_11369682_G_A	12	11369682	A	0.750663	0.0181939	0.00849413	0.032
g__Pauljensenia	PRB1-PRB4	12_11369682_G_A	12	11369682	A	0.750663	-0.0133294	0.00887765	0.13
g__Peptidiphaga	PRB1-PRB4	12_11369682_G_A	12	11369682	A	0.750663	0.0115598	0.0102604	0.26
g__Peptoanaerobacter	PRB1-PRB4	12_11369682_G_A	12	11369682	A	0.750663	-0.00319202	0.00677274	0.64
g__Peptoniphilus	PRB1-PRB4	12_11369682_G_A	12	11369682	A	0.750663	-0.00121647	0.00771891	0.87
g__Peptostreptococcaceae_unclassified	PRB1-PRB4	12_11369682_G_A	12	11369682	A	0.750663	-0.0079334	0.0093823	0.4
g__Peptostreptococcus	PRB1-PRB4	12_11369682_G_A	12	11369682	A	0.750663	-0.0134538	0.00847646	0.11
g__Phocaeicola	PRB1-PRB4	12_11369682_G_A	12	11369682	A	0.750663	-0.00670295	0.00668305	0.32
g__Porphyromonas	PRB1-PRB4	12_11369682_G_A	12	11369682	A	0.750663	0.00962162	0.00874919	0.27
g__Prevotellaceae_unclassified	PRB1-PRB4	12_11369682_G_A	12	11369682	A	0.750663	0.0100137	0.00713445	0.16
g__Prevotella	PRB1-PRB4	12_11369682_G_A	12	11369682	A	0.750663	0.0129648	0.00678208	0.056
g__Propionibacterium	PRB1-PRB4	12_11369682_G_A	12	11369682	A	0.750663	0.0178716	0.00754997	0.018
g__Pseudoleptotrichia	PRB1-PRB4	12_11369682_G_A	12	11369682	A	0.750663	0.01848	0.0103708	0.075
g__Pseudomonas	PRB1-PRB4	12_11369682_G_A	12	11369682	A	0.750663	0.0150027	0.00873047	0.086
g__Rothia	PRB1-PRB4	12_11369682_G_A	12	11369682	A	0.750663	-0.00624286	0.0104166	0.55
g__Scardovia	PRB1-PRB4	12_11369682_G_A	12	11369682	A	0.750663	0.002414	0.00885202	0.79
g__Schaalia	PRB1-PRB4	12_11369682_G_A	12	11369682	A	0.750663	-0.00447337	0.0113376	0.69
g__Selenomonas	PRB1-PRB4	12_11369682_G_A	12	11369682	A	0.750663	0.000883186	0.00785879	0.91
g__Shuttleworthia	PRB1-PRB4	12_11369682_G_A	12	11369682	A	0.750663	-0.00778246	0.00764314	0.31
g__Simonsiella	PRB1-PRB4	12_11369682_G_A	12	11369682	A	0.750663	-0.000116172	0.00914149	0.99
g__Slackia	PRB1-PRB4	12_11369682_G_A	12	11369682	A	0.750663	-0.0165125	0.00758329	0.029
g__Solobacterium	PRB1-PRB4	12_11369682_G_A	12	11369682	A	0.750663	0.0101071	0.00875255	0.25
g__Staphylococcus	PRB1-PRB4	12_11369682_G_A	12	11369682	A	0.750663	0.0198682	0.00788649	0.012
g__Stomatobaculum	PRB1-PRB4	12_11369682_G_A	12	11369682	A	0.750663	0.0613323	0.00922364	2.9e-11
g__Streptococcus	PRB1-PRB4	12_11369682_G_A	12	11369682	A	0.750663	-0.0240097	0.00857575	0.0051
g__Tannerella	PRB1-PRB4	12_11369682_G_A	12	11369682	A	0.750663	-0.000636081	0.00865601	0.94
g__Treponema	PRB1-PRB4	12_11369682_G_A	12	11369682	A	0.750663	-0.00398649	0.00647314	0.54
g__Veillonella	PRB1-PRB4	12_11369682_G_A	12	11369682	A	0.750663	-0.0165751	0.00931834	0.075
k__Bacteria	PRB1-PRB4	12_11369682_G_A	12	11369682	A	0.750663	-0.000467323	0.00762051	0.95
k__Eukaryota	PRB1-PRB4	12_11369682_G_A	12	11369682	A	0.750663	-0.00138056	0.0076054	0.86
o__Actinomycetales	PRB1-PRB4	12_11369682_G_A	12	11369682	A	0.750663	0.000158803	0.00963525	0.99
o__Bacillales	PRB1-PRB4	12_11369682_G_A	12	11369682	A	0.750663	0.0129564	0.00937632	0.17
o__Bacteroidales	PRB1-PRB4	12_11369682_G_A	12	11369682	A	0.750663	0.010731	0.00804392	0.18
o__Bacteroidetes_unclassified	PRB1-PRB4	12_11369682_G_A	12	11369682	A	0.750663	0.000837757	0.00890189	0.93
o__Bifidobacteriales	PRB1-PRB4	12_11369682_G_A	12	11369682	A	0.750663	0.00433095	0.00816402	0.6
o__Burkholderiales	PRB1-PRB4	12_11369682_G_A	12	11369682	A	0.750663	-0.000489291	0.00854944	0.95
o__Campylobacterales	PRB1-PRB4	12_11369682_G_A	12	11369682	A	0.750663	-0.00944132	0.0093837	0.31
o__Candidatus_Absconditabacteria_unclassified	PRB1-PRB4	12_11369682_G_A	12	11369682	A	0.750663	-0.0173268	0.0078902	0.028
o__Candidatus_Gracilibacteria_unclassified	PRB1-PRB4	12_11369682_G_A	12	11369682	A	0.750663	-0.00717816	0.00892878	0.42
o__Candidatus_Nanogingivales	PRB1-PRB4	12_11369682_G_A	12	11369682	A	0.750663	-0.00888392	0.0108955	0.41
o__Candidatus_Nanoperiomorbales	PRB1-PRB4	12_11369682_G_A	12	11369682	A	0.750663	-0.00760714	0.00728064	0.3
o__Candidatus_Nanosynbacterales	PRB1-PRB4	12_11369682_G_A	12	11369682	A	0.750663	0.00234963	0.0101493	0.82
o__Candidatus_Nanosyncoccales	PRB1-PRB4	12_11369682_G_A	12	11369682	A	0.750663	-0.00880567	0.0117015	0.45
o__Candidatus_Saccharibacteria_unclassified	PRB1-PRB4	12_11369682_G_A	12	11369682	A	0.750663	-0.00143328	0.0106126	0.89
o__Candidatus_Saccharimonales	PRB1-PRB4	12_11369682_G_A	12	11369682	A	0.750663	-0.0234851	0.00829907	0.0047
o__Cardiobacteriales	PRB1-PRB4	12_11369682_G_A	12	11369682	A	0.750663	0.000555687	0.00716901	0.94
o__Coriobacteriales	PRB1-PRB4	12_11369682_G_A	12	11369682	A	0.750663	-0.00628176	0.00672718	0.35
o__Desulfobacterales	PRB1-PRB4	12_11369682_G_A	12	11369682	A	0.750663	-0.00143155	0.00621954	0.82
o__Eggerthellales	PRB1-PRB4	12_11369682_G_A	12	11369682	A	0.750663	-0.0140913	0.00734496	0.055
o__Erysipelotrichales	PRB1-PRB4	12_11369682_G_A	12	11369682	A	0.750663	0.00788761	0.00915059	0.39
o__Eubacteriales	PRB1-PRB4	12_11369682_G_A	12	11369682	A	0.750663	0.00798154	0.00753942	0.29
o__Flavobacteriales	PRB1-PRB4	12_11369682_G_A	12	11369682	A	0.750663	0.0117696	0.00810229	0.15
o__Fusobacteriales	PRB1-PRB4	12_11369682_G_A	12	11369682	A	0.750663	-0.00951204	0.00965029	0.32
o__Hyphomicrobiales	PRB1-PRB4	12_11369682_G_A	12	11369682	A	0.750663	0.0105041	0.00778283	0.18
o__Lactobacillales	PRB1-PRB4	12_11369682_G_A	12	11369682	A	0.750663	-0.0120192	0.0077612	0.12
o__Malasseziales	PRB1-PRB4	12_11369682_G_A	12	11369682	A	0.750663	-0.00885718	0.0064397	0.17
o__Moraxellales	PRB1-PRB4	12_11369682_G_A	12	11369682	A	0.750663	0.00877384	0.00958498	0.36
o__Mycoplasmatales	PRB1-PRB4	12_11369682_G_A	12	11369682	A	0.750663	0.0127049	0.00825935	0.12
o__Neisseriales	PRB1-PRB4	12_11369682_G_A	12	11369682	A	0.750663	0.0125589	0.00865122	0.15
o__OFGB1021	PRB1-PRB4	12_11369682_G_A	12	11369682	A	0.750663	-0.00767651	0.00667699	0.25
o__OFGB1056	PRB1-PRB4	12_11369682_G_A	12	11369682	A	0.750663	-0.00949463	0.00767791	0.22
o__OFGB12783	PRB1-PRB4	12_11369682_G_A	12	11369682	A	0.750663	-0.00740059	0.0075834	0.33
o__OFGB14224	PRB1-PRB4	12_11369682_G_A	12	11369682	A	0.750663	-0.00566588	0.0073763	0.44
o__OFGB1534	PRB1-PRB4	12_11369682_G_A	12	11369682	A	0.750663	0.0111756	0.00877338	0.2
o__OFGB1762	PRB1-PRB4	12_11369682_G_A	12	11369682	A	0.750663	-0.0041115	0.00724545	0.57
o__OFGB1764	PRB1-PRB4	12_11369682_G_A	12	11369682	A	0.750663	-0.0188369	0.0104237	0.071
o__OFGB1781	PRB1-PRB4	12_11369682_G_A	12	11369682	A	0.750663	0.00415558	0.00891253	0.64
o__OFGB2428	PRB1-PRB4	12_11369682_G_A	12	11369682	A	0.750663	-0.00631708	0.00888371	0.48
o__OFGB4196	PRB1-PRB4	12_11369682_G_A	12	11369682	A	0.750663	-0.00352851	0.00885067	0.69
o__OFGB47554	PRB1-PRB4	12_11369682_G_A	12	11369682	A	0.750663	-0.00367247	0.00535654	0.49
o__OFGB494	PRB1-PRB4	12_11369682_G_A	12	11369682	A	0.750663	-0.00775842	0.00801689	0.33
o__OFGB4967	PRB1-PRB4	12_11369682_G_A	12	11369682	A	0.750663	-0.00216378	0.0062026	0.73
o__OFGB496	PRB1-PRB4	12_11369682_G_A	12	11369682	A	0.750663	0.000528699	0.00884092	0.95
o__OFGB497	PRB1-PRB4	12_11369682_G_A	12	11369682	A	0.750663	0.0024125	0.00709706	0.73
o__OFGB570	PRB1-PRB4	12_11369682_G_A	12	11369682	A	0.750663	0.0266881	0.00749118	0.00037
o__OFGB651	PRB1-PRB4	12_11369682_G_A	12	11369682	A	0.750663	-0.00851502	0.00691434	0.22
o__OFGB73294	PRB1-PRB4	12_11369682_G_A	12	11369682	A	0.750663	0.00704837	0.00776187	0.36
o__OFGB76096	PRB1-PRB4	12_11369682_G_A	12	11369682	A	0.750663	-0.00930532	0.00786078	0.24
o__OFGB76125	PRB1-PRB4	12_11369682_G_A	12	11369682	A	0.750663	-0.00386124	0.00846664	0.65
o__OFGB76657	PRB1-PRB4	12_11369682_G_A	12	11369682	A	0.750663	0.00341774	0.00705648	0.63
o__OFGB9314	PRB1-PRB4	12_11369682_G_A	12	11369682	A	0.750663	-0.00396717	0.00873817	0.65
o__Pasteurellales	PRB1-PRB4	12_11369682_G_A	12	11369682	A	0.750663	0.00171069	0.00862176	0.84
o__Propionibacteriales	PRB1-PRB4	12_11369682_G_A	12	11369682	A	0.750663	-0.0127884	0.00911796	0.16
o__Pseudomonadales	PRB1-PRB4	12_11369682_G_A	12	11369682	A	0.750663	0.0149052	0.00873819	0.088
o__Rhodocyclales	PRB1-PRB4	12_11369682_G_A	12	11369682	A	0.750663	0.0122554	0.00760334	0.11
o__Selenomonadales	PRB1-PRB4	12_11369682_G_A	12	11369682	A	0.750663	0.00160005	0.0078664	0.84
o__Spirochaetales	PRB1-PRB4	12_11369682_G_A	12	11369682	A	0.750663	-0.00332822	0.00628033	0.6
o__Synergistales	PRB1-PRB4	12_11369682_G_A	12	11369682	A	0.750663	-0.00380447	0.00518165	0.46
o__Tissierellales	PRB1-PRB4	12_11369682_G_A	12	11369682	A	0.750663	0.0199303	0.00865794	0.021
o__Veillonellales	PRB1-PRB4	12_11369682_G_A	12	11369682	A	0.750663	-0.0122806	0.00879467	0.16
p__Actinobacteria	PRB1-PRB4	12_11369682_G_A	12	11369682	A	0.750663	0.000653566	0.00935387	0.94
p__Bacteria_unclassified	PRB1-PRB4	12_11369682_G_A	12	11369682	A	0.750663	-0.00377441	0.0072637	0.6
p__Bacteroidetes	PRB1-PRB4	12_11369682_G_A	12	11369682	A	0.750663	0.0111234	0.00897474	0.22
p__Basidiomycota	PRB1-PRB4	12_11369682_G_A	12	11369682	A	0.750663	-0.00885718	0.0064397	0.17
p__Candidatus_Absconditabacteria	PRB1-PRB4	12_11369682_G_A	12	11369682	A	0.750663	-0.0173268	0.0078902	0.028
p__Candidatus_Gracilibacteria	PRB1-PRB4	12_11369682_G_A	12	11369682	A	0.750663	-0.00717816	0.00892878	0.42
p__Candidatus_Saccharibacteria	PRB1-PRB4	12_11369682_G_A	12	11369682	A	0.750663	-0.00754812	0.010502	0.47
p__Firmicutes	PRB1-PRB4	12_11369682_G_A	12	11369682	A	0.750663	-0.0190909	0.00976222	0.051
p__Fusobacteria	PRB1-PRB4	12_11369682_G_A	12	11369682	A	0.750663	-0.00951045	0.00965026	0.32
p__Proteobacteria	PRB1-PRB4	12_11369682_G_A	12	11369682	A	0.750663	0.0100744	0.00737061	0.17
p__Spirochaetes	PRB1-PRB4	12_11369682_G_A	12	11369682	A	0.750663	-0.00375497	0.00625075	0.55
p__Synergistetes	PRB1-PRB4	12_11369682_G_A	12	11369682	A	0.750663	-0.00380447	0.00518165	0.46
p__Tenericutes	PRB1-PRB4	12_11369682_G_A	12	11369682	A	0.750663	0.0142798	0.00909342	0.12
s__Abiotrophia_defectiva	PRB1-PRB4	12_11369682_G_A	12	11369682	A	0.750663	0.0215575	0.00910127	0.018
s__Abiotrophia_sp_HMSC24B09	PRB1-PRB4	12_11369682_G_A	12	11369682	A	0.750663	-0.00180316	0.00865556	0.83
s__Actinobaculum_sp_oral_taxon_183	PRB1-PRB4	12_11369682_G_A	12	11369682	A	0.750663	-0.00599931	0.0104194	0.56
s__Actinomyces_bouchesdurhonensis	PRB1-PRB4	12_11369682_G_A	12	11369682	A	0.750663	-0.00645307	0.00796953	0.42
s__Actinomyces_dentalis	PRB1-PRB4	12_11369682_G_A	12	11369682	A	0.750663	0.00483245	0.00791867	0.54
s__Actinomyces_gerencseriae	PRB1-PRB4	12_11369682_G_A	12	11369682	A	0.750663	0.00303124	0.010085	0.76
s__Actinomyces_graevenitzii	PRB1-PRB4	12_11369682_G_A	12	11369682	A	0.750663	-0.00790891	0.00990445	0.42
s__Actinomyces_johnsonii	PRB1-PRB4	12_11369682_G_A	12	11369682	A	0.750663	-0.00197386	0.0097948	0.84
s__Actinomyces_massiliensis	PRB1-PRB4	12_11369682_G_A	12	11369682	A	0.750663	-0.0197286	0.00860306	0.022
s__Actinomyces_naeslundii	PRB1-PRB4	12_11369682_G_A	12	11369682	A	0.750663	-0.0148498	0.0089021	0.095
s__Actinomyces_oris	PRB1-PRB4	12_11369682_G_A	12	11369682	A	0.750663	0.0257421	0.00857036	0.0027
s__Actinomyces_SGB17132	PRB1-PRB4	12_11369682_G_A	12	11369682	A	0.750663	-0.017314	0.00813993	0.033
s__Actinomyces_SGB17154	PRB1-PRB4	12_11369682_G_A	12	11369682	A	0.750663	-0.0185814	0.00960191	0.053
s__Actinomyces_SGB17157	PRB1-PRB4	12_11369682_G_A	12	11369682	A	0.750663	-0.0040678	0.0111159	0.71
s__Actinomyces_SGB17163	PRB1-PRB4	12_11369682_G_A	12	11369682	A	0.750663	-0.00725366	0.0120691	0.55
s__Actinomyces_SGB17168	PRB1-PRB4	12_11369682_G_A	12	11369682	A	0.750663	0.000545356	0.00928076	0.95
s__Actinomyces_sp_HMSC035G02	PRB1-PRB4	12_11369682_G_A	12	11369682	A	0.750663	0.0188767	0.0118638	0.11
s__Actinomyces_sp_HMT897	PRB1-PRB4	12_11369682_G_A	12	11369682	A	0.750663	-0.00323954	0.00875486	0.71
s__Actinomyces_sp_ICM47	PRB1-PRB4	12_11369682_G_A	12	11369682	A	0.750663	-0.0170684	0.00987206	0.084
s__Actinomyces_sp_ICM58	PRB1-PRB4	12_11369682_G_A	12	11369682	A	0.750663	0.0110799	0.0111132	0.32
s__Actinomyces_sp_Marseille_P3109	PRB1-PRB4	12_11369682_G_A	12	11369682	A	0.750663	-0.0165132	0.00989622	0.095
s__Actinomyces_sp_oral_taxon_170	PRB1-PRB4	12_11369682_G_A	12	11369682	A	0.750663	0.000734755	0.010319	0.94
s__Actinomyces_sp_oral_taxon_414	PRB1-PRB4	12_11369682_G_A	12	11369682	A	0.750663	-0.006474	0.00802759	0.42
s__Actinomyces_sp_oral_taxon_448	PRB1-PRB4	12_11369682_G_A	12	11369682	A	0.750663	-0.00924525	0.00867076	0.29
s__Actinomyces_sp_ph3	PRB1-PRB4	12_11369682_G_A	12	11369682	A	0.750663	-0.000987365	0.00928295	0.92
s__Actinomyces_timonensis	PRB1-PRB4	12_11369682_G_A	12	11369682	A	0.750663	-0.014874	0.00796026	0.062
s__Aggregatibacter_aphrophilus	PRB1-PRB4	12_11369682_G_A	12	11369682	A	0.750663	0.011928	0.010389	0.25
s__Aggregatibacter_kilianii	PRB1-PRB4	12_11369682_G_A	12	11369682	A	0.750663	-0.000195727	0.00900951	0.98
s__Aggregatibacter_segnis	PRB1-PRB4	12_11369682_G_A	12	11369682	A	0.750663	0.012769	0.00984324	0.19
s__Aggregatibacter_SGB9728	PRB1-PRB4	12_11369682_G_A	12	11369682	A	0.750663	-0.00462646	0.00813367	0.57
s__Aggregatibacter_sp_2125159857	PRB1-PRB4	12_11369682_G_A	12	11369682	A	0.750663	-0.00520234	0.00988992	0.6
s__Alloprevotella_SGB1410	PRB1-PRB4	12_11369682_G_A	12	11369682	A	0.750663	-0.00823459	0.00766792	0.28
s__Alloprevotella_SGB1463	PRB1-PRB4	12_11369682_G_A	12	11369682	A	0.750663	-0.00669886	0.00812042	0.41
s__Alloprevotella_SGB1483	PRB1-PRB4	12_11369682_G_A	12	11369682	A	0.750663	0.00909934	0.00759626	0.23
s__Alloprevotella_SGB1484	PRB1-PRB4	12_11369682_G_A	12	11369682	A	0.750663	0.00629468	0.00758286	0.41
s__Alloprevotella_sp_Lung230	PRB1-PRB4	12_11369682_G_A	12	11369682	A	0.750663	0.00626307	0.0100671	0.53
s__Alloprevotella_sp_oral_taxon_473	PRB1-PRB4	12_11369682_G_A	12	11369682	A	0.750663	-0.0100774	0.00941309	0.28
s__Alloprevotella_tannerae	PRB1-PRB4	12_11369682_G_A	12	11369682	A	0.750663	0.00643793	0.00822763	0.43
s__Alloscardovia_omnicolens	PRB1-PRB4	12_11369682_G_A	12	11369682	A	0.750663	0.000634448	0.00797895	0.94
s__Anaeroglobus_geminatus	PRB1-PRB4	12_11369682_G_A	12	11369682	A	0.750663	0.00888948	0.0079062	0.26
s__Arachnia_propionica	PRB1-PRB4	12_11369682_G_A	12	11369682	A	0.750663	0.00188401	0.00835755	0.82
s__Arachnia_rubra	PRB1-PRB4	12_11369682_G_A	12	11369682	A	0.750663	-0.00498216	0.00913611	0.59
s__Arachnia_SGB15898	PRB1-PRB4	12_11369682_G_A	12	11369682	A	0.750663	0.00469165	0.0085976	0.59
s__Arachnia_SGB15899	PRB1-PRB4	12_11369682_G_A	12	11369682	A	0.750663	-0.0169971	0.00910165	0.062
s__Arachnia_SGB15900	PRB1-PRB4	12_11369682_G_A	12	11369682	A	0.750663	0.000341896	0.0075154	0.96
s__Bacteroidetes_oral_taxon_274	PRB1-PRB4	12_11369682_G_A	12	11369682	A	0.750663	-0.00463757	0.00912354	0.61
s__Bacteroidetes_unclassified_SGB1343	PRB1-PRB4	12_11369682_G_A	12	11369682	A	0.750663	0.00723988	0.00834103	0.39
s__Bifidobacterium_dentium	PRB1-PRB4	12_11369682_G_A	12	11369682	A	0.750663	0.0075896	0.00733266	0.3
s__Bifidobacterium_longum	PRB1-PRB4	12_11369682_G_A	12	11369682	A	0.750663	0.00273999	0.00758867	0.72
s__Bulleidia_extructa	PRB1-PRB4	12_11369682_G_A	12	11369682	A	0.750663	0.000775054	0.00786317	0.92
s__Campylobacter_concisus	PRB1-PRB4	12_11369682_G_A	12	11369682	A	0.750663	-0.00445835	0.00753728	0.55
s__Campylobacter_curvus	PRB1-PRB4	12_11369682_G_A	12	11369682	A	0.750663	0.00794589	0.00887871	0.37
s__Campylobacter_gracilis	PRB1-PRB4	12_11369682_G_A	12	11369682	A	0.750663	0.0259586	0.00804359	0.0012
s__Campylobacter_rectus	PRB1-PRB4	12_11369682_G_A	12	11369682	A	0.750663	0.0159113	0.0075909	0.036
s__Campylobacter_SGB19292	PRB1-PRB4	12_11369682_G_A	12	11369682	A	0.750663	-0.00836159	0.0102256	0.41
s__Campylobacter_SGB19298	PRB1-PRB4	12_11369682_G_A	12	11369682	A	0.750663	0.00309705	0.0100868	0.76
s__Campylobacter_SGB19314	PRB1-PRB4	12_11369682_G_A	12	11369682	A	0.750663	-0.00944455	0.00805897	0.24
s__Campylobacter_SGB19318	PRB1-PRB4	12_11369682_G_A	12	11369682	A	0.750663	0.0186094	0.00906291	0.04
s__Campylobacter_SGB19319	PRB1-PRB4	12_11369682_G_A	12	11369682	A	0.750663	-0.000627615	0.00844082	0.94
s__Campylobacter_SGB19323	PRB1-PRB4	12_11369682_G_A	12	11369682	A	0.750663	-0.00652146	0.0094522	0.49
s__Campylobacter_SGB19337	PRB1-PRB4	12_11369682_G_A	12	11369682	A	0.750663	-0.0199747	0.00943989	0.034
s__Campylobacter_SGB19347	PRB1-PRB4	12_11369682_G_A	12	11369682	A	0.750663	0.00280885	0.00873891	0.75
s__Campylobacter_SGB96391	PRB1-PRB4	12_11369682_G_A	12	11369682	A	0.750663	-0.0245574	0.00921427	0.0077
s__Campylobacter_SGB96438	PRB1-PRB4	12_11369682_G_A	12	11369682	A	0.750663	0.00369836	0.0105172	0.73
s__Campylobacter_showae	PRB1-PRB4	12_11369682_G_A	12	11369682	A	0.750663	0.00258131	0.00885655	0.77
s__Candidatus_Gracilibacteria_bacterium_GN02_872	PRB1-PRB4	12_11369682_G_A	12	11369682	A	0.750663	0.00678178	0.0100421	0.5
s__Candidatus_Gracilibacteria_bacterium_GN02_873	PRB1-PRB4	12_11369682_G_A	12	11369682	A	0.750663	-0.0172554	0.00847905	0.042
s__Candidatus_Gracilibacteria_bacterium_HOT_871	PRB1-PRB4	12_11369682_G_A	12	11369682	A	0.750663	-0.00164384	0.00890589	0.85
s__Candidatus_Nanogingivalis_gingivitcus	PRB1-PRB4	12_11369682_G_A	12	11369682	A	0.750663	0.000362446	0.00918666	0.97
s__Candidatus_Nanoperiomorbus_periodonticus	PRB1-PRB4	12_11369682_G_A	12	11369682	A	0.750663	-0.00760714	0.00728064	0.3
s__Candidatus_Nanosynbacter_lyticus	PRB1-PRB4	12_11369682_G_A	12	11369682	A	0.750663	-0.00944734	0.00974459	0.33
s__Candidatus_Nanosynbacter_SGB19887	PRB1-PRB4	12_11369682_G_A	12	11369682	A	0.750663	0.00136976	0.0102928	0.89
s__Candidatus_Nanosynbacter_SGB19893	PRB1-PRB4	12_11369682_G_A	12	11369682	A	0.750663	0.0160876	0.011029	0.14
s__Candidatus_Nanosyncoccus_SGB19792	PRB1-PRB4	12_11369682_G_A	12	11369682	A	0.750663	0.0143493	0.0102684	0.16
s__Candidatus_Nanosyncoccus_SGB19793	PRB1-PRB4	12_11369682_G_A	12	11369682	A	0.750663	-0.0154019	0.0112588	0.17
s__Candidatus_Nanosynsacchari_sp_TM7_ANC_38_39_G1_1	PRB1-PRB4	12_11369682_G_A	12	11369682	A	0.750663	-0.0234851	0.00829907	0.0047
s__Candidatus_Saccharibacteria_bacterium_oral_taxon_488	PRB1-PRB4	12_11369682_G_A	12	11369682	A	0.750663	0.00480244	0.0105188	0.65
s__Candidatus_Saccharibacteria_bacterium_oral_taxon_955	PRB1-PRB4	12_11369682_G_A	12	11369682	A	0.750663	-0.0142017	0.00988812	0.15
s__Candidatus_Saccharibacteria_unclassified_SGB19847	PRB1-PRB4	12_11369682_G_A	12	11369682	A	0.750663	0.00897467	0.00800431	0.26
s__Candidatus_Saccharibacteria_unclassified_SGB95587	PRB1-PRB4	12_11369682_G_A	12	11369682	A	0.750663	0.0163043	0.0106003	0.12
s__Candidatus_Saccharibacteria_unclassified_SGB95617	PRB1-PRB4	12_11369682_G_A	12	11369682	A	0.750663	0.0291798	0.00941912	0.0019
s__Candidatus_Saccharibacteria_unclassified_SGB95710	PRB1-PRB4	12_11369682_G_A	12	11369682	A	0.750663	-0.00072004	0.00981664	0.94
s__Capnocytophaga_bilenii	PRB1-PRB4	12_11369682_G_A	12	11369682	A	0.750663	-0.00218751	0.00954137	0.82
s__Capnocytophaga_genosp_AHN8471	PRB1-PRB4	12_11369682_G_A	12	11369682	A	0.750663	-0.0125833	0.010693	0.24
s__Capnocytophaga_gingivalis	PRB1-PRB4	12_11369682_G_A	12	11369682	A	0.750663	0.0291141	0.0102723	0.0046
s__Capnocytophaga_granulosa	PRB1-PRB4	12_11369682_G_A	12	11369682	A	0.750663	0.0428487	0.0100035	1.8e-05
s__Capnocytophaga_leadbetteri	PRB1-PRB4	12_11369682_G_A	12	11369682	A	0.750663	-0.00546319	0.00955873	0.57
s__Capnocytophaga_ochracea	PRB1-PRB4	12_11369682_G_A	12	11369682	A	0.750663	0.0184845	0.00893007	0.038
s__Capnocytophaga_SGB2480	PRB1-PRB4	12_11369682_G_A	12	11369682	A	0.750663	0.0335716	0.0101203	0.00091
s__Capnocytophaga_SGB2499	PRB1-PRB4	12_11369682_G_A	12	11369682	A	0.750663	0.0101018	0.00844338	0.23
s__Capnocytophaga_SGB78737	PRB1-PRB4	12_11369682_G_A	12	11369682	A	0.750663	-0.00422327	0.00771242	0.58
s__Capnocytophaga_sp_oral_taxon_338	PRB1-PRB4	12_11369682_G_A	12	11369682	A	0.750663	-0.00680314	0.0093098	0.46
s__Capnocytophaga_sp_oral_taxon_863	PRB1-PRB4	12_11369682_G_A	12	11369682	A	0.750663	-0.00730254	0.00909766	0.42
s__Capnocytophaga_sputigena	PRB1-PRB4	12_11369682_G_A	12	11369682	A	0.750663	-0.0085096	0.00827987	0.3
s__Cardiobacterium_hominis	PRB1-PRB4	12_11369682_G_A	12	11369682	A	0.750663	-0.00489246	0.00813517	0.55
s__Cardiobacterium_SGB69135	PRB1-PRB4	12_11369682_G_A	12	11369682	A	0.750663	0.0160539	0.0099331	0.11
s__Cardiobacterium_SGB9417	PRB1-PRB4	12_11369682_G_A	12	11369682	A	0.750663	-0.0034749	0.00918889	0.71
s__Cardiobacterium_SGB9419	PRB1-PRB4	12_11369682_G_A	12	11369682	A	0.750663	-0.012854	0.00975065	0.19
s__Catonella_massiliensis	PRB1-PRB4	12_11369682_G_A	12	11369682	A	0.750663	-0.00691489	0.00834356	0.41
s__Catonella_morbi	PRB1-PRB4	12_11369682_G_A	12	11369682	A	0.750663	0.00855908	0.0092074	0.35
s__Catonella_SGB4505	PRB1-PRB4	12_11369682_G_A	12	11369682	A	0.750663	-0.00865248	0.00931792	0.35
s__Catonella_SGB69305	PRB1-PRB4	12_11369682_G_A	12	11369682	A	0.750663	0.0165089	0.0078278	0.035
s__Catonella_SGB96613	PRB1-PRB4	12_11369682_G_A	12	11369682	A	0.750663	-0.0231697	0.00782178	0.0031
s__Cellulomonas_flavigena	PRB1-PRB4	12_11369682_G_A	12	11369682	A	0.750663	-0.011445	0.00882455	0.19
s__Centipeda_periodontii	PRB1-PRB4	12_11369682_G_A	12	11369682	A	0.750663	-0.0081867	0.00778807	0.29
s__Colibacter_massiliensis	PRB1-PRB4	12_11369682_G_A	12	11369682	A	0.750663	0.0061648	0.00748136	0.41
s__Corynebacterium_aurimucosum	PRB1-PRB4	12_11369682_G_A	12	11369682	A	0.750663	0.00362366	0.00653683	0.58
s__Corynebacterium_durum	PRB1-PRB4	12_11369682_G_A	12	11369682	A	0.750663	-0.0037248	0.00961583	0.7
s__Corynebacterium_matruchotii	PRB1-PRB4	12_11369682_G_A	12	11369682	A	0.750663	-0.00314613	0.00691491	0.65
s__Cryptobacterium_curtum	PRB1-PRB4	12_11369682_G_A	12	11369682	A	0.750663	-0.0027943	0.00703541	0.69
s__Cutibacterium_acnes	PRB1-PRB4	12_11369682_G_A	12	11369682	A	0.750663	-0.00556305	0.00931653	0.55
s__Desulfobulbus_oralis	PRB1-PRB4	12_11369682_G_A	12	11369682	A	0.750663	-0.00143155	0.00621954	0.82
s__Dialister_invisus	PRB1-PRB4	12_11369682_G_A	12	11369682	A	0.750663	-0.00643949	0.00727151	0.38
s__Dialister_micraerophilus	PRB1-PRB4	12_11369682_G_A	12	11369682	A	0.750663	0.0019063	0.00769323	0.8
s__Dialister_pneumosintes	PRB1-PRB4	12_11369682_G_A	12	11369682	A	0.750663	0.00671012	0.00684177	0.33
s__Eggerthia_catenaformis	PRB1-PRB4	12_11369682_G_A	12	11369682	A	0.750663	0.000330751	0.00721583	0.96
s__Eikenella_corrodens	PRB1-PRB4	12_11369682_G_A	12	11369682	A	0.750663	0.0309217	0.00966734	0.0014
s__Eikenella_exigua	PRB1-PRB4	12_11369682_G_A	12	11369682	A	0.750663	0.0120923	0.00794852	0.13
s__Eikenella_halliae	PRB1-PRB4	12_11369682_G_A	12	11369682	A	0.750663	-0.00164415	0.00812289	0.84
s__Eubacterium_brachy	PRB1-PRB4	12_11369682_G_A	12	11369682	A	0.750663	-0.0117327	0.00868598	0.18
s__Eubacterium_infirmum	PRB1-PRB4	12_11369682_G_A	12	11369682	A	0.750663	-0.012262	0.00713413	0.086
s__Eubacterium_nodatum	PRB1-PRB4	12_11369682_G_A	12	11369682	A	0.750663	-0.00757288	0.00639727	0.24
s__Eubacterium_saphenum	PRB1-PRB4	12_11369682_G_A	12	11369682	A	0.750663	0.00203806	0.0060528	0.74
s__Eubacterium_sulci	PRB1-PRB4	12_11369682_G_A	12	11369682	A	0.750663	0.00729244	0.00743969	0.33
s__Filifactor_alocis	PRB1-PRB4	12_11369682_G_A	12	11369682	A	0.750663	0.00778729	0.00630995	0.22
s__Fretibacterium_fastidiosum	PRB1-PRB4	12_11369682_G_A	12	11369682	A	0.750663	0.000636213	0.00554706	0.91
s__Fusobacterium_hwasookii	PRB1-PRB4	12_11369682_G_A	12	11369682	A	0.750663	-0.000461986	0.00858164	0.96
s__Fusobacterium_massiliense	PRB1-PRB4	12_11369682_G_A	12	11369682	A	0.750663	0.00420851	0.00750713	0.58
s__Fusobacterium_nucleatum	PRB1-PRB4	12_11369682_G_A	12	11369682	A	0.750663	-0.0050664	0.00717143	0.48
s__Fusobacterium_pseudoperiodonticum	PRB1-PRB4	12_11369682_G_A	12	11369682	A	0.750663	-0.000329836	0.00633105	0.96
s__Gemella_haemolysans	PRB1-PRB4	12_11369682_G_A	12	11369682	A	0.750663	0.00238166	0.0100144	0.81
s__Gemella_morbillorum	PRB1-PRB4	12_11369682_G_A	12	11369682	A	0.750663	0.0123603	0.00915	0.18
s__Gemella_sanguinis	PRB1-PRB4	12_11369682_G_A	12	11369682	A	0.750663	0.0293386	0.00868028	0.00073
s__Gemella_SGB47116	PRB1-PRB4	12_11369682_G_A	12	11369682	A	0.750663	0.0136364	0.0105115	0.19
s__Gemella_SGB7284	PRB1-PRB4	12_11369682_G_A	12	11369682	A	0.750663	0.022914	0.010235	0.025
s__Gemella_SGB7291	PRB1-PRB4	12_11369682_G_A	12	11369682	A	0.750663	-0.00436481	0.00711621	0.54
s__GGB1022_SGB1315	PRB1-PRB4	12_11369682_G_A	12	11369682	A	0.750663	-0.00553387	0.00852491	0.52
s__GGB1025_SGB1319	PRB1-PRB4	12_11369682_G_A	12	11369682	A	0.750663	-0.0025051	0.00907738	0.78
s__GGB1025_SGB1320	PRB1-PRB4	12_11369682_G_A	12	11369682	A	0.750663	0.00510175	0.00828101	0.54
s__GGB1026_SGB1321	PRB1-PRB4	12_11369682_G_A	12	11369682	A	0.750663	0.0024125	0.00709706	0.73
s__GGB10485_SGB49305	PRB1-PRB4	12_11369682_G_A	12	11369682	A	0.750663	0.00770434	0.00920889	0.4
s__GGB10852_SGB17521	PRB1-PRB4	12_11369682_G_A	12	11369682	A	0.750663	0.00271691	0.00568044	0.63
s__GGB10852_SGB17523	PRB1-PRB4	12_11369682_G_A	12	11369682	A	0.750663	-0.0222334	0.00677378	0.001
s__GGB1088_SGB1395	PRB1-PRB4	12_11369682_G_A	12	11369682	A	0.750663	0.00137264	0.00738687	0.85
s__GGB1144_SGB1468	PRB1-PRB4	12_11369682_G_A	12	11369682	A	0.750663	0.00497737	0.00889759	0.58
s__GGB1144_SGB1469	PRB1-PRB4	12_11369682_G_A	12	11369682	A	0.750663	-0.00337599	0.0086186	0.7
s__GGB1186_SGB1534	PRB1-PRB4	12_11369682_G_A	12	11369682	A	0.750663	0.00884316	0.00778624	0.26
s__GGB1202_SGB1566	PRB1-PRB4	12_11369682_G_A	12	11369682	A	0.750663	0.00222325	0.00611447	0.72
s__GGB1202_SGB1567	PRB1-PRB4	12_11369682_G_A	12	11369682	A	0.750663	0.0262723	0.00733401	0.00034
s__GGB1203_SGB1568	PRB1-PRB4	12_11369682_G_A	12	11369682	A	0.750663	0.00449542	0.007378	0.54
s__GGB12440_SGB19288	PRB1-PRB4	12_11369682_G_A	12	11369682	A	0.750663	-0.000819409	0.00804296	0.92
s__GGB12441_SGB19290	PRB1-PRB4	12_11369682_G_A	12	11369682	A	0.750663	-0.00352851	0.00885067	0.69
s__GGB12443_SGB19313	PRB1-PRB4	12_11369682_G_A	12	11369682	A	0.750663	0.00971172	0.00931557	0.3
s__GGB12761_SGB19791	PRB1-PRB4	12_11369682_G_A	12	11369682	A	0.750663	-0.00490115	0.00969343	0.61
s__GGB12763_SGB19797	PRB1-PRB4	12_11369682_G_A	12	11369682	A	0.750663	-0.00396717	0.00873817	0.65
s__GGB12783_SGB19821	PRB1-PRB4	12_11369682_G_A	12	11369682	A	0.750663	-0.00867052	0.00730025	0.23
s__GGB12785_SGB19823	PRB1-PRB4	12_11369682_G_A	12	11369682	A	0.750663	-0.00912144	0.0106437	0.39
s__GGB12785_SGB19824	PRB1-PRB4	12_11369682_G_A	12	11369682	A	0.750663	-0.0189257	0.00928817	0.042
s__GGB12785_SGB19825	PRB1-PRB4	12_11369682_G_A	12	11369682	A	0.750663	-0.00708236	0.0100444	0.48
s__GGB12785_SGB19827	PRB1-PRB4	12_11369682_G_A	12	11369682	A	0.750663	0.00115888	0.01022	0.91
s__GGB12786_SGB19828	PRB1-PRB4	12_11369682_G_A	12	11369682	A	0.750663	-0.0197582	0.00855368	0.021
s__GGB12788_SGB19832	PRB1-PRB4	12_11369682_G_A	12	11369682	A	0.750663	-0.00391611	0.0104009	0.71
s__GGB12788_SGB19833	PRB1-PRB4	12_11369682_G_A	12	11369682	A	0.750663	-0.0217036	0.00997093	0.03
s__GGB12788_SGB19838	PRB1-PRB4	12_11369682_G_A	12	11369682	A	0.750663	-0.0165683	0.0115845	0.15
s__GGB12789_SGB19843	PRB1-PRB4	12_11369682_G_A	12	11369682	A	0.750663	-0.00383257	0.00988528	0.7
s__GGB12794_SGB19881	PRB1-PRB4	12_11369682_G_A	12	11369682	A	0.750663	-0.0141901	0.00973703	0.15
s__GGB1431_SGB1972	PRB1-PRB4	12_11369682_G_A	12	11369682	A	0.750663	-0.0022497	0.00706014	0.75
s__GGB1473_SGB2039	PRB1-PRB4	12_11369682_G_A	12	11369682	A	0.750663	-0.00284136	0.00906561	0.75
s__GGB1611_SGB2208	PRB1-PRB4	12_11369682_G_A	12	11369682	A	0.750663	-0.00851502	0.00691434	0.22
s__GGB1832_SGB2476	PRB1-PRB4	12_11369682_G_A	12	11369682	A	0.750663	0.0195852	0.00874891	0.025
s__GGB1833_SGB2477	PRB1-PRB4	12_11369682_G_A	12	11369682	A	0.750663	-0.0055042	0.00955789	0.56
s__GGB1843_SGB2516	PRB1-PRB4	12_11369682_G_A	12	11369682	A	0.750663	-0.000584253	0.00858316	0.95
s__GGB1843_SGB2524	PRB1-PRB4	12_11369682_G_A	12	11369682	A	0.750663	-0.0121615	0.00854328	0.15
s__GGB1844_SGB2532	PRB1-PRB4	12_11369682_G_A	12	11369682	A	0.750663	0.00616831	0.0100418	0.54
s__GGB1845_SGB2533	PRB1-PRB4	12_11369682_G_A	12	11369682	A	0.750663	0.00544664	0.0095203	0.57
s__GGB1845_SGB97621	PRB1-PRB4	12_11369682_G_A	12	11369682	A	0.750663	-0.00478208	0.00813361	0.56
s__GGB2666_SGB3592	PRB1-PRB4	12_11369682_G_A	12	11369682	A	0.750663	0.00442552	0.00678622	0.51
s__GGB2672_SGB3600	PRB1-PRB4	12_11369682_G_A	12	11369682	A	0.750663	-0.00103046	0.00651602	0.87
s__GGB2674_SGB3609	PRB1-PRB4	12_11369682_G_A	12	11369682	A	0.750663	0.00367829	0.00674516	0.59
s__GGB2722_SGB3663	PRB1-PRB4	12_11369682_G_A	12	11369682	A	0.750663	-0.00949463	0.00767791	0.22
s__GGB3385_SGB4471	PRB1-PRB4	12_11369682_G_A	12	11369682	A	0.750663	0.015773	0.00625532	0.012
s__GGB3385_SGB4472	PRB1-PRB4	12_11369682_G_A	12	11369682	A	0.750663	0.0232437	0.00818937	0.0045
s__GGB3385_SGB4473	PRB1-PRB4	12_11369682_G_A	12	11369682	A	0.750663	-0.0113344	0.0086515	0.19
s__GGB3388_SGB4476	PRB1-PRB4	12_11369682_G_A	12	11369682	A	0.750663	-0.0248279	0.0087731	0.0047
s__GGB3389_SGB4477	PRB1-PRB4	12_11369682_G_A	12	11369682	A	0.750663	0.0069192	0.00843202	0.41
s__GGB3390_SGB4478	PRB1-PRB4	12_11369682_G_A	12	11369682	A	0.750663	0.00571008	0.00659064	0.39
s__GGB3886_SGB5269	PRB1-PRB4	12_11369682_G_A	12	11369682	A	0.750663	0.0111756	0.00877338	0.2
s__GGB38873_SGB47522	PRB1-PRB4	12_11369682_G_A	12	11369682	A	0.750663	-0.00566588	0.0073763	0.44
s__GGB3887_SGB5270	PRB1-PRB4	12_11369682_G_A	12	11369682	A	0.750663	0.0119614	0.00775037	0.12
s__GGB4300_SGB5873	PRB1-PRB4	12_11369682_G_A	12	11369682	A	0.750663	0.00704837	0.00776187	0.36
s__GGB4303_SGB5876	PRB1-PRB4	12_11369682_G_A	12	11369682	A	0.750663	0.0089566	0.00771909	0.25
s__GGB4308_SGB5895	PRB1-PRB4	12_11369682_G_A	12	11369682	A	0.750663	0.00356338	0.00717436	0.62
s__GGB4333_SGB5935	PRB1-PRB4	12_11369682_G_A	12	11369682	A	0.750663	0.0106313	0.00590699	0.072
s__GGB4393_SGB6047	PRB1-PRB4	12_11369682_G_A	12	11369682	A	0.750663	0.00242203	0.0065637	0.71
s__GGB4393_SGB6048	PRB1-PRB4	12_11369682_G_A	12	11369682	A	0.750663	-7.17596e-05	0.0071226	0.99
s__GGB4400_SGB6074	PRB1-PRB4	12_11369682_G_A	12	11369682	A	0.750663	0.0121394	0.00837533	0.15
s__GGB4533_SGB6245	PRB1-PRB4	12_11369682_G_A	12	11369682	A	0.750663	-0.0148364	0.00889006	0.095
s__GGB4533_SGB6246	PRB1-PRB4	12_11369682_G_A	12	11369682	A	0.750663	-0.0110343	0.0104369	0.29
s__GGB4533_SGB94822	PRB1-PRB4	12_11369682_G_A	12	11369682	A	0.750663	-0.00188537	0.00926608	0.84
s__GGB4533_SGB97508	PRB1-PRB4	12_11369682_G_A	12	11369682	A	0.750663	-0.00941586	0.00820619	0.25
s__GGB4538_SGB6253	PRB1-PRB4	12_11369682_G_A	12	11369682	A	0.750663	-0.00546959	0.00974669	0.57
s__GGB4538_SGB6256	PRB1-PRB4	12_11369682_G_A	12	11369682	A	0.750663	-0.0080733	0.00959607	0.4
s__GGB45697_SGB2042	PRB1-PRB4	12_11369682_G_A	12	11369682	A	0.750663	0.00961147	0.00692594	0.17
s__GGB45697_SGB63414	PRB1-PRB4	12_11369682_G_A	12	11369682	A	0.750663	-0.00211392	0.00623171	0.73
s__GGB4721_SGB6537	PRB1-PRB4	12_11369682_G_A	12	11369682	A	0.750663	-0.0161601	0.00753098	0.032
s__GGB4733_SGB6555	PRB1-PRB4	12_11369682_G_A	12	11369682	A	0.750663	-0.00201303	0.00768795	0.79
s__GGB4733_SGB6557	PRB1-PRB4	12_11369682_G_A	12	11369682	A	0.750663	0.0180648	0.00977791	0.065
s__GGB4783_SGB6619	PRB1-PRB4	12_11369682_G_A	12	11369682	A	0.750663	-0.0084244	0.00716626	0.24
s__GGB4786_SGB6625	PRB1-PRB4	12_11369682_G_A	12	11369682	A	0.750663	-0.000980318	0.00722357	0.89
s__GGB49229_SGB69060	PRB1-PRB4	12_11369682_G_A	12	11369682	A	0.750663	-0.00367247	0.00535654	0.49
s__GGB4936_SGB6888	PRB1-PRB4	12_11369682_G_A	12	11369682	A	0.750663	-0.000342621	0.00666584	0.96
s__GGB4936_SGB6889	PRB1-PRB4	12_11369682_G_A	12	11369682	A	0.750663	-0.00302924	0.00767593	0.69
s__GGB4937_SGB6891	PRB1-PRB4	12_11369682_G_A	12	11369682	A	0.750663	-0.0273846	0.00878535	0.0018
s__GGB49400_SGB69312	PRB1-PRB4	12_11369682_G_A	12	11369682	A	0.750663	-0.00216378	0.0062026	0.73
s__GGB49434_SGB69353	PRB1-PRB4	12_11369682_G_A	12	11369682	A	0.750663	-0.00437924	0.00849957	0.61
s__GGB56136_SGB77485	PRB1-PRB4	12_11369682_G_A	12	11369682	A	0.750663	-0.00616089	0.00687804	0.37
s__GGB6646_SGB9384	PRB1-PRB4	12_11369682_G_A	12	11369682	A	0.750663	-0.00508879	0.00876125	0.56
s__GGB6673_SGB9421	PRB1-PRB4	12_11369682_G_A	12	11369682	A	0.750663	0.0111599	0.00755476	0.14
s__GGB6675_SGB9425	PRB1-PRB4	12_11369682_G_A	12	11369682	A	0.750663	0.00494261	0.00955227	0.6
s__GGB6679_SGB9438	PRB1-PRB4	12_11369682_G_A	12	11369682	A	0.750663	-0.00430564	0.00882588	0.63
s__GGB6688_SGB9473	PRB1-PRB4	12_11369682_G_A	12	11369682	A	0.750663	0.0150555	0.0104302	0.15
s__GGB6813_SGB9727	PRB1-PRB4	12_11369682_G_A	12	11369682	A	0.750663	-0.00181791	0.00948263	0.85
s__GGB70946_SGB95408	PRB1-PRB4	12_11369682_G_A	12	11369682	A	0.750663	-0.00394489	0.0065334	0.55
s__GGB7107_SGB10420	PRB1-PRB4	12_11369682_G_A	12	11369682	A	0.750663	0.00341774	0.00705648	0.63
s__GGB71292_SGB97395	PRB1-PRB4	12_11369682_G_A	12	11369682	A	0.750663	-0.00589531	0.00621057	0.34
s__GGB71303_SGB97507	PRB1-PRB4	12_11369682_G_A	12	11369682	A	0.750663	-0.0041115	0.00724545	0.57
s__GGB74353_SGB98242	PRB1-PRB4	12_11369682_G_A	12	11369682	A	0.750663	0.00850016	0.00785629	0.28
s__GGB79977_SGB1466	PRB1-PRB4	12_11369682_G_A	12	11369682	A	0.750663	-0.00386124	0.00846664	0.65
s__GGB9835_SGB15485	PRB1-PRB4	12_11369682_G_A	12	11369682	A	0.750663	-0.0182412	0.00797221	0.022
s__Granulicatella_adiacens	PRB1-PRB4	12_11369682_G_A	12	11369682	A	0.750663	0.00908788	0.00926688	0.33
s__Granulicatella_SGB64171	PRB1-PRB4	12_11369682_G_A	12	11369682	A	0.750663	-0.000793219	0.00743891	0.92
s__Granulicatella_SGB8239	PRB1-PRB4	12_11369682_G_A	12	11369682	A	0.750663	0.00586703	0.0100238	0.56
s__Granulicatella_SGB8244	PRB1-PRB4	12_11369682_G_A	12	11369682	A	0.750663	0.0033654	0.00868155	0.7
s__Granulicatella_SGB8245	PRB1-PRB4	12_11369682_G_A	12	11369682	A	0.750663	-0.00555352	0.00657953	0.4
s__Granulicatella_SGB8255	PRB1-PRB4	12_11369682_G_A	12	11369682	A	0.750663	0.00430349	0.00868323	0.62
s__Haemophilus_haemolyticus	PRB1-PRB4	12_11369682_G_A	12	11369682	A	0.750663	-0.00424874	0.00920644	0.64
s__Haemophilus_influenzae	PRB1-PRB4	12_11369682_G_A	12	11369682	A	0.750663	0.0117505	0.009139	0.2
s__Haemophilus_parahaemolyticus	PRB1-PRB4	12_11369682_G_A	12	11369682	A	0.750663	0.015633	0.0113029	0.17
s__Haemophilus_parainfluenzae	PRB1-PRB4	12_11369682_G_A	12	11369682	A	0.750663	-0.0064105	0.00962656	0.51
s__Haemophilus_paraphrohaemolyticus	PRB1-PRB4	12_11369682_G_A	12	11369682	A	0.750663	0.0157542	0.00951477	0.098
s__Haemophilus_sputorum	PRB1-PRB4	12_11369682_G_A	12	11369682	A	0.750663	0.000359108	0.0103495	0.97
s__Hallella_seregens	PRB1-PRB4	12_11369682_G_A	12	11369682	A	0.750663	-0.00753726	0.0061818	0.22
s__Isoptericola_variabilis	PRB1-PRB4	12_11369682_G_A	12	11369682	A	0.750663	-0.00480988	0.00852017	0.57
s__Johnsonella_ignava	PRB1-PRB4	12_11369682_G_A	12	11369682	A	0.750663	0.00451045	0.00824464	0.58
s__Kingella_bonacorsii	PRB1-PRB4	12_11369682_G_A	12	11369682	A	0.750663	0.00144626	0.00940094	0.88
s__Kingella_denitrificans	PRB1-PRB4	12_11369682_G_A	12	11369682	A	0.750663	-0.00447847	0.00972018	0.64
s__Kingella_SGB9424	PRB1-PRB4	12_11369682_G_A	12	11369682	A	0.750663	-0.0178879	0.00922859	0.053
s__Kingella_SGB99952	PRB1-PRB4	12_11369682_G_A	12	11369682	A	0.750663	-0.0189011	0.0085598	0.027
s__Lachnoanaerobaculum_gingivalis	PRB1-PRB4	12_11369682_G_A	12	11369682	A	0.750663	0.00485633	0.00853362	0.57
s__Lachnoanaerobaculum_orale	PRB1-PRB4	12_11369682_G_A	12	11369682	A	0.750663	0.00886196	0.00795753	0.27
s__Lachnoanaerobaculum_saburreum	PRB1-PRB4	12_11369682_G_A	12	11369682	A	0.750663	-0.0113416	0.00771768	0.14
s__Lachnoanaerobaculum_sp_ICM7	PRB1-PRB4	12_11369682_G_A	12	11369682	A	0.750663	-0.0189372	0.00834594	0.023
s__Lachnoanaerobaculum_sp_Marseille_Q4761	PRB1-PRB4	12_11369682_G_A	12	11369682	A	0.750663	-0.00198162	0.00872579	0.82
s__Lachnospiraceae_bacterium_oral_taxon_096	PRB1-PRB4	12_11369682_G_A	12	11369682	A	0.750663	0.00943818	0.00789754	0.23
s__Lachnospiraceae_bacterium_oral_taxon_500	PRB1-PRB4	12_11369682_G_A	12	11369682	A	0.750663	-0.00186581	0.00618998	0.76
s__Lactobacillus_gasseri	PRB1-PRB4	12_11369682_G_A	12	11369682	A	0.750663	0.00290718	0.00673898	0.67
s__Lactococcus_cremoris	PRB1-PRB4	12_11369682_G_A	12	11369682	A	0.750663	0.00396602	0.00808099	0.62
s__Lactococcus_lactis	PRB1-PRB4	12_11369682_G_A	12	11369682	A	0.750663	0.00831833	0.00838798	0.32
s__Lancefieldella_parvula	PRB1-PRB4	12_11369682_G_A	12	11369682	A	0.750663	-0.000951716	0.00657531	0.88
s__Lancefieldella_rimae	PRB1-PRB4	12_11369682_G_A	12	11369682	A	0.750663	-0.0179325	0.00700327	0.01
s__Lautropia_dentalis	PRB1-PRB4	12_11369682_G_A	12	11369682	A	0.750663	-0.00196799	0.00835132	0.81
s__Lautropia_mirabilis	PRB1-PRB4	12_11369682_G_A	12	11369682	A	0.750663	0.00274783	0.00865555	0.75
s__Leptotrichia_buccalis	PRB1-PRB4	12_11369682_G_A	12	11369682	A	0.750663	-0.00409581	0.00816647	0.62
s__Leptotrichia_hofstadii	PRB1-PRB4	12_11369682_G_A	12	11369682	A	0.750663	-0.0151299	0.00935392	0.11
s__Leptotrichia_hongkongensis	PRB1-PRB4	12_11369682_G_A	12	11369682	A	0.750663	-0.0062498	0.00881053	0.48
s__Leptotrichia_massiliensis	PRB1-PRB4	12_11369682_G_A	12	11369682	A	0.750663	0.000507423	0.00996637	0.96
s__Leptotrichia_SGB6069	PRB1-PRB4	12_11369682_G_A	12	11369682	A	0.750663	-0.00946062	0.00837989	0.26
s__Leptotrichia_shahii	PRB1-PRB4	12_11369682_G_A	12	11369682	A	0.750663	-0.000809716	0.00814403	0.92
s__Leptotrichia_sp_oral_taxon_212	PRB1-PRB4	12_11369682_G_A	12	11369682	A	0.750663	0.0014834	0.00885011	0.87
s__Leptotrichia_sp_oral_taxon_215	PRB1-PRB4	12_11369682_G_A	12	11369682	A	0.750663	-0.00950859	0.00825603	0.25
s__Leptotrichia_sp_oral_taxon_218	PRB1-PRB4	12_11369682_G_A	12	11369682	A	0.750663	-0.00195454	0.00758224	0.8
s__Leptotrichia_sp_oral_taxon_221	PRB1-PRB4	12_11369682_G_A	12	11369682	A	0.750663	-0.00690225	0.0103284	0.5
s__Leptotrichia_sp_oral_taxon_223	PRB1-PRB4	12_11369682_G_A	12	11369682	A	0.750663	0.0142177	0.00859507	0.098
s__Leptotrichia_sp_oral_taxon_498	PRB1-PRB4	12_11369682_G_A	12	11369682	A	0.750663	0.0195335	0.00810265	0.016
s__Leptotrichia_trevisanii	PRB1-PRB4	12_11369682_G_A	12	11369682	A	0.750663	-0.00832719	0.00994144	0.4
s__Leptotrichia_wadei	PRB1-PRB4	12_11369682_G_A	12	11369682	A	0.750663	-0.00343213	0.00964813	0.72
s__Malassezia_restricta	PRB1-PRB4	12_11369682_G_A	12	11369682	A	0.750663	-0.00842931	0.0063997	0.19
s__Megasphaera_micronuciformis	PRB1-PRB4	12_11369682_G_A	12	11369682	A	0.750663	0.0180846	0.0062786	0.004
s__Micrococcus_luteus	PRB1-PRB4	12_11369682_G_A	12	11369682	A	0.750663	-0.0071465	0.00789827	0.37
s__Mogibacterium_diversum	PRB1-PRB4	12_11369682_G_A	12	11369682	A	0.750663	-0.00850984	0.00729221	0.24
s__Mogibacterium_timidum	PRB1-PRB4	12_11369682_G_A	12	11369682	A	0.750663	-0.000624209	0.00592154	0.92
s__Mycoplasma_orale	PRB1-PRB4	12_11369682_G_A	12	11369682	A	0.750663	0.000455968	0.00708599	0.95
s__Mycoplasma_salivarium	PRB1-PRB4	12_11369682_G_A	12	11369682	A	0.750663	0.0120096	0.00940601	0.2
s__Neisseria_bacilliformis	PRB1-PRB4	12_11369682_G_A	12	11369682	A	0.750663	-0.0047268	0.00816545	0.56
s__Neisseria_cinerea	PRB1-PRB4	12_11369682_G_A	12	11369682	A	0.750663	0.00514974	0.00816999	0.53
s__Neisseria_elongata	PRB1-PRB4	12_11369682_G_A	12	11369682	A	0.750663	0.0026096	0.00955365	0.78
s__Neisseria_sicca	PRB1-PRB4	12_11369682_G_A	12	11369682	A	0.750663	0.0144203	0.00992859	0.15
s__Neisseria_sp_oral_taxon_014	PRB1-PRB4	12_11369682_G_A	12	11369682	A	0.750663	0.000446839	0.00986956	0.96
s__Neisseria_subflava	PRB1-PRB4	12_11369682_G_A	12	11369682	A	0.750663	0.00171767	0.00840448	0.84
s__Olsenella_sp_oral_taxon_807	PRB1-PRB4	12_11369682_G_A	12	11369682	A	0.750663	-0.0155272	0.00743114	0.037
s__Olsenella_uli	PRB1-PRB4	12_11369682_G_A	12	11369682	A	0.750663	0.00406287	0.00656279	0.54
s__Oribacterium_asaccharolyticum	PRB1-PRB4	12_11369682_G_A	12	11369682	A	0.750663	-0.0051897	0.00865228	0.55
s__Oribacterium_parvum	PRB1-PRB4	12_11369682_G_A	12	11369682	A	0.750663	-0.0103408	0.00811878	0.2
s__Oribacterium_SGB5283	PRB1-PRB4	12_11369682_G_A	12	11369682	A	0.750663	0.00475933	0.00839185	0.57
s__Oribacterium_SGB5287	PRB1-PRB4	12_11369682_G_A	12	11369682	A	0.750663	-0.00482342	0.00849625	0.57
s__Oribacterium_SGB96486	PRB1-PRB4	12_11369682_G_A	12	11369682	A	0.750663	0.0233681	0.00884832	0.0083
s__Oribacterium_SGB96555	PRB1-PRB4	12_11369682_G_A	12	11369682	A	0.750663	-0.00406633	0.0079706	0.61
s__Oribacterium_sinus	PRB1-PRB4	12_11369682_G_A	12	11369682	A	0.750663	0.0103011	0.00880334	0.24
s__Oribacterium_sp_oral_taxon_078	PRB1-PRB4	12_11369682_G_A	12	11369682	A	0.750663	0.00550567	0.0089896	0.54
s__Ottowia_sp_Marseille_P4747	PRB1-PRB4	12_11369682_G_A	12	11369682	A	0.750663	-0.0169046	0.00931228	0.069
s__Parascardovia_denticolens	PRB1-PRB4	12_11369682_G_A	12	11369682	A	0.750663	0.0146004	0.00718015	0.042
s__Parvimonas_micra	PRB1-PRB4	12_11369682_G_A	12	11369682	A	0.750663	0.00311063	0.00735731	0.67
s__Parvimonas_SGB6649	PRB1-PRB4	12_11369682_G_A	12	11369682	A	0.750663	0.0145149	0.00697948	0.038
s__Parvimonas_sp_oral_taxon_110	PRB1-PRB4	12_11369682_G_A	12	11369682	A	0.750663	0.00424568	0.0104278	0.68
s__Pauljensenia_hongkongensis	PRB1-PRB4	12_11369682_G_A	12	11369682	A	0.750663	-0.0133294	0.00887765	0.13
s__Peptidiphaga_gingivicola	PRB1-PRB4	12_11369682_G_A	12	11369682	A	0.750663	0.00731103	0.00799447	0.36
s__Peptidiphaga_SGB15895	PRB1-PRB4	12_11369682_G_A	12	11369682	A	0.750663	0.00781527	0.0099468	0.43
s__Peptoanaerobacter_stomatis	PRB1-PRB4	12_11369682_G_A	12	11369682	A	0.750663	-0.00319202	0.00677274	0.64
s__Peptostreptococcaceae_unclassified_SGB6622	PRB1-PRB4	12_11369682_G_A	12	11369682	A	0.750663	-0.00293917	0.00979437	0.76
s__Peptostreptococcus_SGB749	PRB1-PRB4	12_11369682_G_A	12	11369682	A	0.750663	-0.0173043	0.00766992	0.024
s__Peptostreptococcus_stomatis	PRB1-PRB4	12_11369682_G_A	12	11369682	A	0.750663	-0.00314779	0.00838351	0.71
s__Phocaeicola_abscessus	PRB1-PRB4	12_11369682_G_A	12	11369682	A	0.750663	-0.00965779	0.00619305	0.12
s__Porphyromonas_catoniae	PRB1-PRB4	12_11369682_G_A	12	11369682	A	0.750663	-0.010703	0.00998159	0.28
s__Porphyromonas_endodontalis	PRB1-PRB4	12_11369682_G_A	12	11369682	A	0.750663	-0.00212474	0.00773512	0.78
s__Porphyromonas_gingivalis	PRB1-PRB4	12_11369682_G_A	12	11369682	A	0.750663	0.00139406	0.00645196	0.83
s__Porphyromonas_pasteri	PRB1-PRB4	12_11369682_G_A	12	11369682	A	0.750663	0.00561674	0.00789416	0.48
s__Porphyromonas_SGB2037	PRB1-PRB4	12_11369682_G_A	12	11369682	A	0.750663	0.0183551	0.00996588	0.066
s__Porphyromonas_SGB2038	PRB1-PRB4	12_11369682_G_A	12	11369682	A	0.750663	-0.00219546	0.0101816	0.83
s__Porphyromonas_sp_oral_taxon_275	PRB1-PRB4	12_11369682_G_A	12	11369682	A	0.750663	0.0181665	0.00915429	0.047
s__Porphyromonas_sp_oral_taxon_278	PRB1-PRB4	12_11369682_G_A	12	11369682	A	0.750663	0.00139234	0.0101064	0.89
s__Prevotella_baroniae	PRB1-PRB4	12_11369682_G_A	12	11369682	A	0.750663	-0.000314425	0.00678177	0.96
s__Prevotella_buccae	PRB1-PRB4	12_11369682_G_A	12	11369682	A	0.750663	8.74843e-05	0.00748517	0.99
s__Prevotellaceae_bacterium_Marseille_P2826	PRB1-PRB4	12_11369682_G_A	12	11369682	A	0.750663	0.0100137	0.00713445	0.16
s__Prevotella_conceptionensis	PRB1-PRB4	12_11369682_G_A	12	11369682	A	0.750663	0.00342629	0.0105686	0.75
[truncated: 11,932 more rows]

## Sheet: ST3
Supplementary Table 3. Significant (FDR<0.05) associations of 11 human genetic variants with relative abundances of microbial species.
[truncated: 169 more rows]

[truncated: 6 more sheets: ST4, ST5, ST6, ST7, ST8, ST9]
